# Supplementary material for: Oxidative Post-translational Protein Modifications upon Ischemia/Reperfusion Injury
Source: Antioxidants (Basel). 2024 Jan 16;13(1):106. doi: 10.3390/antiox13010106 (PMC10812827; doi:10.3390/antiox13010106)
Supplement: Supplementary file 1 [file antioxidants-13-00106-s001.zip › Supplementary Tables.xlsx]

## Sheet: Table S1
Table S1. Oxidized Cys-peptide changes in the ischemic tissue during the first reperfusion week in a pig I/R model. The standardized log2-ratio at the peptide level (Zp) (averaged from three biological replicates with respect to baseline) is shown. Reversibly oxidized Cys sites are indicated with @.
			Zp
Protein description	Gene name / protein ID	Peptide sequence	120 min	1 day	4 days	7 days
>tr|F1SNW4|F1SNW4_PIG MYL3 OS=Sus scrofa GN=MYL3 PE=2 SV=1	MYL3	ITYGQC@GDVLR	4.28324	8.06492	8.15778	4.23541
>sp|P42639|TPM1_PIG Tropomyosin alpha-1 chain OS=Sus scrofa GN=TPM1 PE=1 SV=2	TPM1	C@AELEEELK	1.39518	7.19584	7.20241	3.41086
>sp|Q9TV61|MYH1_PIG Myosin-1 OS=Sus scrofa GN=MYH1 PE=2 SV=1	MYH1	C@DQLIK	1.77805	6.92652	7.1574	3.92082
>sp|P00346|MDHM_PIG Malate dehydrogenase, mitochondrial OS=Sus scrofa GN=MDH2 PE=1 SV=2	MDH2	GC@DVVVIPAGVPR	3.14102	6.90948	5.97553	3.61646
>sp|P00346|MDHM_PIG Malate dehydrogenase, mitochondrial OS=Sus scrofa GN=MDH2 PE=1 SV=2	MDH2	TIIPLISQC@TPK	1.75311	6.55601	6.08562	2.7379
>tr|F1SNW4|F1SNW4_PIG MYL3 OS=Sus scrofa GN=MYL3 PE=2 SV=1	MYL3	LMAGQEDSNGC@INYEAFVK	2.63818	5.57559	6.72605	4.58529
>sp|Q8WZ42|TITIN_HUMAN Titin OS=Homo sapiens GN=TTN PE=1 SV=4	TTN	VC@NAVVTGLSSGQEYQFR	1.95813	5.56337	0.162923	-0.419398
>sp|Q9MZ15|VDAC2_PIG Voltage-dependent anion-selective channel protein 2 OS=Sus scrofa GN=VDAC2 PE=2 SV=1	VDAC2	WC@EYGLTFTEK	3.04755	5.51931	2.78247	1.43591
>sp|P11607|AT2A2_PIG Sarcoplasmic/endoplasmic reticulum calcium ATPase 2 OS=Sus scrofa GN=ATP2A2 PE=1 SV=1	ATP2A2	VGEATETALTC@LVEK	3.58794	5.51542	4.03695	2.20212
>tr|F1RZQ6|F1RZQ6_PIG Uncharacterized protein OS=Sus scrofa GN=SLC25A4 PE=3 SV=1	SLC25A4	EFTGLGNC@LAK	2.43513	5.45846	8.0416	4.34555
>sp|Q9TV61|MYH1_PIG Myosin-1 OS=Sus scrofa GN=MYH1 PE=2 SV=1	MYH1	HDC@DLLR	1.20738	5.10692	6.11814	4.86707
>tr|F1SID7|F1SID7_PIG Uncharacterized protein OS=Sus scrofa GN=MYBPC3 PE=4 SV=2	MYBPC3	IHLDC@PGR	3.29994	5.03544	5.61564	3.23165
>sp|P11607|AT2A2_PIG Sarcoplasmic/endoplasmic reticulum calcium ATPase 2 OS=Sus scrofa GN=ATP2A2 PE=1 SV=1	ATP2A2	GTAVAIC@R	2.92206	4.71861	2.75158	1.60603
>sp|P00346|MDHM_PIG Malate dehydrogenase, mitochondrial OS=Sus scrofa GN=MDH2 PE=1 SV=2	MDH2	SQETDC@PYFSTPLLLGK	1.85852	4.69939	3.69592	2.33659
>sp|P00355|G3P_PIG Glyceraldehyde-3-phosphate dehydrogenase OS=Sus scrofa GN=GAPDH PE=1 SV=4	GAPDH	VPTPNVSVVDLTC@R	2.9351	4.66451	2.59591	0.635269
>sp|P00346|MDHM_PIG Malate dehydrogenase, mitochondrial OS=Sus scrofa GN=MDH2 PE=1 SV=2	MDH2	GYLGPEQLPDC@LK	0.930005	4.55662	3.22418	1.46719
>tr|F1S0J2|F1S0J2_PIG Uncharacterized protein OS=Sus scrofa GN=C4BPA PE=4 SV=2	C4BPA	ESILFGC@DK	0.728784	4.52789	2.54369	0.337972
>tr|F1SID7|F1SID7_PIG Uncharacterized protein OS=Sus scrofa GN=MYBPC3 PE=4 SV=2	MYBPC3	LLC@ETEGR	3.34333	4.50873	3.52835	2.14106
>sp|P68137|ACTS_PIG Actin, alpha skeletal muscle OS=Sus scrofa GN=ACTA1 PE=3 SV=1	ACTA1	C@DIDIR	2.20352	4.37441	4.72222	2.22407
>tr|F1SM26|F1SM26_PIG Uncharacterized protein (Fragment) OS=Sus scrofa GN=MROH2A PE=4 SV=2	MROH2A	LC@ENIGAMDLQHDK	3.70478	4.24158	2.71037	1.44222
>tr|Q8MKF3|Q8MKF3_PIG Beta-tropomyosin (Fragment) OS=Sus scrofa GN=TPM2 PE=2 SV=1	TPM2	C@GDLEEELK	2.34049	4.16114	4.09756	2.14512
>sp|P15175|ICTL_PIG Cathelin OS=Sus scrofa PE=1 SV=2	>sp|P15175|ICTL_PIG Cathelin OS=Sus scrofa	QPPELC@DFK	1.62817	3.97343	2.55706	-0.115427
>sp|Q9Y6R4|M3K4_HUMAN Mitogen-activated protein kinase kinase kinase 4 OS=Homo sapiens GN=MAP3K4 PE=1 SV=2	MAP3K4	LFC@DIAGMLLK	4.07216	3.79444	4.56296	4.32992
>sp|Q9MZ16|VDAC1_PIG Voltage-dependent anion-selective channel protein 1 OS=Sus scrofa GN=VDAC1 PE=2 SV=3	VDAC1	YQIDPDAC@FSAK	2.14412	3.69097	3.9818	1.40029
>tr|F1SS24|F1SS24_PIG Uncharacterized protein OS=Sus scrofa GN=FN1 PE=4 SV=1	FN1	TFYSC@TTEGR	2.61822	3.64167	2.60644	2.11781
>sp|P00346|MDHM_PIG Malate dehydrogenase, mitochondrial OS=Sus scrofa GN=MDH2 PE=1 SV=2	MDH2	EGVVEC@SFVK	1.05313	3.45437	3.69145	2.25316
>sp|Q5XLD3|KCRM_PIG Creatine kinase M-type OS=Sus scrofa GN=CKM PE=2 SV=1	CKM	FC@VGLQK	2.6921	3.39994	4.20388	3.38897
>tr|Q2HYU1|Q2HYU1_PIG Mitochondrial creatine kinase 2 OS=Sus scrofa GN=CKMT2 PE=2 SV=1	CKMT2	VTPNGYTLDQC@IQTGVDNPGHPFIK	2.19199	3.39497	3.43352	1.83692
>tr|K7ZRK0|K7ZRK0_PIG IgA heavy chian constant region (Fragment) OS=Sus scrofa GN=IGHA PE=4 SV=1	IGHA	SSQSVNVPC@K	2.5914	3.35966	2.48758	1.36036
>sp|P06867|PLMN_PIG Plasminogen OS=Sus scrofa GN=PLG PE=1 SV=3	PLG	WEYC@NLK	3.2942	3.3232	1.69155	0.880452
>sp|Q8IY85|EFC13_HUMAN EF-hand calcium-binding domain-containing protein 13 OS=Homo sapiens GN=EFCAB13 PE=1 SV=2	EFCAB13	LSSVAGC@YLK	3.20776	3.30775	2.43224	3.12178
>sp|P33198|IDHP_PIG Isocitrate dehydrogenase [NADP], mitochondrial (Fragment) OS=Sus scrofa GN=IDH2 PE=1 SV=1	IDH2	VC@VETVESGAMTK	3.84733	3.22392	3.94627	3.31037
>sp|Q2EN81|ATPO_PIG ATP synthase subunit O, mitochondrial OS=Sus scrofa GN=ATP5O PE=1 SV=1	ATP5O	GEVPC@SVTTASPLDEATLTELK	2.46631	3.0475	4.92236	3.24444
>tr|F1SE26|F1SE26_PIG Uncharacterized protein OS=Sus scrofa GN=VDAC1P5 PE=4 SV=2	VDAC1P5	IC@DYGLTFTQK	2.46762	3.02467	2.27685	0.588022
>sp|D0VWV4|C560_PIG Succinate dehydrogenase cytochrome b560 subunit, mitochondrial OS=Sus scrofa GN=SDHC PE=1 SV=2	SDHC	SLC@LGPTLIYTAK	1.94482	2.98981	3.3628	3.41026
>tr|F1RUH6|F1RUH6_PIG Uncharacterized protein OS=Sus scrofa GN=KDM1B PE=4 SV=2	KDM1B	C@DLIQEGGR	3.17394	2.9269	2.71868	2.4648
>sp|A6NKZ8|YI016_HUMAN Putative tubulin beta chain-like protein ENSP00000290377 OS=Homo sapiens PE=5 SV=2	>sp|A6NKZ8|YI016_HUMAN Putative tubulin beta chain-like protein ENSP00000290377 OS=Homo sapiens	EAESC@DC@LQGFQLTHSLGGGTGSGMVTLLISK	1.43268	2.91913	2.70528	1.34554
>sp|P09571|TRFE_PIG Serotransferrin OS=Sus scrofa GN=TF PE=1 SV=2	TF	C@GLVPVLAENYK	1.19754	2.81791	0.451367	0.420378
>tr|I3LBE4|I3LBE4_PIG Uncharacterized protein OS=Sus scrofa PE=4 SV=1	>tr|I3LBE4|I3LBE4_PIG Uncharacterized protein OS=Sus scrofa	DVC@TFLR	1.70528	2.73468	2.75705	2.0703
>sp|Q9GLP0|ITB1_PIG Integrin beta-1 OS=Sus scrofa GN=ITGB1 PE=2 SV=1	ITGB1	GC@HPDDIENPR	-0.0597423	2.71279	4.30014	0.426855
>tr|F1RM74|F1RM74_PIG Glyceraldehyde-3-phosphate dehydrogenase OS=Sus scrofa GN=GAPDHS PE=3 SV=1	GAPDHS	VPTPDVSVVDLTC@R	1.56682	2.62903	1.44899	-0.124981
>tr|F1SHF4|F1SHF4_PIG Uncharacterized protein OS=Sus scrofa GN=SCFD1 PE=4 SV=2	SCFD1	ALTDAGC@NLNPLQYIK	0.838839	2.57142	-0.0805144	-2.61471
>sp|Q8SPS7|HPT_PIG Haptoglobin OS=Sus scrofa GN=HP PE=1 SV=1	HP	VMPIC@LPSK	1.20877	2.51088	1.85039	0.961464
>sp|Q2QLE2|CAV2_PIG Caveolin-2 OS=Sus scrofa GN=CAV2 PE=3 SV=1	CAV2	SVTDVVIAPLC@TSAGR	0.751821	2.44422	0.98869	0.324704
>tr|F1S0J2|F1S0J2_PIG Uncharacterized protein OS=Sus scrofa GN=C4BPA PE=4 SV=2	C4BPA	INC@LQPVVK	2.17707	2.39945	2.59815	0.265356
>tr|K7ZJP7|K7ZJP7_PIG IgM heavy chain constant region (Fragment) OS=Sus scrofa GN=IGHM PE=4 SV=1	IGHM	LSC@LVTGLVTR	1.33859	2.3977	3.32039	2.01267
>sp|P01846|LAC_PIG Ig lambda chain C region OS=Sus scrofa PE=1 SV=1	>sp|P01846|LAC_PIG Ig lambda chain C region OS=Sus scrofa	TVTPSEC@A	2.26875	2.37297	2.22975	0.802908
>sp|Q8N6M6|AMPO_HUMAN Aminopeptidase O OS=Homo sapiens GN=AOPEP PE=1 SV=2	AOPEP	VFAPVC@LTGACQETLLR	4.38895	2.218	1.11546	1.43528
>sp|P09571|TRFE_PIG Serotransferrin OS=Sus scrofa GN=TF PE=1 SV=2	TF	FDQFFGEGC@APGSQR	2.79151	2.19965	0.948301	0.656534
>sp|P09571|TRFE_PIG Serotransferrin OS=Sus scrofa GN=TF PE=1 SV=2	TF	VTC@VAEELLK	1.80595	2.1895	2.43512	1.58962
>tr|B9ZSM8|B9ZSM8_PIG CD90 protein OS=Sus scrofa GN=CD90 PE=2 SV=1	CD90	VTSLTAC@LVDQSLR	1.12406	2.09575	1.13717	0.640873
>tr|I3LAA4|I3LAA4_PIG Uncharacterized protein OS=Sus scrofa PE=4 SV=1	>tr|I3LAA4|I3LAA4_PIG Uncharacterized protein OS=Sus scrofa	AHSVEEC@R	-0.189491	2.03162	-0.0369367	-0.273444
>tr|Q9HAA5|Q9HAA5_HUMAN cDNA FLJ11889 fis, clone HEMBA1007251, weakly similar to Homo sapiens F-box protein FBX29 (FBX29) mRNA OS=Homo sapiens PE=2 SV=1	>tr|Q9HAA5|Q9HAA5_HUMAN cDNA FLJ11889 fis, clone HEMBA1007251, weakly similar to Homo sapiens F-box protein FBX29 (FBX29) mRNA OS=Homo sapiens	LVC@ITLAGSLR	1.01208	2.02992	2.3559	1.94558
>sp|P08835|ALBU_PIG Serum albumin OS=Sus scrofa GN=ALB PE=1 SV=2	ALB	LC@AIPSLR	2.20188	2.01667	1.76422	1.61275
>sp|P06867|PLMN_PIG Plasminogen OS=Sus scrofa GN=PLG PE=1 SV=3	PLG	WEFC@DIPR	0.56679	2.01106	2.10052	1.07269
>sp|P06867|PLMN_PIG Plasminogen OS=Sus scrofa GN=PLG PE=1 SV=3	PLG	IYLSEC@K	0.580993	2.00924	3.79089	1.96184
>sp|Q29577|KCRU_PIG Creatine kinase U-type, mitochondrial OS=Sus scrofa GN=CKMT1 PE=2 SV=2	CKMT1	GLSLPPAC@TR	1.40435	1.99799	2.20841	2.10703
>sp|P09571|TRFE_PIG Serotransferrin OS=Sus scrofa GN=TF PE=1 SV=2	TF	DQYELLC@R	2.3261	1.98003	2.30564	1.6497
>sp|P06867|PLMN_PIG Plasminogen OS=Sus scrofa GN=PLG PE=1 SV=3	PLG	FPLAGLEENYC@R	1.08004	1.9619	1.79413	0.667027
>tr|I3LFZ9|I3LFZ9_PIG Uncharacterized protein (Fragment) OS=Sus scrofa GN=ARHGEF40 PE=4 SV=1	ARHGEF40	ELQGC@ATHPLR	1.98379	1.95972	1.94382	1.06808
>sp|P29700|FETUA_PIG Alpha-2-HS-glycoprotein (Fragment) OS=Sus scrofa GN=AHSG PE=1 SV=1	AHSG	C@NLLVEK	1.26252	1.9501	1.42404	1.43838
>tr|F1SHD7|F1SHD7_PIG Uncharacterized protein (Fragment) OS=Sus scrofa GN=NDUFS1 PE=4 SV=2	NDUFS1	AVTEGIQAVEEPSIC@	2.36056	1.94557	2.3655	2.06421
>sp|P06867|PLMN_PIG Plasminogen OS=Sus scrofa GN=PLG PE=1 SV=3	PLG	SVEEC@AAK	-0.131337	1.93928	2.13887	1.72156
>tr|F1SBH7|F1SBH7_PIG Uncharacterized protein OS=Sus scrofa GN=CSRP2BP PE=4 SV=1	CSRP2BP	EDIC@AFIEK	2.93112	1.93402	1.53399	2.82892
>tr|L8B0Y0|L8B0Y0_PIG IgG heavy chain OS=Sus scrofa GN=IGHG PE=2 SV=1	IGHG	TAPLVYPLAPC@GR	1.02934	1.932	2.58394	1.3003
>sp|P35573|GDE_HUMAN Glycogen debranching enzyme OS=Homo sapiens GN=AGL PE=1 SV=3	AGL	TLDPDDMVYC@GIYDNALDNDNYNLAK	1.29598	1.90086	2.58354	2.24876
>tr|Q7M3B0|Q7M3B0_PIG Actin beta (Fragments) OS=Sus scrofa domesticus PE=1 SV=1	>tr|Q7M3B0|Q7M3B0_PIG Actin beta (Fragments) OS=Sus scrofa domesticus	LC@YVALDFESYELPDGQVITIGNER	1.0946	1.8882	0.343644	-0.371185
>sp|P01025|CO3_PIG Complement C3 OS=Sus scrofa GN=C3 PE=1 SV=2	C3	AC@EPGVDYVYK	0.322362	1.88031	2.25767	1.12454
>tr|B0LFE9|B0LFE9_PIG Complement component 4 OS=Sus scrofa PE=2 SV=1	>tr|B0LFE9|B0LFE9_PIG Complement component 4 OS=Sus scrofa	EC@GLHLLR	0.219801	1.83752	2.47932	0.212761
>sp|P01025|CO3_PIG Complement C3 OS=Sus scrofa GN=C3 PE=1 SV=2	C3	ISHTLEDC@ISFK	1.21222	1.8362	2.20543	1.12383
>tr|K7ZJP7|K7ZJP7_PIG IgM heavy chain constant region (Fragment) OS=Sus scrofa GN=IGHM PE=4 SV=1	IGHM	FTC@TVTHTDLPSPLK	0.5803	1.82508	2.04513	0.818389
>sp|P08835|ALBU_PIG Serum albumin OS=Sus scrofa GN=ALB PE=1 SV=2	ALB	AAC@LLPK	0.663178	1.82011	2.11039	1.85219
>sp|P29700|FETUA_PIG Alpha-2-HS-glycoprotein (Fragment) OS=Sus scrofa GN=AHSG PE=1 SV=1	AHSG	EPAC@DDVETEQAALAAVDYINK	1.61423	1.78584	2.45855	2.17334
>sp|P08835|ALBU_PIG Serum albumin OS=Sus scrofa GN=ALB PE=1 SV=2	ALB	QNC@ELFEK	1.48562	1.7746	2.60837	2.03601
>sp|Q0QF01|DHSA_PIG Succinate dehydrogenase [ubiquinone] flavoprotein subunit, mitochondrial OS=Sus scrofa GN=SDHA PE=1 SV=2	SDHA	AAFGLSEAGFNTAC@VTK	1.69677	1.77239	2.05765	1.63915
>tr|F1SAC1|F1SAC1_PIG Uncharacterized protein OS=Sus scrofa GN=ECHS1 PE=2 SV=2	ECHS1	AQFGQPALVLPTC@PGTGGTQR	1.81446	1.75186	1.26625	1.17787
>sp|P09571|TRFE_PIG Serotransferrin OS=Sus scrofa GN=TF PE=1 SV=2	TF	WC@TISNQEANK	1.33522	1.73581	0.777444	0.727021
>sp|P08835|ALBU_PIG Serum albumin OS=Sus scrofa GN=ALB PE=1 SV=2	ALB	ECCHGDLLEC@ADDR	1.19761	1.72481	0.954998	-0.0333089
>tr|F1SSS0|F1SSS0_PIG Uncharacterized protein (Fragment) OS=Sus scrofa GN=CPS1 PE=2 SV=2	CPS1	VVAVDC@GIK	0.813054	1.6628	1.48135	-0.0426395
>tr|F1RS37|F1RS37_PIG Uncharacterized protein OS=Sus scrofa GN=POSTN PE=2 SV=1	POSTN	DQGPNVC@ALQQILGTK	0.586939	1.63455	-0.434372	-1.33683
>sp|P12067|LYSC1_PIG Lysozyme C-1 OS=Sus scrofa PE=1 SV=1	>sp|P12067|LYSC1_PIG Lysozyme C-1 OS=Sus scrofa	VLLDDDLSQDIEC@AK	0.954377	1.63322	2.35457	1.53321
>sp|P09571|TRFE_PIG Serotransferrin OS=Sus scrofa GN=TF PE=1 SV=2	TF	WC@AIGHEETQK	0.33691	1.53495	1.00954	0.818386
>sp|P09571|TRFE_PIG Serotransferrin OS=Sus scrofa GN=TF PE=1 SV=2	TF	DDTQC@LAR	1.70475	1.53244	1.42106	1.52705
>sp|P09571|TRFE_PIG Serotransferrin OS=Sus scrofa GN=TF PE=1 SV=2	TF	TEGENC@VNTPEK	0.876644	1.51506	1.49679	1.59707
>tr|F1SAE9|F1SAE9_PIG Uncharacterized protein (Fragment) OS=Sus scrofa GN=LAMB1 PE=4 SV=2	LAMB1	LGYYGDALQQDC@R	1.26786	1.50662	0.215017	-0.30274
>tr|Q28936|Q28936_PIG Fibrinogen A-alpha-chain (Fragment) OS=Sus scrofa PE=4 SV=1	>tr|Q28936|Q28936_PIG Fibrinogen A-alpha-chain (Fragment) OS=Sus scrofa	EVINSEDGSDC@GGTDVEFAHMLPGK	1.31015	1.49184	0.95109	0.283927
>tr|F1SFI5|F1SFI5_PIG Uncharacterized protein OS=Sus scrofa GN=HRG PE=4 SV=2	HRG	FGC@PPPLGDK	0.624653	1.4889	1.80207	1.581
>tr|F1SV23|F1SV23_PIG Uncharacterized protein OS=Sus scrofa GN=NDUFS5 PE=4 SV=1	NDUFS5	EWIEC@AHGIGGIR	1.66836	1.47926	0.806511	0.1019
>tr|F1SP27|F1SP27_PIG Uncharacterized protein (Fragment) OS=Sus scrofa GN=IKBKAP PE=4 SV=2	IKBKAP	VDLIC@DAMR	0.536256	1.44474	0.676416	-0.0415798
>sp|P08835|ALBU_PIG Serum albumin OS=Sus scrofa GN=ALB PE=1 SV=2	ALB	LSC@AEDYLSLVLNR	1.5464	1.43612	0.972781	0.749174
>sp|P14543|NID1_HUMAN Nidogen-1 OS=Homo sapiens GN=NID1 PE=1 SV=3	NID1	C@VPGEVEK	3.0787	1.41396	0.097145	-1.23423
>tr|I3L651|I3L651_PIG Uncharacterized protein OS=Sus scrofa PE=4 SV=1	>tr|I3L651|I3L651_PIG Uncharacterized protein OS=Sus scrofa	LESDVLAQMEYC@R	1.5253	1.3837	0.71696	0.627194
>tr|F1SLR1|F1SLR1_PIG Uncharacterized protein OS=Sus scrofa GN=NDUFA8 PE=4 SV=2	NDUFA8	EFMLC@R	0.95264	1.37041	1.9839	0.75168
>sp|Q92901|RL3L_HUMAN 60S ribosomal protein L3-like OS=Homo sapiens GN=RPL3L PE=1 SV=3	RPL3L	VGC@SIAR	1.4889	1.37031	0.482855	0.464642
>sp|P55268|LAMB2_HUMAN Laminin subunit beta-2 OS=Homo sapiens GN=LAMB2 PE=1 SV=2	LAMB2	GSC@YPATGDLLVGR	1.19845	1.3582	0.583344	0.492424
>tr|Q8MHT7|Q8MHT7_PIG MHC class I antigen OS=Sus scrofa GN=SLA-1 PE=2 SV=1	SLA-1	SYLQGLC@VEGLQK	0.341409	1.3541	0.687805	0.352413
>tr|Q95319|Q95319_PIG Beta-actin, cytoplasmic (Fragment) OS=Sus scrofa PE=2 SV=1	>tr|Q95319|Q95319_PIG Beta-actin, cytoplasmic (Fragment) OS=Sus scrofa	C@DVDIR	0.320441	1.33494	0.666117	0.133914
>tr|F1SU03|F1SU03_PIG Uncharacterized protein OS=Sus scrofa GN=HSPG2 PE=4 SV=2	HSPG2	LHQVSPADSGEYVC@R	1.43471	1.33381	2.06508	1.90202
>tr|I3LQ84|I3LQ84_PIG Uncharacterized protein OS=Sus scrofa PE=2 SV=1	>tr|I3LQ84|I3LQ84_PIG Uncharacterized protein OS=Sus scrofa	ALC@NHDVTVTAIGIGDMFHEK	1.18884	1.32873	0.594284	-0.469389
>tr|F1RLV3|F1RLV3_PIG Uncharacterized protein OS=Sus scrofa GN=PRR14L PE=4 SV=1	PRR14L	MGSEC@LLNQVFLNSPNHTK	1.224	1.32587	0.972	-0.0415083
>tr|O97506|O97506_PIG Kallikrein OS=Sus scrofa PE=2 SV=1	>tr|O97506|O97506_PIG Kallikrein OS=Sus scrofa	VNIPLVSNEEC@QK	1.12484	1.26217	1.73389	1.58382
>tr|I3LQ51|I3LQ51_PIG Proteasome subunit beta type OS=Sus scrofa GN=PSMB1 PE=3 SV=1	PSMB1	IC@IVTK	1.08151	1.2613	-0.947511	-1.44824
>tr|I3LLZ8|I3LLZ8_PIG Uncharacterized protein (Fragment) OS=Sus scrofa GN=WDR19 PE=2 SV=1	WDR19	DC@GAILENMK	1.44668	1.2505	0.187149	-0.45595
>tr|F1S7T1|F1S7T1_PIG Uncharacterized protein OS=Sus scrofa GN=PRRC2C PE=4 SV=2	PRRC2C	GPC@GSLSGVR	0.0789518	1.25036	1.21511	-0.175955
>tr|F1RX35|F1RX35_PIG Uncharacterized protein OS=Sus scrofa GN=LOC100627396 PE=2 SV=2	LOC100627396	DC@QEIANK	0.176658	1.20186	2.18489	1.77243
>tr|F1SDX6|F1SDX6_PIG Uncharacterized protein OS=Sus scrofa GN=TGM2 PE=3 SV=1	TGM2	NPLTTPLSGC@IFTVEGAGLTEEQK	1.00229	1.19315	0.933899	0.631299
>sp|P29700|FETUA_PIG Alpha-2-HS-glycoprotein (Fragment) OS=Sus scrofa GN=AHSG PE=1 SV=1	AHSG	QYGFC@K	0.690861	1.18369	1.82271	1.94622
>sp|P08835|ALBU_PIG Serum albumin OS=Sus scrofa GN=ALB PE=1 SV=2	ALB	NEC@FLQHK	0.217182	1.17869	1.31932	0.915766
>tr|K7ZMG0|K7ZMG0_PIG IgG heavy chian constant region (Fragment) OS=Sus scrofa GN=IGHG6-2 PE=4 SV=1	IGHG6-2	TAPSVYPLAPC@GR	1.37564	1.17097	0.859082	1.08516
>tr|F1S0M9|F1S0M9_PIG Peptidyl-prolyl cis-trans isomerase OS=Sus scrofa GN=FKBP10 PE=4 SV=2	FKBP10	DTVQLETLELPPGC@VR	1.09225	1.14003	-0.749328	-1.60948
>sp|P40939|ECHA_HUMAN Trifunctional enzyme subunit alpha, mitochondrial OS=Homo sapiens GN=HADHA PE=1 SV=2	HADHA	EVEAVIPDHC@IFASNTSALPISEIAAVSK	0.117672	1.13805	-0.120067	1.05099
>tr|I3LN42|I3LN42_PIG Uncharacterized protein (Fragment) OS=Sus scrofa GN=GC PE=2 SV=1	GC	LC@MAALK	0.452649	1.09143	-0.0857593	-0.792706
>sp|Q9TV36|FBN1_PIG Fibrillin-1 OS=Sus scrofa GN=FBN1 PE=2 SV=1	FBN1	YEDEEC@TLPVVGR	0.00895605	1.07279	1.28033	0.630217
>tr|F1S643|F1S643_PIG Uncharacterized protein OS=Sus scrofa GN=CFH PE=4 SV=2	CFH	EC@ITPGIK	0.730792	1.06606	0.651679	0.887206
>tr|F1RN76|F1RN76_PIG Uncharacterized protein OS=Sus scrofa GN=CD5L PE=4 SV=2	CD5L	ELNC@GEAK	-0.131205	1.05721	2.33103	2.19907
>tr|O97506|O97506_PIG Kallikrein OS=Sus scrofa PE=2 SV=1	>tr|O97506|O97506_PIG Kallikrein OS=Sus scrofa	VIAPDAFVC@R	0.469876	1.04778	1.60016	1.69012
>tr|I3LS72|I3LS72_PIG Uncharacterized protein OS=Sus scrofa GN=COL6A1 PE=4 SV=1	COL6A1	GTYTDC@AIK	1.27166	1.04035	0.88261	0.655417
>sp|P48819|VTNC_PIG Vitronectin OS=Sus scrofa GN=VTN PE=1 SV=1	VTN	C@TDGFIAER	0.671442	1.03661	-0.168551	-0.829971
>tr|L8B139|L8B139_PIG IgG heavy chain OS=Sus scrofa GN=IGHG PE=2 SV=1	IGHG	TEDTAHYYC@TK	1.39056	1.02538	-0.480248	-0.75455
>sp|P62936|PPIA_PIG Peptidyl-prolyl cis-trans isomerase A OS=Sus scrofa GN=PPIA PE=1 SV=2	PPIA	ITIADC@GQI	1.59362	1.01233	-0.151631	-0.902076
>tr|F1SAE9|F1SAE9_PIG Uncharacterized protein (Fragment) OS=Sus scrofa GN=LAMB1 PE=4 SV=2	LAMB1	EGFYGLTAEDPFGC@K	1.2044	1.01167	-0.0825626	-0.52905
>tr|Q9GMD6|Q9GMD6_PIG Antithrombin III (Fragment) OS=Sus scrofa GN=AT3 PE=2 SV=1	AT3	DIPVNPMC@IYR	0.700572	1.00766	0.32295	-0.760323
>tr|F1RV77|F1RV77_PIG Uncharacterized protein (Fragment) OS=Sus scrofa GN=RANBP9 PE=4 SV=2	RANBP9	QLC@GGSQAAIER	0.179937	1.00109	1.49488	1.52286
>sp|P04366|AMBP_PIG Protein AMBP (Fragment) OS=Sus scrofa GN=AMBP PE=1 SV=2	AMBP	EYC@GVPGEEDEELLR	0.476562	0.999636	1.14487	0.698998
>sp|Q19AZ8|THRB_PIG Prothrombin OS=Sus scrofa GN=F2 PE=2 SV=1	F2	YTAC@ESVR	0.919158	0.976727	0.660073	0.975371
>sp|P09571|TRFE_PIG Serotransferrin OS=Sus scrofa GN=TF PE=1 SV=2	TF	LLEAC@TFHSAK	0.67096	0.970065	0.470171	-0.552799
>tr|Q29014|Q29014_PIG Alpha-1 acid glycoprotein (Fragment) OS=Sus scrofa PE=2 SV=1	>tr|Q29014|Q29014_PIG Alpha-1 acid glycoprotein (Fragment) OS=Sus scrofa	DLC@GPLEK	0.95853	0.964249	1.3506	1.91429
>tr|I3LUR7|I3LUR7_PIG Uncharacterized protein OS=Sus scrofa GN=COL6A3 PE=2 SV=1	COL6A3	IVDELTIAESNC@PR	0.836773	0.961855	0.448587	-0.643704
>sp|P06867|PLMN_PIG Plasminogen OS=Sus scrofa GN=PLG PE=1 SV=3	PLG	TPENFPC@K	-1.32378	0.94269	0.703172	0.200944
>sp|Q19AZ8|THRB_PIG Prothrombin OS=Sus scrofa GN=F2 PE=2 SV=1	F2	SGIEC@QLWR	0.52871	0.937177	0.689596	1.3909
>tr|I3LTY2|I3LTY2_PIG Uncharacterized protein (Fragment) OS=Sus scrofa GN=DOCK9 PE=4 SV=1	DOCK9	VIIHVVAQC@HEEGLESHLR	0.341494	0.934615	1.5774	1.71026
>tr|F1SLR1|F1SLR1_PIG Uncharacterized protein OS=Sus scrofa GN=NDUFA8 PE=4 SV=2	NDUFA8	C@LEEGK	0.0411946	0.909724	0.739744	0.39563
>tr|F1SFA2|F1SFA2_PIG Uncharacterized protein OS=Sus scrofa GN=LOC100620687 PE=4 SV=2	LOC100620687	ALYC@EL	-0.120478	0.893321	1.20025	0.985772
>tr|F1SMB2|F1SMB2_PIG Dihydrolipoyllysine-residue acetyltransferase OS=Sus scrofa GN=DLAT PE=2 SV=2	DLAT	DVPLGTPLC@IIVEK	0.199295	0.889949	2.7743	1.84051
>tr|I3LQR9|I3LQR9_PIG Fibrinogen alpha chain OS=Sus scrofa GN=FGA PE=4 SV=1	FGA	ESDWPFC@SDEDWNIK	-0.194747	0.885116	1.71489	1.44522
>sp|P37802|TAGL2_HUMAN Transgelin-2 OS=Homo sapiens GN=TAGLN2 PE=1 SV=3	TAGLN2	DGTVLC@ELINALYPEGQAPVK	0.679129	0.874812	0.478022	0.265629
>sp|P04178|SODC_PIG Superoxide dismutase [Cu-Zn] OS=Sus scrofa GN=SOD1 PE=1 SV=2	SOD1	LAC@GVIGITQ	0.371505	0.868943	0.00755101	-0.544129
>tr|Q0Z8R0|Q0Z8R0_PIG Cystatin C OS=Sus scrofa GN=CST3 PE=2 SV=1	CST3	SQANLDNC@PFPNQPDLQK	0.382013	0.861303	0.392609	-0.306
>sp|Q4G0T1|SRCRM_HUMAN Putative scavenger receptor cysteine-rich domain-containing protein LOC619207 OS=Homo sapiens PE=5 SV=2	>sp|Q4G0T1|SRCRM_HUMAN Putative scavenger receptor cysteine-rich domain-containing protein LOC619207 OS=Homo sapiens	ELQC@GAVVSTPEGAR	0.419652	0.860694	1.90315	2.9
>sp|P81405|SAP_PIG Saposin-B-Val OS=Sus scrofa GN=PSAP PE=1 SV=2	PSAP	LGPGMADMC@K	-0.0139195	0.856188	3.63748	4.65401
>sp|P29700|FETUA_PIG Alpha-2-HS-glycoprotein (Fragment) OS=Sus scrofa GN=AHSG PE=1 SV=1	AHSG	QLTEHAVEGDC@DFHVLK	0.350644	0.851938	1.53629	0.64522
>tr|I3LBZ1|I3LBZ1_PIG Uncharacterized protein (Fragment) OS=Sus scrofa GN=COL18A1 PE=4 SV=1	COL18A1	GADFQC@FQQAR	0.673839	0.851435	0.769232	-0.241806
>tr|F1RK02|F1RK02_PIG Uncharacterized protein (Fragment) OS=Sus scrofa GN=LCP1 PE=4 SV=2	LCP1	AAC@LPLPGYR	1.16442	0.836874	-0.151215	-0.150819
>tr|I3LDL4|I3LDL4_PIG Uncharacterized protein OS=Sus scrofa GN=UNC80 PE=4 SV=1	UNC80	ICDVALNIVEC@LLQLGVVPC@VEK	-0.00528373	0.820194	0.991848	-0.00554678
>tr|F1SS24|F1SS24_PIG Uncharacterized protein OS=Sus scrofa GN=FN1 PE=4 SV=1	FN1	WC@HDNGVNYK	0.36948	0.788958	0.840334	0.621476
>sp|P08835|ALBU_PIG Serum albumin OS=Sus scrofa GN=ALB PE=1 SV=2	ALB	GLVLIAFSQHLQQC@PYEEHVK	0.579765	0.785436	1.11163	-1.13347
>sp|Q7SIB7|PGK1_PIG Phosphoglycerate kinase 1 OS=Sus scrofa GN=PGK1 PE=1 SV=3	PGK1	AC@ADPAAGSVILLENLR	0.582494	0.784936	-0.521715	-1.25709
>tr|I3L6Q6|I3L6Q6_PIG Uncharacterized protein (Fragment) OS=Sus scrofa GN=F13B PE=4 SV=1	F13B	QTYEEGDVVQFFC@HK	0.439995	0.780395	0.528535	1.0956
>tr|K7GPW1|K7GPW1_PIG Uncharacterized protein OS=Sus scrofa GN=CFI PE=2 SV=1	CFI	GESFFC@K	0.104872	0.775044	-0.334888	-0.177029
>tr|F1SLR1|F1SLR1_PIG Uncharacterized protein OS=Sus scrofa GN=NDUFA8 PE=4 SV=2	NDUFA8	FDEC@VLDK	0.347838	0.759176	0.0984437	-0.760753
>tr|F1S4P7|F1S4P7_PIG Uncharacterized protein OS=Sus scrofa GN=NDUFAF7 PE=2 SV=1	NDUFAF7	AVIPC@LWR	0.938309	0.757967	-0.198531	0.219301
>tr|Q8MI72|Q8MI72_PIG Complement regulator factor H OS=Sus scrofa GN=FH PE=2 SV=1	FH	VAYPTC@G	1.00447	0.741118	0.901126	0.111713
>sp|P09571|TRFE_PIG Serotransferrin OS=Sus scrofa GN=TF PE=1 SV=2	TF	IEC@VSAENTEDC@IAK	0.402388	0.740762	1.61107	-0.257226
>tr|F1SA70|F1SA70_PIG Uncharacterized protein OS=Sus scrofa GN=HSPA2 PE=3 SV=1	HSPA2	GPAIGIDLGTTYSC@VGVFQHGK	0.867903	0.723713	0.973675	0.779395
>sp|Q8SPS7|HPT_PIG Haptoglobin OS=Sus scrofa GN=HP PE=1 SV=1	HP	SPVGVQPILNEHTFC@AGLSK	-0.0231592	0.71487	0.595202	-0.19219
>sp|P08835|ALBU_PIG Serum albumin OS=Sus scrofa GN=ALB PE=1 SV=2	ALB	C@CAAPDHEACFAVEGPK	1.56686	0.713784	1.52204	-0.454896
>sp|P50828|HEMO_PIG Hemopexin OS=Sus scrofa GN=HPX PE=1 SV=1	HPX	DYFMSC@PGR	0.0715246	0.705362	-0.876338	-0.83957
>sp|P54296|MYOM2_HUMAN Myomesin-2 OS=Homo sapiens GN=MYOM2 PE=1 SV=2	MYOM2	DGSLIC@QAAEPGK	0.711015	0.675978	0.6793	1.84335
>sp|B3SP85|GILT_PIG Gamma-interferon-inducible-lysosomal thiol reductase OS=Sus scrofa GN=IFI30 PE=2 SV=1	IFI30	NLEPC@LQIYAPK	0.622952	0.662977	-1.06343	-1.63304
>sp|P40926|MDHM_HUMAN Malate dehydrogenase, mitochondrial OS=Homo sapiens GN=MDH2 PE=1 SV=3	MDH2	SQETEC@TYFSTPLLLGK	1.06993	0.657829	1.16707	-0.220903
>sp|Q9XSD9|PGS2_PIG Decorin OS=Sus scrofa GN=DCN PE=2 SV=1	DCN	VVQC@SDLGLDK	0.334893	0.651954	0.438393	-0.196611
>sp|P06867|PLMN_PIG Plasminogen OS=Sus scrofa GN=PLG PE=1 SV=3	PLG	NLEENYC@R	-0.423123	0.651339	2.16122	1.38344
>tr|F1SNF3|F1SNF3_PIG Uncharacterized protein OS=Sus scrofa GN=PODXL PE=2 SV=2	PODXL	ATFNPSQDQC@NIQLAPVPEIQSVAVK	1.0585	0.646962	0.508168	0.256705
>tr|K7ZLA7|K7ZLA7_PIG IgG heavy chian constant region (Fragment) OS=Sus scrofa GN=IGHG1 PE=4 SV=1	IGHG1	DTLMISQTPEVTC@VVVDVSK	0.457954	0.643838	0.403734	0.646065
>tr|K7GQB8|K7GQB8_PIG Uncharacterized protein OS=Sus scrofa GN=CP PE=2 SV=1	CP	YTVNQC@K	-0.120416	0.624496	1.08841	1.09041
>sp|Q2VL90|C163A_PIG Scavenger receptor cysteine-rich type 1 protein M130 OS=Sus scrofa GN=CD163 PE=1 SV=1	CD163	LASPSEETWITC@ANK	1.05273	0.613121	-1.20213	-1.74024
>tr|F1SLX2|F1SLX2_PIG Uncharacterized protein OS=Sus scrofa GN=A2M PE=2 SV=2	A2M	DLFNC@VSFTVPR	1.22086	0.602332	0.894956	0.16161
>sp|Q9TV36|FBN1_PIG Fibrillin-1 OS=Sus scrofa GN=FBN1 PE=2 SV=1	FBN1	LLVC@EDIDECQNGPVCQR	2.44037	0.59648	0.989423	0.614256
>tr|F1S663|F1S663_PIG Uncharacterized protein OS=Sus scrofa GN=LAMC1 PE=4 SV=1	LAMC1	DNVEGFNC@ER	0.544887	0.577577	0.270225	0.571513
>sp|P08835|ALBU_PIG Serum albumin OS=Sus scrofa GN=ALB PE=1 SV=2	ALB	DVFSEC@C@QAADK	0.485585	0.572662	1.61927	-1.04898
>tr|F1SUU8|F1SUU8_PIG Uncharacterized protein OS=Sus scrofa GN=FCHSD2 PE=2 SV=2	FCHSD2	INIC@ENYK	0.884152	0.567346	0.311093	-0.370255
>tr|I3LMU5|I3LMU5_PIG Uncharacterized protein OS=Sus scrofa PE=4 SV=1	>tr|I3LMU5|I3LMU5_PIG Uncharacterized protein OS=Sus scrofa	TPSLDAEGSNC@PATK	0.722918	0.560093	0.595074	0.537259
>sp|P01025|CO3_PIG Complement C3 OS=Sus scrofa GN=C3 PE=1 SV=2	C3	SSMVLDIC@TR	1.07944	0.559214	-0.823265	-1.09705
>sp|Q9GKQ6|PGS1_PIG Biglycan (Fragments) OS=Sus scrofa GN=BGN PE=2 SV=2	BGN	VVQC@SDLGLK	0.902833	0.555919	0.373223	0.289065
>sp|P08835|ALBU_PIG Serum albumin OS=Sus scrofa GN=ALB PE=1 SV=2	ALB	C@C@TESLVNR	1.05355	0.554371	-0.671343	-0.858168
>sp|P50828|HEMO_PIG Hemopexin OS=Sus scrofa GN=HPX PE=1 SV=1	HPX	VDAALC@TEK	0.134821	0.552177	1.04825	0.771623
>sp|P13645|K1C10_HUMAN Keratin, type I cytoskeletal 10 OS=Homo sapiens GN=KRT10 PE=1 SV=6	KRT10	AETEC@QNTEYQQLLDIK	1.36109	0.536579	0.900594	0.764842
>tr|F1SX62|F1SX62_PIG Uncharacterized protein OS=Sus scrofa GN=VCAN PE=2 SV=1	VCAN	FTFEEAEEEC@ENQDAR	1.26365	0.53163	-0.398405	-0.855152
>tr|K7GQB8|K7GQB8_PIG Uncharacterized protein OS=Sus scrofa GN=CP PE=2 SV=1	CP	EDSNC@VTR	1.07966	0.523727	0.64189	0.676359
>sp|P09571|TRFE_PIG Serotransferrin OS=Sus scrofa GN=TF PE=1 SV=2	TF	SSYLDC@IK	0.359337	0.518009	1.13914	0.115233
>sp|Q9TSX9|PRDX6_PIG Peroxiredoxin-6 OS=Sus scrofa GN=PRDX6 PE=2 SV=3	PRDX6	DFTPVC@TTELGR	0.347116	0.494099	1.04096	0.471805
>sp|Q8WZ42|TITIN_HUMAN Titin OS=Homo sapiens GN=TTN PE=1 SV=4	TTN	ANHVNVPEC@AFTVTDLVEGGK	0.524057	0.491041	0.0816902	0.905715
>sp|P00795|CATD_PIG Cathepsin D OS=Sus scrofa GN=CTSD PE=1 SV=2	CTSD	AIGAVPLIQGEYMIPC@EK	0.192784	0.490197	-1.47086	-2.27767
>tr|F1SS24|F1SS24_PIG Uncharacterized protein OS=Sus scrofa GN=FN1 PE=4 SV=1	FN1	YSFC@TDHTVLVQTR	1.29472	0.481225	-0.581093	-1.67019
>sp|P08835|ALBU_PIG Serum albumin OS=Sus scrofa GN=ALB PE=1 SV=2	ALB	EDPPAC@YATVFDK	-0.331	0.474665	0.2786	-0.365587
>sp|P06867|PLMN_PIG Plasminogen OS=Sus scrofa GN=PLG PE=1 SV=3	PLG	VSPNELC@AGHLAGGIDSCQGDSGGPLVCFEK	0.374757	0.470386	0.708997	-0.978228
>sp|P01025|CO3_PIG Complement C3 OS=Sus scrofa GN=C3 PE=1 SV=2	C3	GIC@VADPYEVVVK	-0.184496	0.463801	0.401175	0.584358
>tr|K7ZRJ9|K7ZRJ9_PIG IgG heavy chian constant region (Fragment) OS=Sus scrofa GN=IGHG5-2 PE=4 SV=1	IGHG5-2	VTLTC@LVK	-0.390758	0.450915	1.12796	2.17709
>tr|F1SQ09|F1SQ09_PIG Uncharacterized protein OS=Sus scrofa GN=LUM PE=4 SV=1	LUM	ITQTSLPPDMYEC@LR	0.842962	0.449736	-0.59887	-2.39183
>tr|F1SMZ7|F1SMZ7_PIG Uncharacterized protein OS=Sus scrofa GN=HSPD1 PE=2 SV=2	HSPD1	C@IPALESITPANEDQK	0.496731	0.433318	0.42221	-0.193972
>sp|Q9N1F5|GSTO1_PIG Glutathione S-transferase omega-1 OS=Sus scrofa GN=GSTO1 PE=1 SV=2	GSTO1	LEALELNEC@IDHTPK	0.642364	0.416867	-1.1721	-1.49674
>tr|K7GQB8|K7GQB8_PIG Uncharacterized protein OS=Sus scrofa GN=CP PE=2 SV=1	CP	DIASGLIGPLIHC@R	0.677765	0.414324	-0.900625	-1.22706
>tr|F1SSS0|F1SSS0_PIG Uncharacterized protein (Fragment) OS=Sus scrofa GN=CPS1 PE=2 SV=2	CPS1	SAYALGGLGSGIC@PNK	0.414936	0.407069	-0.218106	-0.40269
>sp|P09571|TRFE_PIG Serotransferrin OS=Sus scrofa GN=TF PE=1 SV=2	TF	C@DAWSINSGGK	0.00538144	0.401554	-0.637384	-0.265989
>tr|F1SU03|F1SU03_PIG Uncharacterized protein OS=Sus scrofa GN=HSPG2 PE=4 SV=2	HSPG2	C@LIHDGAAPISLEWK	-0.26876	0.398552	1.12771	0.81413
>tr|I3LHL6|I3LHL6_PIG Uncharacterized protein OS=Sus scrofa PE=4 SV=1	>tr|I3LHL6|I3LHL6_PIG Uncharacterized protein OS=Sus scrofa	GSFYC@QPR	-0.295534	0.394812	0.087468	-0.255425
>tr|F1SLX2|F1SLX2_PIG Uncharacterized protein OS=Sus scrofa GN=A2M PE=2 SV=2	A2M	EVTFNSLLC@PSDAGASEQLSLK	0.623811	0.392594	0.248581	-0.161647
>sp|Q96RG2|PASK_HUMAN PAS domain-containing serine/threonine-protein kinase OS=Homo sapiens GN=PASK PE=1 SV=3	PASK	GLSSGWSSPLLPAPVC@NPNK	0.589349	0.391569	-0.311398	0.069626
>tr|F1SEH8|F1SEH8_PIG Arginyl-tRNA--protein transferase 1 OS=Sus scrofa GN=ATE1 PE=3 SV=2	ATE1	AGELEGLQAQC@EPLSSSPPK	0.324405	0.391107	1.51915	0.843309
>sp|Q9GKQ6|PGS1_PIG Biglycan (Fragments) OS=Sus scrofa GN=BGN PE=2 SV=2	BGN	VGVNDFC@PVGFGVK	-0.120867	0.389309	-0.434777	-0.949087
>tr|Q8MI72|Q8MI72_PIG Complement regulator factor H OS=Sus scrofa GN=FH PE=2 SV=1	FH	DVSC@VNPPSVENAVILDK	0.55677	0.389185	0.141285	0.0196171
>tr|F1S902|F1S902_PIG Uncharacterized protein OS=Sus scrofa GN=COMP PE=4 SV=1	COMP	IDVC@PENAEVTLTDFR	0.703766	0.388178	-1.00036	-1.47182
>tr|F1SLR1|F1SLR1_PIG Uncharacterized protein OS=Sus scrofa GN=NDUFA8 PE=4 SV=2	NDUFA8	LVNQC@ALDFFR	0.676459	0.376515	0.684701	0.627262
>tr|G0Z3A1|G0Z3A1_PIG Phosphoglucomutase 1 OS=Sus scrofa GN=PGM1 PE=2 SV=1	PGM1	LVIGQNGILTTPAVSC@IIR	1.27257	0.354088	-0.0154843	-0.572661
>tr|F1SFI5|F1SFI5_PIG Uncharacterized protein OS=Sus scrofa GN=HRG PE=4 SV=2	HRG	VIATTC@LDGSQDLR	1.16572	0.3433	-0.156086	-0.558337
>sp|P09571|TRFE_PIG Serotransferrin OS=Sus scrofa GN=TF PE=1 SV=2	TF	EPVDNAENC@HLAR	0.0313041	0.342137	0.0840385	-0.198733
>tr|K7ZJP7|K7ZJP7_PIG IgM heavy chain constant region (Fragment) OS=Sus scrofa GN=IGHM PE=4 SV=1	IGHM	LIC@QASDFSPK	-0.0550231	0.340062	0.297446	0.4877
>tr|F1S1G8|F1S1G8_PIG Amine oxidase OS=Sus scrofa GN=AOC3 PE=3 SV=2	AOC3	TLHDAIC@VFEQNQGLPVR	0.83069	0.339471	0.150281	0.286247
>tr|F1SFI5|F1SFI5_PIG Uncharacterized protein OS=Sus scrofa GN=HRG PE=4 SV=2	HRG	SPTFGFC@R	0.186429	0.339177	0.531988	0.0407512
>tr|F1SRC8|F1SRC8_PIG Uncharacterized protein OS=Sus scrofa GN=CLEC3B PE=2 SV=1	CLEC3B	TFHEASEDC@ISR	-0.0643195	0.329285	0.454888	0.01768
>sp|P08835|ALBU_PIG Serum albumin OS=Sus scrofa GN=ALB PE=1 SV=2	ALB	LC@VLHEK	-0.604351	0.310376	0.549364	-0.369768
>tr|F1SS24|F1SS24_PIG Uncharacterized protein OS=Sus scrofa GN=FN1 PE=4 SV=1	FN1	ISC@TIANR	0.0583058	0.307649	0.797241	0.602381
>sp|P19619|ANXA1_PIG Annexin A1 OS=Sus scrofa GN=ANXA1 PE=1 SV=3	ANXA1	GDIENC@LTVVVK	0.465587	0.299716	-0.234267	-1.26041
>sp|P04366|AMBP_PIG Protein AMBP (Fragment) OS=Sus scrofa GN=AMBP PE=1 SV=2	AMBP	GEC@VPGEQEPEPTLLSR	0.25754	0.297295	-0.058515	0.105267
>tr|F1SM61|F1SM61_PIG Uncharacterized protein OS=Sus scrofa GN=FBLN1 PE=4 SV=1	FBLN1	DC@SLPYTSESK	1.36835	0.296315	0.541693	0.334162
>tr|F1SPT5|F1SPT5_PIG Uncharacterized protein OS=Sus scrofa GN=LAMB2 PE=4 SV=2	LAMB2	DGFFGLSASDALGC@QR	0.352299	0.286068	-0.484105	-0.719098
>tr|F1SAE9|F1SAE9_PIG Uncharacterized protein (Fragment) OS=Sus scrofa GN=LAMB1 PE=4 SV=2	LAMB1	GIETPQCDQSTGQCVC@VEGVEGPR	0.238671	0.285609	0.387845	0.0389363
>sp|P21333|FLNA_HUMAN Filamin-A OS=Homo sapiens GN=FLNA PE=1 SV=4	FLNA	LQVEPAVDTSGVQC@YGPGIEGQGVFR	0.615354	0.284596	-1.18564	-2.39199
>tr|I3LQ17|I3LQ17_PIG Uncharacterized protein OS=Sus scrofa PE=4 SV=1	>tr|I3LQ17|I3LQ17_PIG Uncharacterized protein OS=Sus scrofa	GLVTINIC@R	0.595978	0.281333	0.848296	0.666032
>tr|I3LDR2|I3LDR2_PIG Uncharacterized protein (Fragment) OS=Sus scrofa GN=LOC100621514 PE=3 SV=1	LOC100621514	AYHEQLSVAEITSSC@FEPNSQMVK	0.542272	0.276206	1.3334	1.47777
>sp|P08835|ALBU_PIG Serum albumin OS=Sus scrofa GN=ALB PE=1 SV=2	ALB	IYEATLEDC@C@AK	0.119257	0.25603	0.464224	-1.96361
>tr|Q29014|Q29014_PIG Alpha-1 acid glycoprotein (Fragment) OS=Sus scrofa PE=2 SV=1	>tr|Q29014|Q29014_PIG Alpha-1 acid glycoprotein (Fragment) OS=Sus scrofa	EFHDAIEC@TGIHK	-0.00494913	0.255918	0.720135	-0.658129
>tr|F1SLX2|F1SLX2_PIG Uncharacterized protein OS=Sus scrofa GN=A2M PE=2 SV=2	A2M	YEVENC@LPNK	-0.00119645	0.253482	0.474984	0.220667
>sp|P08835|ALBU_PIG Serum albumin OS=Sus scrofa GN=ALB PE=1 SV=2	ALB	YIC@ENQDTISTK	0.141153	0.251376	0.795098	0.722069
>sp|P09571|TRFE_PIG Serotransferrin OS=Sus scrofa GN=TF PE=1 SV=2	TF	NGPLVSC@VK	0.403559	0.249314	0.257178	0.125057
>sp|Q9TV36|FBN1_PIG Fibrillin-1 OS=Sus scrofa GN=FBN1 PE=2 SV=1	FBN1	TIC@IETIK	-0.754587	0.22602	0.929299	0.642755
>sp|Q9TV36|FBN1_PIG Fibrillin-1 OS=Sus scrofa GN=FBN1 PE=2 SV=1	FBN1	LLVCEDIDECQNGPVC@QR	0.82675	0.219253	0.48359	-0.186988
>sp|P50828|HEMO_PIG Hemopexin OS=Sus scrofa GN=HPX PE=1 SV=1	HPX	ELGSPHGISLDAVDATFVC@PGTSR	0.680624	0.216814	-0.27058	-0.825957
>sp|Q9TV36|FBN1_PIG Fibrillin-1 OS=Sus scrofa GN=FBN1 PE=2 SV=1	FBN1	IC@LDIR	-0.476492	0.212545	0.700623	0.185131
>tr|F1S4D5|F1S4D5_PIG Uncharacterized protein (Fragment) OS=Sus scrofa GN=CCBL2 PE=4 SV=2	CCBL2	EELQVIADLC@IK	-0.236976	0.202478	0.764889	0.265514
>sp|P29700|FETUA_PIG Alpha-2-HS-glycoprotein (Fragment) OS=Sus scrofa GN=AHSG PE=1 SV=1	AHSG	C@DSSPDSAEDVHK	-0.180184	0.195375	-0.109494	0.0337113
>tr|B0LFE9|B0LFE9_PIG Complement component 4 OS=Sus scrofa PE=2 SV=1	>tr|B0LFE9|B0LFE9_PIG Complement component 4 OS=Sus scrofa	DFIQEYSTQGC@QV	0.213695	0.185412	-0.00620121	-0.394797
>sp|O00217|NDUS8_HUMAN NADH dehydrogenase [ubiquinone] iron-sulfur protein 8, mitochondrial OS=Homo sapiens GN=NDUFS8 PE=1 SV=1	NDUFS8	LC@EAIC@PAQAITIEAEPR	0.268558	0.173728	0.671478	1.70496
>tr|F1SLX2|F1SLX2_PIG Uncharacterized protein OS=Sus scrofa GN=A2M PE=2 SV=2	A2M	SALFC@LETAWK	0.146372	0.172573	-0.286186	-0.163951
>tr|I3LGM4|I3LGM4_PIG Uncharacterized protein OS=Sus scrofa GN=NDUFA11 PE=4 SV=1	NDUFA11	YSDIPEGTEC@HR	-0.716721	0.147737	0.288202	0.493846
>tr|I3L651|I3L651_PIG Uncharacterized protein OS=Sus scrofa PE=4 SV=1	>tr|I3L651|I3L651_PIG Uncharacterized protein OS=Sus scrofa	EC@EEIIR	-0.11802	0.14461	0.799326	0.29841
>sp|P09571|TRFE_PIG Serotransferrin OS=Sus scrofa GN=TF PE=1 SV=2	TF	QMDFELLC@QNGAR	0.03939	0.141862	-0.542563	-1.04556
>tr|I3LIL7|I3LIL7_PIG Uncharacterized protein OS=Sus scrofa GN=LOC100620394 PE=4 SV=1	LOC100620394	ADFQC@FQQAR	-0.775353	0.139401	-0.40018	-0.39984
>tr|F1SHC1|F1SHC1_PIG Uncharacterized protein OS=Sus scrofa GN=TUBA1C PE=3 SV=1	TUBA1C	AYHEQLTVAEITNAC@FEPANQMVK	0.747002	0.137856	0.549035	0.773444
>sp|P14632|TRFL_PIG Lactotransferrin OS=Sus scrofa GN=LTF PE=1 SV=3	LTF	C@LAENAGDVAFVK	1.19963	0.135636	-0.159199	1.52735
>tr|A5A8W8|A5A8W8_PIG Complement component 4A OS=Sus scrofa GN=C4A PE=3 SV=1	C4A	VDVQAGAC@EGK	0.315125	0.12832	0.207265	-0.0622949
>sp|P01025|CO3_PIG Complement C3 OS=Sus scrofa GN=C3 PE=1 SV=2	C3	DIC@EPQVNSLLR	0.0822226	0.121435	0.178494	-0.187732
>sp|P50828|HEMO_PIG Hemopexin OS=Sus scrofa GN=HPX PE=1 SV=1	HPX	SLQEEFPGVPSPLDAAVEC@HR	0.0853398	0.117469	-0.384856	-0.960148
>tr|I3LSI3|I3LSI3_PIG Uncharacterized protein OS=Sus scrofa GN=AK2 PE=3 SV=1	AK2	NLETPPC@K	-0.184702	0.111415	-0.214645	-0.279185
>tr|F1SFI4|F1SFI4_PIG Uncharacterized protein OS=Sus scrofa GN=KNG1 PE=4 SV=2	KNG1	VASFSQEC@SLYQGK	0.196069	0.0968985	-0.537756	-0.801678
>tr|F1RRB5|F1RRB5_PIG Uncharacterized protein OS=Sus scrofa GN=PHF17 PE=4 SV=1	PHF17	C@NGSLIK	0.954045	0.0881055	-0.76217	-0.633079
>tr|F1SU03|F1SU03_PIG Uncharacterized protein OS=Sus scrofa GN=HSPG2 PE=4 SV=2	HSPG2	LYIFQASPADAGEYVC@R	-0.70306	0.0633998	-0.705133	-0.758968
>tr|F1S0J2|F1S0J2_PIG Uncharacterized protein OS=Sus scrofa GN=C4BPA PE=4 SV=2	C4BPA	LMQC@LPNPEEIK	0.571954	0.0544666	-0.281562	-1.11123
>sp|Q9TV36|FBN1_PIG Fibrillin-1 OS=Sus scrofa GN=FBN1 PE=2 SV=1	FBN1	GPNVC@GSR	0.98807	0.043909	-0.295891	0.0815305
>tr|M3UYZ6|M3UYZ6_PIG ATPase, class VI, type 11A tv2 (Fragment) OS=Sus scrofa GN=ATP11A PE=2 SV=1	ATP11A	LEPQAYAGIC@GLLQDAK	0.163617	0.0412252	-2.39096	-2.0191
>tr|I3L651|I3L651_PIG Uncharacterized protein OS=Sus scrofa PE=4 SV=1	>tr|I3L651|I3L651_PIG Uncharacterized protein OS=Sus scrofa	VYC@DMK	-0.647572	0.036525	1.10461	1.45622
>tr|I3LGN5|I3LGN5_PIG Uncharacterized protein (Fragment) OS=Sus scrofa PE=4 SV=1	>tr|I3LGN5|I3LGN5_PIG Uncharacterized protein (Fragment) OS=Sus scrofa	VC@PFAGILENGAVR	0.407547	0.0335036	-0.717339	-1.37623
>sp|Q19AZ8|THRB_PIG Prothrombin OS=Sus scrofa GN=F2 PE=2 SV=1	F2	GDAC@EGDSGGPFVMK	0.810118	0.0328842	0.983456	0.757934
>tr|I3LQ17|I3LQ17_PIG Uncharacterized protein OS=Sus scrofa PE=4 SV=1	>tr|I3LQ17|I3LQ17_PIG Uncharacterized protein OS=Sus scrofa	ASAFC@LSGR	-0.0547785	0.0204355	-0.530377	-0.734404
>tr|F1SR53|F1SR53_PIG Uncharacterized protein OS=Sus scrofa GN=ITGA5 PE=2 SV=3	ITGA5	ILEYAPC@R	0.0338189	-0.0133651	0.248671	0.201805
>tr|F1SQX9|F1SQX9_PIG Uncharacterized protein OS=Sus scrofa GN=APOD PE=4 SV=3	APOD	C@PNPPVQENFDVNK	0.0218192	-0.0326917	-0.355735	0.00475289
>sp|P48819|VTNC_PIG Vitronectin OS=Sus scrofa GN=VTN PE=1 SV=1	VTN	GLYC@YELDEK	-0.739944	-0.0342096	-0.686772	-0.965345
>tr|F1SCH1|F1SCH1_PIG Uncharacterized protein (Fragment) OS=Sus scrofa GN=NDUFB7 PE=4 SV=2	NDUFB7	DSFPNFLAC@K	-0.491305	-0.0371954	0.0228025	-1.30319
>sp|P06867|PLMN_PIG Plasminogen OS=Sus scrofa GN=PLG PE=1 SV=3	PLG	NPDGDDNGPWC@YTTNPQK	0.305856	-0.0428409	0.556846	0.189886
>sp|P06867|PLMN_PIG Plasminogen OS=Sus scrofa GN=PLG PE=1 SV=3	PLG	SGVIC@QK	-1.0041	-0.0489953	0.670216	0.518765
>sp|Q9TV36|FBN1_PIG Fibrillin-1 OS=Sus scrofa GN=FBN1 PE=2 SV=1	FBN1	ISPDLC@GR	0.319998	-0.0513115	0.000628207	-0.144511
>tr|F1RF28|F1RF28_PIG Uncharacterized protein OS=Sus scrofa PE=4 SV=2	>tr|F1RF28|F1RF28_PIG Uncharacterized protein OS=Sus scrofa	NILDNC@PK	0.167641	-0.0693749	-0.0925177	0.49385
>sp|P02790|HEMO_HUMAN Hemopexin OS=Homo sapiens GN=HPX PE=1 SV=2	HPX	LLQDEFPGIPSPLDAAVEC@HR	0.0521077	-0.0710648	-0.231513	-0.324108
>tr|I3LGD9|I3LGD9_PIG Uncharacterized protein OS=Sus scrofa PE=4 SV=1	>tr|I3LGD9|I3LGD9_PIG Uncharacterized protein OS=Sus scrofa	VVIGGFGDPLIC@DNQVSTGDTR	0.307359	-0.072619	-0.864444	-0.959996
>sp|P06867|PLMN_PIG Plasminogen OS=Sus scrofa GN=PLG PE=1 SV=3	PLG	NPDGETAPWC@YTTDSEVR	0.461643	-0.0763563	-0.450682	-0.23396
>tr|F1SLX2|F1SLX2_PIG Uncharacterized protein OS=Sus scrofa GN=A2M PE=2 SV=2	A2M	SLC@GLR	-0.0763282	-0.079735	-0.351755	-0.164697
>sp|P08835|ALBU_PIG Serum albumin OS=Sus scrofa GN=ALB PE=1 SV=2	ALB	TC@VADESAENC@DK	-0.131871	-0.0803214	2.62491	-0.824137
>sp|Q19AZ8|THRB_PIG Prothrombin OS=Sus scrofa GN=F2 PE=2 SV=1	F2	SPQELLC@GASLISDR	0.113126	-0.0920417	-0.23063	-0.250364
>sp|P0CG38|POTEI_HUMAN POTE ankyrin domain family member I OS=Homo sapiens GN=POTEI PE=3 SV=1	POTEI	LC@YVALDFEQEMAMAASSSSLEK	-0.109848	-0.095391	-0.43314	-0.449368
>tr|F1S788|F1S788_PIG Uncharacterized protein (Fragment) OS=Sus scrofa GN=C8A PE=4 SV=2	C8A	IFEDDC@SQYDPIPGSER	-0.129562	-0.0984492	-0.137759	-0.217907
>tr|F1RLM1|F1RLM1_PIG Uncharacterized protein (Fragment) OS=Sus scrofa GN=COL4A1 PE=4 SV=2	COL4A1	AHGQDLGTAGSC@LR	0.0589735	-0.0999358	-0.349447	0.833667
>tr|F1S663|F1S663_PIG Uncharacterized protein OS=Sus scrofa GN=LAMC1 PE=4 SV=1	LAMC1	SQEC@YFDPELYR	-0.276209	-0.110472	0.0849555	0.0586808
>tr|I3LUR7|I3LUR7_PIG Uncharacterized protein OS=Sus scrofa GN=COL6A3 PE=2 SV=1	COL6A3	GDSVDQC@ALVQSIK	0.268086	-0.116172	-0.219347	0.330522
>sp|Q8SPS7|HPT_PIG Haptoglobin OS=Sus scrofa GN=HP PE=1 SV=1	HP	C@VQYYEGSTVPEK	0.650229	-0.121866	-1.8353	-0.822588
>sp|P08835|ALBU_PIG Serum albumin OS=Sus scrofa GN=ALB PE=1 SV=2	ALB	CCAAPDHEAC@FAVEGPK	1.11468	-0.139731	1.26133	-1.03177
>sp|Q8NBS9|TXND5_HUMAN Thioredoxin domain-containing protein 5 OS=Homo sapiens GN=TXNDC5 PE=1 SV=2	TXNDC5	IAEVDC@TAER	0.558069	-0.140908	0.37242	-0.597269
>tr|I3LGR7|I3LGR7_PIG Uncharacterized protein OS=Sus scrofa PE=4 SV=1	>tr|I3LGR7|I3LGR7_PIG Uncharacterized protein OS=Sus scrofa	LDDLLLPSNPFLC@GILIQK	-0.246327	-0.159227	-0.431795	-0.0506898
>sp|P01025|CO3_PIG Complement C3 OS=Sus scrofa GN=C3 PE=1 SV=2	C3	DTWVELWPDGDVC@QDEENQK	-0.251169	-0.161348	-0.581016	-0.776717
>tr|F1STC5|F1STC5_PIG Uncharacterized protein OS=Sus scrofa GN=Ssc.15776 PE=4 SV=2	Ssc.15776	VEAEDAGVYYC@QQNK	-1.23238	-0.167467	0.51706	0.0059349
>tr|F1SS24|F1SS24_PIG Uncharacterized protein OS=Sus scrofa GN=FN1 PE=4 SV=1	FN1	WC@GTTQNYDADQK	0.180309	-0.172389	-0.22234	-0.536506
>sp|P08835|ALBU_PIG Serum albumin OS=Sus scrofa GN=ALB PE=1 SV=2	ALB	EFVEGTFTFHADLC@TLPEDEK	0.244016	-0.197975	-0.297092	-0.489728
>tr|F1RLH7|F1RLH7_PIG Uncharacterized protein OS=Sus scrofa GN=COX6B PE=4 SV=2	COX6B	GGDVSVC@EWYR	0.10593	-0.247988	0.166853	-1.05661
>sp|P00761|TRYP_PIG Trypsin OS=Sus scrofa PE=1 SV=1	>sp|P00761|TRYP_PIG Trypsin OS=Sus scrofa	APVLSDSSC@K	-0.11532	-0.25271	-0.152206	0.542715
>tr|F1SU03|F1SU03_PIG Uncharacterized protein OS=Sus scrofa GN=HSPG2 PE=4 SV=2	HSPG2	LHQVSQADSGEYVC@R	-0.233175	-0.26102	-0.189656	0.314608
>tr|F1SME6|F1SME6_PIG Uncharacterized protein OS=Sus scrofa PE=4 SV=2	>tr|F1SME6|F1SME6_PIG Uncharacterized protein OS=Sus scrofa	EQTTLC@VSILER	2.16508	-0.261607	0.212422	1.09527
>sp|P36957|ODO2_HUMAN Dihydrolipoyllysine-residue succinyltransferase component of 2-oxoglutarate dehydrogenase complex, mitochondrial OS=Homo sapiens GN=DLST PE=1 SV=4	DLST	EAQNTC@AMLTTFNEIDMSNIQEMR	-0.381231	-0.275815	0.0463563	0.22531
>tr|Q68RU1|Q68RU1_PIG Ovarian and testicular apolipoprotein N OS=Sus scrofa GN=ApoN PE=2 SV=1	ApoN	SVTLPEAC@QQEGR	0.375836	-0.28719	-1.18837	-0.435998
>sp|P00339|LDHA_PIG L-lactate dehydrogenase A chain OS=Sus scrofa GN=LDHA PE=1 SV=3	LDHA	VIGSGC@NLDSAR	0.842623	-0.290904	-2.03248	-2.6417
>sp|Q5HY64|FA47C_HUMAN Putative protein FAM47C OS=Homo sapiens GN=FAM47C PE=2 SV=1	FAM47C	ANEC@SSGLK	-0.192375	-0.291343	-0.600091	-0.778758
>tr|F1SU03|F1SU03_PIG Uncharacterized protein OS=Sus scrofa GN=HSPG2 PE=4 SV=2	HSPG2	AITLEC@VSAGEPR	-1.48608	-0.294873	-1.54601	-3.01185
>sp|P09571|TRFE_PIG Serotransferrin OS=Sus scrofa GN=TF PE=1 SV=2	TF	SC@HTAVDR	-0.230763	-0.298518	1.00105	-0.756982
>sp|P45846|DERM_PIG Dermatopontin OS=Sus scrofa GN=DPT PE=1 SV=2	DPT	MTDYDC@EFANV	-0.0243922	-0.317187	-0.486679	-0.903549
>sp|P14632|TRFL_PIG Lactotransferrin OS=Sus scrofa GN=LTF PE=1 SV=3	LTF	SDDFELLC@LDGTR	-0.0337036	-0.318307	-0.267616	0.609177
>tr|I3LQ84|I3LQ84_PIG Uncharacterized protein OS=Sus scrofa PE=2 SV=1	>tr|I3LQ84|I3LQ84_PIG Uncharacterized protein OS=Sus scrofa	HEAYGEC@YK	-0.574446	-0.323617	-0.0388594	-0.777617
>tr|F1SFI5|F1SFI5_PIG Uncharacterized protein OS=Sus scrofa GN=HRG PE=4 SV=2	HRG	ESDC@PVLSR	0.135201	-0.33982	-0.636607	-0.922527
>sp|P16293|FA9_PIG Coagulation factor IX (Fragment) OS=Sus scrofa GN=F9 PE=1 SV=2	F9	IDAFC@GGSIINEK	-0.354668	-0.343562	-0.0752728	-1.17434
>sp|P06867|PLMN_PIG Plasminogen OS=Sus scrofa GN=PLG PE=1 SV=3	PLG	VSPNELCAGHLAGGIDSCQGDSGGPLVC@FEK	1.09438	-0.350675	-0.325939	-0.0548337
>tr|F1S3W0|F1S3W0_PIG Cytochrome b-c1 complex subunit 6 OS=Sus scrofa GN=UQCRH PE=3 SV=1	UQCRH	LELC@DQR	-0.159778	-0.358747	-0.778734	-1.09579
>sp|P06867|PLMN_PIG Plasminogen OS=Sus scrofa GN=PLG PE=1 SV=3	PLG	TAC@YITGWGETK	0.84926	-0.37538	-1.00762	-1.02423
>tr|F1RK74|F1RK74_PIG Uncharacterized protein OS=Sus scrofa GN=SLC25A1 PE=3 SV=2	SLC25A1	GLLC@GLGAGVAEAVVVVCPMETIK	-0.314105	-0.377792	-0.314026	-0.146346
>tr|I3L818|I3L818_PIG Uncharacterized protein (Fragment) OS=Sus scrofa GN=SERPINF2 PE=3 SV=1	SERPINF2	LSPLSLLELDNQEHGGHTALNEAPGEC@K	-0.232262	-0.378518	-0.875106	-0.69467
>sp|Q9TV36|FBN1_PIG Fibrillin-1 OS=Sus scrofa GN=FBN1 PE=2 SV=1	FBN1	VC@VDTHMR	0.322158	-0.380782	0.604751	0.267902
>tr|F1STC2|F1STC2_PIG Uncharacterized protein OS=Sus scrofa GN=LOC100625243 PE=4 SV=1	LOC100625243	VEAEDAGVYYC@QQFK	-0.198776	-0.406451	-0.409961	-0.226155
>sp|Q8WZ42|TITIN_HUMAN Titin OS=Homo sapiens GN=TTN PE=1 SV=4	TTN	DC@GFPDEGEYIVTAGQDK	-0.38477	-0.409932	-1.2297	-0.984569
>sp|P08835|ALBU_PIG Serum albumin OS=Sus scrofa GN=ALB PE=1 SV=2	ALB	SHC@IAEAK	-0.957297	-0.441038	-0.731938	-0.263413
>sp|Q29577|KCRU_PIG Creatine kinase U-type, mitochondrial OS=Sus scrofa GN=CKMT1 PE=2 SV=2	CKMT1	TTPTGWTLDQC@IQTGVDNPGHPFIK	-0.187556	-0.450843	-0.621818	-0.588039
>sp|P28331|NDUS1_HUMAN NADH-ubiquinone oxidoreductase 75 kDa subunit, mitochondrial OS=Homo sapiens GN=NDUFS1 PE=1 SV=3	NDUFS1	VDSDTLC@TEEVFPTAGAGTDLR	-0.32974	-0.462151	-0.800298	-1.0087
>tr|Q6QR67|Q6QR67_PIG Resistin OS=Sus scrofa GN=RETN PE=2 SV=1	RETN	SLC@PVDEAINEK	-0.41796	-0.464358	-0.0549607	0.036411
>tr|F1SFF3|F1SFF3_PIG Uncharacterized protein (Fragment) OS=Sus scrofa GN=NID2 PE=4 SV=2	NID2	LLC@WADAGTK	-0.433456	-0.468	0.0735594	0.0299262
>sp|Q19AZ8|THRB_PIG Prothrombin OS=Sus scrofa GN=F2 PE=2 SV=1	F2	SGGSTVNVSPPLETC@VPER	0.508307	-0.470355	-1.09242	-0.86604
>tr|I3LS26|I3LS26_PIG Saposin-B-Val OS=Sus scrofa GN=PSAP PE=2 SV=1	PSAP	GC@SFLPDPYQK	-0.0101383	-0.484974	-0.672253	-0.402238
>sp|Q8IZ41|RASEF_HUMAN Ras and EF-hand domain-containing protein OS=Homo sapiens GN=RASEF PE=1 SV=1	RASEF	ALC@TELR	-0.538001	-0.48764	-0.792322	-0.565046
>tr|K7ZRJ9|K7ZRJ9_PIG IgG heavy chian constant region (Fragment) OS=Sus scrofa GN=IGHG5-2 PE=4 SV=1	IGHG5-2	YTC@NVNHPATK	-0.70342	-0.491128	-0.806032	-0.545443
>tr|Q68RU1|Q68RU1_PIG Ovarian and testicular apolipoprotein N OS=Sus scrofa GN=ApoN PE=2 SV=1	ApoN	C@TDESWQHLEAVGNR	0.647101	-0.498014	-0.746785	-0.359962
>sp|P09571|TRFE_PIG Serotransferrin OS=Sus scrofa GN=TF PE=1 SV=2	TF	SC@HTGLGR	-0.627345	-0.507226	0.654592	0.287105
>sp|P17655|CAN2_HUMAN Calpain-2 catalytic subunit OS=Homo sapiens GN=CAPN2 PE=1 SV=6	CAPN2	GSLLGC@SIDITSAADSEAITFQK	-0.366654	-0.511038	-0.388817	-0.432545
>tr|L8B0V9|L8B0V9_PIG IgG heavy chain OS=Sus scrofa GN=IGHG PE=2 SV=1	IGHG	GDLFQC@AVMHEALHNHYTQK	-0.820636	-0.523638	0.300476	0.278812
>tr|F1S663|F1S663_PIG Uncharacterized protein OS=Sus scrofa GN=LAMC1 PE=4 SV=1	LAMC1	LTGEC@LK	-0.643468	-0.527815	-0.169974	0.206046
>tr|F1STW3|F1STW3_PIG Uncharacterized protein OS=Sus scrofa PE=3 SV=1	>tr|F1STW3|F1STW3_PIG Uncharacterized protein OS=Sus scrofa	GPHYDAC@R	0.824061	-0.530297	-0.884654	-0.614209
>tr|F1SLX2|F1SLX2_PIG Uncharacterized protein OS=Sus scrofa GN=A2M PE=2 SV=2	A2M	IC@SPLPLYEMQTSR	-0.234332	-0.537558	-1.05024	-1.15999
>sp|Q9TV36|FBN1_PIG Fibrillin-1 OS=Sus scrofa GN=FBN1 PE=2 SV=1	FBN1	DLDEC@ATK	-0.923176	-0.54074	-0.117893	0.830939
>sp|Q8SPS7|HPT_PIG Haptoglobin OS=Sus scrofa GN=HP PE=1 SV=1	HP	YQEDTC@YGDAGSAFAVHDK	0.255995	-0.545845	-0.917132	-1.53963
>sp|A1E295|CATB_PIG Cathepsin B OS=Sus scrofa GN=CTSB PE=1 SV=1	CTSB	EQWPNC@PTIK	-0.110247	-0.561371	0.815794	0.381414
>tr|K7ZJP7|K7ZJP7_PIG IgM heavy chain constant region (Fragment) OS=Sus scrofa GN=IGHM PE=4 SV=1	IGHM	DWSDGETYTC@VVGHEALPHTVTER	1.05414	-0.567836	-1.18806	-2.02645
>tr|F1S643|F1S643_PIG Uncharacterized protein OS=Sus scrofa GN=CFH PE=4 SV=2	CFH	TC@GDIPDLDHGYVR	-1.14799	-0.581016	-0.899944	-0.751333
>sp|Q9TV36|FBN1_PIG Fibrillin-1 OS=Sus scrofa GN=FBN1 PE=2 SV=1	FBN1	C@PTGYVLR	-0.155186	-0.586113	-0.293021	-0.521306
>tr|F1SC20|F1SC20_PIG Alpha-1B-glycoprotein OS=Sus scrofa GN=A1BG PE=4 SV=1	A1BG	DAVFHC@EGR	-1.03379	-0.587443	0.350022	0.481449
>tr|F1RLL9|F1RLL9_PIG Uncharacterized protein (Fragment) OS=Sus scrofa GN=COL4A2 PE=4 SV=2	COL4A2	AHNQDLGLAGSC@LAR	-0.386158	-0.600452	-1.57893	-2.12729
>sp|P06867|PLMN_PIG Plasminogen OS=Sus scrofa GN=PLG PE=1 SV=3	PLG	DQQC@VVMAENSK	-0.26884	-0.61505	-1.27505	-1.15777
>sp|A1E295|CATB_PIG Cathepsin B OS=Sus scrofa GN=CTSB PE=1 SV=1	CTSB	IC@EPGYTPSYK	-0.775622	-0.634095	-0.44533	-0.25687
>sp|P41367|ACADM_PIG Medium-chain specific acyl-CoA dehydrogenase, mitochondrial OS=Sus scrofa GN=ACADM PE=1 SV=3	ACADM	AVPQC@EPGSGFSFELTEQQK	-0.168941	-0.638972	-0.0705076	-0.813418
>tr|F1RVR2|F1RVR2_PIG Uncharacterized protein OS=Sus scrofa GN=DNAH8 PE=4 SV=1	DNAH8	GVALLC@DIK	-1.07786	-0.641307	-1.39089	-1.70033
>tr|I3LN42|I3LN42_PIG Uncharacterized protein (Fragment) OS=Sus scrofa GN=GC PE=2 SV=1	GC	GQELC@ADYSENTFTEYK	-0.562179	-0.669786	-0.269126	-0.362043
>sp|Q8TDN2|KCNV2_HUMAN Potassium voltage-gated channel subfamily V member 2 OS=Homo sapiens GN=KCNV2 PE=1 SV=1	KCNV2	SIC@SLGAR	-2.43805	-0.689129	-0.84011	-0.0376458
>tr|I3LQ17|I3LQ17_PIG Uncharacterized protein OS=Sus scrofa PE=4 SV=1	>tr|I3LQ17|I3LQ17_PIG Uncharacterized protein OS=Sus scrofa	SQELC@GNEIPQVPELGQK	-0.359106	-0.69619	-1.51674	-1.6377
>sp|Q29545|ICA_PIG Inhibitor of carbonic anhydrase OS=Sus scrofa GN=ICA PE=1 SV=1	ICA	LDEFFSQSC@APGSDPESR	-0.670229	-0.697141	-2.01001	-1.62589
>tr|F1RNN9|F1RNN9_PIG Uncharacterized protein (Fragment) OS=Sus scrofa PE=4 SV=1	>tr|F1RNN9|F1RNN9_PIG Uncharacterized protein (Fragment) OS=Sus scrofa	SFSTADSILGC@LAGR	-0.637279	-0.702399	1.56335	2.01512
>tr|K7ZJP7|K7ZJP7_PIG IgM heavy chain constant region (Fragment) OS=Sus scrofa GN=IGHM PE=4 SV=1	IGHM	GEASVC@VEDWESGDR	-0.209434	-0.706884	-1.22825	-0.941384
>tr|I3LPL7|I3LPL7_PIG Uncharacterized protein OS=Sus scrofa GN=GLG1 PE=4 SV=1	GLG1	LEPDLYEAC@K	0.367977	-0.710217	-0.583179	-0.929491
>tr|F1SAN7|F1SAN7_PIG Uncharacterized protein OS=Sus scrofa GN=SYDE1 PE=4 SV=1	SYDE1	GLLSC@LPDVER	-0.827098	-0.726227	0.473499	0.306201
>tr|I3LNT6|I3LNT6_PIG Uncharacterized protein OS=Sus scrofa GN=KRT77 PE=3 SV=1	KRT77	LLEGEEC@R	-0.279209	-0.734965	0.259571	0.468257
>sp|Q8IUW3|SPA2L_HUMAN Spermatogenesis-associated protein 2-like protein OS=Homo sapiens GN=SPATA2L PE=2 SV=1	SPATA2L	LEC@EILGEVLAQLGTSVLPAEELLQAR	-0.871012	-0.754453	-1.17189	-1.41229
>sp|P31930|QCR1_HUMAN Cytochrome b-c1 complex subunit 1, mitochondrial OS=Homo sapiens GN=UQCRC1 PE=1 SV=3	UQCRC1	YIYDQC@PAVAGYGPIEQLPDYNR	-0.351521	-0.756791	-0.402029	-0.53564
>tr|F1S3W0|F1S3W0_PIG Cytochrome b-c1 complex subunit 6 OS=Sus scrofa GN=UQCRH PE=3 SV=1	UQCRH	DHC@VAHK	-2.24884	-0.76702	-1.38567	-1.24144
>tr|F1RQQ8|F1RQQ8_PIG Phosphorylase OS=Sus scrofa GN=PYGM PE=3 SV=2	PYGM	QLLNC@LHVITLYNR	-0.710648	-0.767336	-0.465741	-0.518967
>tr|F1SS24|F1SS24_PIG Uncharacterized protein OS=Sus scrofa GN=FN1 PE=4 SV=1	FN1	ITC@TSR	-0.900046	-0.77224	-0.608964	-0.905798
>tr|F1SR53|F1SR53_PIG Uncharacterized protein OS=Sus scrofa GN=ITGA5 PE=2 SV=3	ITGA5	GVLELSC@PQALEGR	-1.04643	-0.777663	-0.853273	-0.776225
>tr|F1SAE9|F1SAE9_PIG Uncharacterized protein (Fragment) OS=Sus scrofa GN=LAMB1 PE=4 SV=2	LAMB1	VAVYSTC@L	-0.95568	-0.785702	-0.785498	-1.43386
>tr|A7WLI1|A7WLI1_PIG CD81 OS=Sus scrofa GN=CD81 PE=2 SV=1	CD81	NSLC@PSGGNIISNLMK	-0.118149	-0.796378	-0.717275	-1.63032
>sp|P01846|LAC_PIG Ig lambda chain C region OS=Sus scrofa PE=1 SV=1	>sp|P01846|LAC_PIG Ig lambda chain C region OS=Sus scrofa	SSSGFTC@QVTHEGTIVEK	-0.86009	-0.80014	-0.811074	-1.89754
>sp|Q8WYA0|IFT81_HUMAN Intraflagellar transport protein 81 homolog OS=Homo sapiens GN=IFT81 PE=1 SV=1	IFT81	DLEQLMEC@K	-1.13888	-0.829933	0.504571	1.5616
>sp|P06867|PLMN_PIG Plasminogen OS=Sus scrofa GN=PLG PE=1 SV=3	PLG	ATTVAGVPC@QEWAAQEPHR	-0.187176	-0.833123	-0.9362	-0.328693
>tr|I3LF89|I3LF89_PIG Uncharacterized protein (Fragment) OS=Sus scrofa GN=CPN2 PE=4 SV=1	CPN2	GQVVPALVEEQLVC@PVTR	-0.773534	-0.839237	-2.09371	-2.41457
>tr|F1SU03|F1SU03_PIG Uncharacterized protein OS=Sus scrofa GN=HSPG2 PE=4 SV=2	HSPG2	LYQLSPADSGEYVC@R	-0.463778	-0.840344	-1.49973	-1.51849
>sp|P01025|CO3_PIG Complement C3 OS=Sus scrofa GN=C3 PE=1 SV=2	C3	AQFIQHGDAC@VK	-0.647622	-0.842055	-0.591258	-1.05736
>sp|P01025|CO3_PIG Complement C3 OS=Sus scrofa GN=C3 PE=1 SV=2	C3	DSC@VGTLVVK	-0.980633	-0.847302	-0.028166	-0.055204
>tr|F1S0J2|F1S0J2_PIG Uncharacterized protein OS=Sus scrofa GN=C4BPA PE=4 SV=2	C4BPA	GTWNYIEFC@VK	-0.685177	-0.854303	-1.13455	-1.37496
>tr|F1RUQ0|F1RUQ0_PIG Uncharacterized protein OS=Sus scrofa GN=IGJ PE=4 SV=1	IGJ	MVQTALTPDSC@YPD	0.192302	-0.856757	-2.20867	-2.06948
>tr|F1S0J3|F1S0J3_PIG Uncharacterized protein OS=Sus scrofa GN=C4BPB PE=4 SV=1	C4BPB	ALLAFQESEELC@K	0.226226	-0.876717	-0.687448	-1.03001
>sp|Q1W674|HXK2_PIG Hexokinase-2 OS=Sus scrofa GN=HK2 PE=2 SV=1	HK2	AAQLC@GAGMAAVVDK	-0.974559	-0.894893	-0.629434	-0.165347
>tr|F1SPT5|F1SPT5_PIG Uncharacterized protein OS=Sus scrofa GN=LAMB2 PE=4 SV=2	LAMB2	HWDDVVC@ESR	-0.792031	-0.934575	-0.687728	-0.460847
>sp|Q9TV36|FBN1_PIG Fibrillin-1 OS=Sus scrofa GN=FBN1 PE=2 SV=1	FBN1	VGC@VDTR	-0.741122	-0.953952	-0.128113	0.214838
>sp|Q8MJ30|DHPR_PIG Dihydropteridine reductase OS=Sus scrofa GN=QDPR PE=2 SV=1	QDPR	VDAILC@VAGGWAGGNAK	-2.66837	-0.955398	-0.645318	0.0176715
>tr|K7ZRJ9|K7ZRJ9_PIG IgG heavy chian constant region (Fragment) OS=Sus scrofa GN=IGHG5-2 PE=4 SV=1	IGHG5-2	TPEVTC@VVVDVSK	-1.05485	-0.961607	-1.25702	-1.70523
>tr|F1SU03|F1SU03_PIG Uncharacterized protein OS=Sus scrofa GN=HSPG2 PE=4 SV=2	HSPG2	LYQVSPADSGEYVC@R	-0.553184	-0.968057	-0.943169	-0.424536
>tr|F1RMN7|F1RMN7_PIG Hemopexin OS=Sus scrofa GN=HPX PE=4 SV=2	HPX	DYFMSC@PDR	-1.11201	-0.978728	-1.30836	-1.25381
>tr|F1S643|F1S643_PIG Uncharacterized protein OS=Sus scrofa GN=CFH PE=4 SV=2	CFH	NGWSAEVPC@LR	-1.12004	-0.993753	0.2278	-0.557116
>tr|F1S2Z4|F1S2Z4_PIG Uncharacterized protein OS=Sus scrofa GN=LOC100525900 PE=4 SV=2	LOC100525900	GVQPVSC@PAN	-0.327123	-0.994543	-1.0163	-0.130295
>tr|Q6QR67|Q6QR67_PIG Resistin OS=Sus scrofa GN=RETN PE=2 SV=1	RETN	NIGLEC@R	-1.07684	-0.995265	-1.04279	-0.463285
>tr|K7ZRK0|K7ZRK0_PIG IgA heavy chian constant region (Fragment) OS=Sus scrofa GN=IGHA PE=4 SV=1	IGHA	GETFSC@TAAHSELK	-0.477039	-1.00182	-0.567562	-0.0326385
>sp|P27816|MAP4_HUMAN Microtubule-associated protein 4 OS=Homo sapiens GN=MAP4 PE=1 SV=3	MAP4	MAYQEYPNSQNWPEDTNFC@FQPEQVVDPIQTDPFK	-0.216636	-1.00832	-0.0576382	-0.185549
>tr|I3LHL6|I3LHL6_PIG Uncharacterized protein OS=Sus scrofa PE=4 SV=1	>tr|I3LHL6|I3LHL6_PIG Uncharacterized protein OS=Sus scrofa	ALTC@EPGYMLK	-1.03234	-1.01664	-2.9712	-4.28332
>tr|F1RN76|F1RN76_PIG Uncharacterized protein OS=Sus scrofa GN=CD5L PE=4 SV=2	CD5L	QLGC@GESLFPSAK	-0.323408	-1.02917	-1.89979	-0.787277
>sp|P48819|VTNC_PIG Vitronectin OS=Sus scrofa GN=VTN PE=1 SV=1	VTN	EEC@EGSSPSDVFAHFALMQR	-0.210881	-1.04229	-1.59263	-2.04917
>tr|I3LQ17|I3LQ17_PIG Uncharacterized protein OS=Sus scrofa PE=4 SV=1	>tr|I3LQ17|I3LQ17_PIG Uncharacterized protein OS=Sus scrofa	IENC@FVNK	-0.240705	-1.04384	-1.22414	-1.32501
>sp|P14632|TRFL_PIG Lactotransferrin OS=Sus scrofa GN=LTF PE=1 SV=3	LTF	ASPTDC@IR	-0.560603	-1.05358	0.0816588	1.97394
>sp|P14632|TRFL_PIG Lactotransferrin OS=Sus scrofa GN=LTF PE=1 SV=3	LTF	VVWC@AVGPEELR	-0.310043	-1.08157	-0.531778	-0.881776
>sp|P41566|IDH3G_PIG Isocitrate dehydrogenase [NAD] subunit gamma, mitochondrial (Fragments) OS=Sus scrofa GN=IDH3G PE=1 SV=1	IDH3G	LGDGLFLQC@C@K	-1.06849	-1.08957	-1.08057	-1.44172
>tr|K7GPW1|K7GPW1_PIG Uncharacterized protein OS=Sus scrofa GN=CFI PE=2 SV=1	CFI	GSETSLAEC@TFTK	-0.540391	-1.1166	-1.36338	-0.998035
>sp|P01025|CO3_PIG Complement C3 OS=Sus scrofa GN=C3 PE=1 SV=2	C3	ADIGC@TPGSGK	-1.13403	-1.12057	-0.619026	-0.814742
>tr|I3L8H4|I3L8H4_PIG Uncharacterized protein (Fragment) OS=Sus scrofa PE=4 SV=1	>tr|I3L8H4|I3L8H4_PIG Uncharacterized protein (Fragment) OS=Sus scrofa	DVDIDSYPDEELPC@SAR	0.385851	-1.15613	-3.06319	-4.36859
>tr|I3LN42|I3LN42_PIG Uncharacterized protein (Fragment) OS=Sus scrofa GN=GC PE=2 SV=1	GC	LC@SQYAAYGK	-0.133729	-1.18402	-0.813704	-0.63622
>tr|F1SLX2|F1SLX2_PIG Uncharacterized protein OS=Sus scrofa GN=A2M PE=2 SV=2	A2M	GC@VYLQTSLK	-1.56698	-1.19984	-2.055	-2.22268
>sp|P80015|CAP7_PIG Azurocidin OS=Sus scrofa PE=1 SV=1	>sp|P80015|CAP7_PIG Azurocidin OS=Sus scrofa	DMC@IGVFSR	-0.489685	-1.20185	-0.484233	-0.962651
>tr|F1SPK8|F1SPK8_PIG Uncharacterized protein OS=Sus scrofa GN=CD63 PE=4 SV=3	CD63	EIHNEGC@VEK	-1.05902	-1.20387	-0.639138	-0.361285
>tr|F1SU03|F1SU03_PIG Uncharacterized protein OS=Sus scrofa GN=HSPG2 PE=4 SV=2	HSPG2	LPQVTPADSGEYVC@R	-0.556274	-1.20654	-0.706696	-0.829409
>tr|L8B0W0|L8B0W0_PIG IgG heavy chain OS=Sus scrofa GN=IGHG PE=2 SV=1	IGHG	GDTFQC@AVMHEALHNHYTQK	-1.11909	-1.21206	-2.44562	-2.22436
>tr|I3L651|I3L651_PIG Uncharacterized protein OS=Sus scrofa PE=4 SV=1	>tr|I3L651|I3L651_PIG Uncharacterized protein OS=Sus scrofa	YC@GIPGEYWLGNDK	-0.755041	-1.25468	-1.22945	-0.561897
>tr|F1SSD2|F1SSD2_PIG Uncharacterized protein (Fragment) OS=Sus scrofa GN=ERP44 PE=4 SV=2	ERP44	TPADC@PVIAIDSFR	-0.859347	-1.25672	-0.449818	-0.0981289
>sp|Q03472|APOR_PIG Apolipoprotein R OS=Sus scrofa GN=APOR PE=1 SV=1	APOR	WSPAAPQC@K	-0.411217	-1.2703	-2.08902	-1.81274
>sp|P48819|VTNC_PIG Vitronectin OS=Sus scrofa GN=VTN PE=1 SV=1	VTN	SIAQYWLGC@PVPDQK	0.503402	-1.30099	-2.83978	-1.97916
>tr|F1RN76|F1RN76_PIG Uncharacterized protein OS=Sus scrofa GN=CD5L PE=4 SV=2	CD5L	SLEQC@QHR	0.876196	-1.33631	-2.73309	-1.73271
>tr|F1SSE7|F1SSE7_PIG Uncharacterized protein (Fragment) OS=Sus scrofa GN=COL15A1 PE=4 SV=2	COL15A1	AYSC@ADR	-1.23663	-1.35172	-0.0893294	0.0140026
>sp|P06867|PLMN_PIG Plasminogen OS=Sus scrofa GN=PLG PE=1 SV=3	PLG	TPGNFPNAGLTMNYC@R	0.24949	-1.43579	-3.14254	-2.46982
>tr|I3LGN5|I3LGN5_PIG Uncharacterized protein (Fragment) OS=Sus scrofa PE=4 SV=1	>tr|I3LGN5|I3LGN5_PIG Uncharacterized protein (Fragment) OS=Sus scrofa	YTTFEYPNTISFTC@NR	-0.413955	-1.47358	-1.56837	-0.834179
>sp|P08835|ALBU_PIG Serum albumin OS=Sus scrofa GN=ALB PE=1 SV=2	ALB	EHYGDLADC@C@EK	-0.894638	-1.48732	0.087575	-1.72275
>tr|K7GRI0|K7GRI0_PIG Uncharacterized protein OS=Sus scrofa GN=BCOR PE=2 SV=1	BCOR	LSTPSASPAIPPLVHC@ADK	-2.64533	-1.49603	1.14257	0.693461
>tr|F1SRC8|F1SRC8_PIG Uncharacterized protein OS=Sus scrofa GN=CLEC3B PE=2 SV=1	CLEC3B	EQQALQTVC@LK	-0.553342	-1.51508	-1.12336	-0.908712
>tr|F1SEH4|F1SEH4_PIG Uncharacterized protein OS=Sus scrofa GN=HTRA1 PE=4 SV=2	HTRA1	GAC@GQGQEDPNSLR	-0.275943	-1.52083	-0.732756	-0.550387
>sp|P04366|AMBP_PIG Protein AMBP (Fragment) OS=Sus scrofa GN=AMBP PE=1 SV=2	AMBP	GIC@EVISGAYEK	-1.20459	-1.52493	-1.31847	-1.16053
>sp|P02067|HBB_PIG Hemoglobin subunit beta OS=Sus scrofa GN=HBB PE=1 SV=3	HBB	LSELHC@DQLHVDPENFR	1.41897	-1.55089	-2.2949	-0.483664
>tr|F1S0J2|F1S0J2_PIG Uncharacterized protein OS=Sus scrofa GN=C4BPA PE=4 SV=2	C4BPA	NHVLTC@ESR	-1.43766	-1.59263	-2.03471	-1.39778
>tr|K7ZRK0|K7ZRK0_PIG IgA heavy chian constant region (Fragment) OS=Sus scrofa GN=IGHA PE=4 SV=1	IGHA	QGDTFSC@MVGHEALPLAFTQK	-0.774843	-1.62294	-2.00169	-1.62947
>tr|F1S643|F1S643_PIG Uncharacterized protein OS=Sus scrofa GN=CFH PE=4 SV=2	CFH	SC@APPPQLLNGEVK	-0.6494	-1.63581	-1.8588	-2.07937
>tr|F1SJ34|F1SJ34_PIG Uncharacterized protein OS=Sus scrofa GN=COX5A PE=4 SV=1	COX5A	C@SVAAAAVAR	-1.19092	-1.63934	0.161144	1.48842
>sp|Q9BRR6|ADPGK_HUMAN ADP-dependent glucokinase OS=Homo sapiens GN=ADPGK PE=1 SV=1	ADPGK	VAVGVNAC@VDVVLSGVK	-2.69229	-1.68471	-0.241014	-0.889618
>tr|I3LM93|I3LM93_PIG Uncharacterized protein (Fragment) OS=Sus scrofa GN=TNPO1 PE=4 SV=1	TNPO1	C@SAAALDVLANVYR	-0.472546	-1.70648	-1.63702	-1.1538
>tr|F1RJX8|F1RJX8_PIG Uncharacterized protein OS=Sus scrofa GN=COPA PE=4 SV=1	COPA	ILSAC@EK	-1.90767	-1.74387	-3.5593	-3.68823
>sp|P07919|QCR6_HUMAN Cytochrome b-c1 complex subunit 6, mitochondrial OS=Homo sapiens GN=UQCRH PE=1 SV=2	UQCRH	LELC@DER	-1.82382	-1.76502	-2.1548	-2.49988
>tr|F1S0J2|F1S0J2_PIG Uncharacterized protein OS=Sus scrofa GN=C4BPA PE=4 SV=2	C4BPA	ISYTC@NNNEK	-0.51462	-1.78146	-1.60937	-1.13265
>tr|K7ZLA7|K7ZLA7_PIG IgG heavy chian constant region (Fragment) OS=Sus scrofa GN=IGHG1 PE=4 SV=1	IGHG1	SYTC@NVNHPATTTK	-2.14188	-1.81155	-0.591904	-0.80608
>tr|F1RL06|F1RL06_PIG Uncharacterized protein OS=Sus scrofa GN=LOC100523213 PE=4 SV=2	LOC100523213	SSSGFTC@QVTHQGNTVEK	-1.74679	-1.85906	-2.1182	-1.96206
>sp|Q12802|AKP13_HUMAN A-kinase anchor protein 13 OS=Homo sapiens GN=AKAP13 PE=1 SV=2	AKAP13	VQLC@ASK	-0.675966	-1.99923	-1.89653	-0.442697
>sp|P28491|CALR_PIG Calreticulin OS=Sus scrofa GN=CALR PE=1 SV=3	CALR	HEQNIDC@GGGYVK	-1.28833	-2.0238	-2.8215	-3.21809
>tr|F1S0J2|F1S0J2_PIG Uncharacterized protein OS=Sus scrofa GN=C4BPA PE=4 SV=2	C4BPA	QC@GNPGELLNGQVK	-0.838978	-2.02754	-1.76234	-0.92942
>tr|F1SLX2|F1SLX2_PIG Uncharacterized protein OS=Sus scrofa GN=A2M PE=2 SV=2	A2M	DNGC@FR	-2.08353	-2.11457	-1.62432	-0.69027
>sp|P04178|SODC_PIG Superoxide dismutase [Cu-Zn] OS=Sus scrofa GN=SOD1 PE=1 SV=2	SOD1	AVC@VLK	-3.1125	-2.13726	-0.667538	-0.637453
>tr|I3L8K6|I3L8K6_PIG E3 ubiquitin-protein ligase OS=Sus scrofa GN=SIAH2 PE=3 SV=1	SIAH2	VASAVLFPC@K	-0.995106	-2.32513	-2.10781	-0.688748
>tr|F1SV23|F1SV23_PIG Uncharacterized protein OS=Sus scrofa GN=NDUFS5 PE=4 SV=1	NDUFS5	C@HAFEK	-2.23284	-2.35778	-1.8277	-1.19553
>sp|Q03472|APOR_PIG Apolipoprotein R OS=Sus scrofa GN=APOR PE=1 SV=1	APOR	IITC@TEDGTWHPR	-1.35096	-2.3603	-3.71229	-2.87944
>tr|F1SJF9|F1SJF9_PIG Uncharacterized protein OS=Sus scrofa GN=FAM3C PE=4 SV=1	FAM3C	IC@LEDNVLMSGVK	-1.47648	-2.46267	-2.74307	-2.99199
>sp|P06867|PLMN_PIG Plasminogen OS=Sus scrofa GN=PLG PE=1 SV=3	PLG	VIPAC@LPTPNYVVADR	-1.83038	-2.49504	-3.46614	-2.21898
>tr|I3LGN5|I3LGN5_PIG Uncharacterized protein (Fragment) OS=Sus scrofa PE=4 SV=1	>tr|I3LGN5|I3LGN5_PIG Uncharacterized protein (Fragment) OS=Sus scrofa	SSYAPGEEIVYTC@QPGYVSR	-0.945109	-2.64017	-2.8445	-1.74251
>sp|A5YM72|CRNS1_HUMAN Carnosine synthase 1 OS=Homo sapiens GN=CARNS1 PE=1 SV=3	CARNS1	TLEVALAQC@GLGEEAQVAAVR	-3.86605	-2.69717	-0.770641	0.48344
>sp|P06867|PLMN_PIG Plasminogen OS=Sus scrofa GN=PLG PE=1 SV=3	PLG	GPWC@YTTDPETR	-2.85139	-2.90475	-3.65371	-2.65736
>sp|P09571|TRFE_PIG Serotransferrin OS=Sus scrofa GN=TF PE=1 SV=2	TF	EC@LANNHER	-3.00345	-3.02917	-1.84464	-1.52839
>tr|F1ST72|F1ST72_PIG Uncharacterized protein OS=Sus scrofa GN=LOC100624516 PE=4 SV=2	LOC100624516	GNLVC@QSHTQK	-3.20725	-3.27944	-2.65511	-1.87457
>tr|F1RMM8|F1RMM8_PIG Uncharacterized protein (Fragment) OS=Sus scrofa GN=HELZ2 PE=3 SV=2	HELZ2	C@VAAGSGHPLPK	-1.5855	-3.38282	-2.63828	-0.975123
>tr|I3LN42|I3LN42_PIG Uncharacterized protein (Fragment) OS=Sus scrofa GN=GC PE=2 SV=1	GC	HQPQEFPTYVEPTNDEIC@EAFR	-2.34289	-4.27964	-3.28818	-3.81572
>tr|K7ZMG0|K7ZMG0_PIG IgG heavy chian constant region (Fragment) OS=Sus scrofa GN=IGHG6-2 PE=4 SV=1	IGHG6-2	GDPFQC@AVMHEALHNHYTQK	-4.00727	-4.38514	-6.13376	-6.02653

## Sheet: Table S2
Table S2. CMR-derived functional, edema and infarct size parameters in the ischemic porcine myocardium during the first reperfusion week. *Values at baseline and 2 hours, 24 hours, 4 days and 7 days reperfusion time as well as those for the pre-conditioned animal group (24h PC) were publised in Fernández-Jiménez et al. (2017). #Values corresponding to the non-reperfused animal group (2h NOR) were…
	Baseline* n = 5	20 min n = 4	40 min n = 4	80 min n = 4	2 h* n = 5	6 h n = 4	12 h n = 4	24 h* n = 5	4 days* n = 5	7 days* n = 5	24h PC* n = 4	2h NOR# n = 4
LVEF (%)	56.0 (2.5)	---	---	33.9 (0.8)	33.3 (4.5)	41.9 (5.8)	32.9 (1.6)	31.4 (8.9)	39.9 (4.1)	39.0 (3.9)	43.9 (9.7)	---
Edema size (%)	0	---	---	34.4 (9.2)	51.6 (6.2)	34.3 (3.5)	26.5 (9.8)	4.7 (3.7)	33.4 (7.0)	30.1 (2.3)	2.8 (1.6)	---
Infarct size (%)	0	---	---	24.7 (7.3)	39.2 (3.8)	27.2 (5.0)	36.4 (9.9)	30.2 (3.1)	28.2 (4.6)	25.4 (4.0)	18.5 (10.2)	---
T2 (ms)	46.5 (3.0)	---	---	79.8 (8.6)	73.3 (10.0)	52.6 (4.5)	53.3 (2.2)	46.7 (4.9)	66.4 (8.3)	78.9 (11.7)	49.1 (1.2)	57.0 (3.0)
Infarct water content (%)	79.4 (0.6)	83.5 (1.5)	83.6 (0.9)	82.7 (0.9)	84.5 (0.5)	82.3 (0.7)	82.3 (0.6)	81.2 (0.5)	82.5 (1.4)	85.2 (0.9)	80.8 (0.8)	80.8 (0.4)
	*Fernandez-Jimenez, R., et al., Effect of Ischemia Duration and Protective Interventions on the Temporal Dynamics of Tissue Composition After Myocardial Infarction. Circ Res, 2017. 121(4): p. 439-450.
	#Fernandez-Jimenez, R., et al., Pathophysiology Underlying the Bimodal Edema Phenomenon After Myocardial Ischemia/Reperfusion. J Am Coll Cardiol, 2015. 66(7): p. 816-28.

## Sheet: Table S3
Table S3. Peptides composing the reversible oxidation cluster observed in the pig ischemic myocardium during the first reperfusion day. Reversible Cys oxidation abundance, expressed in terms of Zp, the standardized log2-ratio at the peptide level, is shown for the 138 oxidized Cys-peptide cluster components at each reperfusion time point with respect to baseline. Reversibly oxidized Cys sites are…
			Averaged Zp								Replicate Zp
Peptide sequence	Protein description	Gene / protein ID	20 min	40 min	80 min	120 min	6 h	12 h	24 h		20 min				40 min				80 min				120 min				6 h				12 h				24 h
EFTGLGNC@LAK	tr|F1RZQ6|F1RZQ6_PIG Uncharacterized protein OS=Sus scrofa GN=SLC25A4 PE=1 SV=1	SLC25A4	0.488083	2.36782	3.46607	5.57074	12.4796	7.66536	8.62107		0.926805	1.43717	-0.232023	-0.17962	2.26774	0.793737	2.75044	3.65936	1.5771	3.39106	2.5901	6.30603	4.79788	4.234	5.69271	7.55839	12.3365	7.48855	13.8209	16.2724	11.7512	2.67635	9.66856	6.56532	8.51368	5.80583	7.38437	12.7804
AAFDIFVLGAEDGC@ISTK	sp|P63317|TNNC1_PIG Troponin C, slow skeletal and cardiac muscles OS=Sus scrofa GN=TNNC1 PE=1 SV=1	TNNC1	5.1407	5.62116	5.21943	4.90053	9.93683	6.96317	8.22529		6.57836	6.30536	3.81395	3.86513	5.29014	7.42269	4.13768	5.63414	3.69598	7.66688	4.04089	5.47398	1.87611	7.63231	3.00116	7.09254	8.30247	13.2858	8.48728	9.67174	8.99358	5.52799	6.95793	6.37318	8.96971	6.32121	5.7471	11.8632
C@AELEEELK	sp|P42639|TPM1_PIG Tropomyosin alpha-1 chain OS=Sus scrofa GN=TPM1 PE=1 SV=2	TPM1	0.545002	1.51765	1.69594	3.79835	11.3654	4.02292	9.14382		1.09085	0.601894	0.946662	-0.459399	1.87308	2.49722	2.41189	-0.711577	0.412906	0.7196	3.01746	2.6338	1.38034	5.10512	3.61761	5.09033	8.19778	15.3967	9.98985	11.8774	4.49539	2.92998	5.90942	2.7569	6.20045	7.71011	7.19412	15.4706
SQETDC@PYFSTPLLLGK	sp|P00346|MDHM_PIG Malate dehydrogenase, mitochondrial OS=Sus scrofa GN=MDH2 PE=1 SV=2	MDH2	3.92557	3.6616	3.98047	4.62655	10.497	5.6639	6.81836		4.27713	6.58671	3.14301	1.69543	3.72885	2.66752	3.86977	4.38026	4.04164	4.93994	3.43015	3.51015	2.52401	6.42535	3.67149	5.88537	15.0031	8.57314	9.63798	8.77355	6.48727	4.09098	7.57127	4.50607	6.78839	4.76235	6.8873	8.83542
GGGEDFEDTC@GELEFQNDEIVK	sp|P32418|NAC1_HUMAN Sodium/calcium exchanger 1 OS=Homo sapiens GN=SLC8A1 PE=1 SV=3	SLC8A1	3.73355	5.77833	5.50302	7.30881	8.54348	5.57744	5.33928		3.4148	4.12215	6.73606	0.661191	5.40278	7.59203	6.15798	3.96056	4.84444	4.27389	8.90877	3.98496	5.99667	10.3562	8.54847	4.33388	9.5597	9.96804	12.2215	2.42474	8.87036	1.42076	8.61785	3.40078	6.72051	5.02901	6.59443	3.01316
GYLGPEQLPDC@LK	tr|A0A024R4K3|A0A024R4K3_HUMAN Malate dehydrogenase OS=Homo sapiens GN=MDH2 PE=2 SV=1	MDH2	4.59369	3.41686	3.447	4.18172	9.64588	5.73231	6.91895		3.65974	10.3495	1.76473	2.60077	3.46167	2.14872	2.86421	5.19285	3.61475	3.9844	2.91452	3.27433	1.68366	6.32409	3.28645	5.43268	16.1577	8.33556	3.40146	10.6888	8.66848	4.30841	5.89044	4.06192	7.58884	4.4703	5.94682	9.66986
FGLEGC@EVLIPALK	sp|Q02218|ODO1_HUMAN 2-oxoglutarate dehydrogenase, mitochondrial OS=Homo sapiens GN=OGDH PE=1 SV=3	OGDH	3.19009	4.20868	4.26471	6.43847	8.47455	5.16491	6.38611		3.03216	3.67998	4.40868	1.63951	4.02288	3.32669	5.10951	4.37563	2.69593	3.51892	4.14308	6.70092	4.42472	7.13438	6.95818	7.23661	9.86279	7.59044	8.51302	7.93195	8.15583	2.33244	6.90477	3.26659	6.96471	5.01407	5.94899	7.61667
C@GDLEEELK	sp|P07951|TPM2_HUMAN Tropomyosin beta chain OS=Homo sapiens GN=TPM2 PE=1 SV=1	TPM2	1.91327	2.53495	1.48895	5.24338	8.98485	3.91534	8.14458		4.68797	1.139	0.393389	1.43274	4.18144	2.8365	0.912842	2.20901	1.56053	0.506255	1.85824	2.03079	2.48027	5.8032	6.94336	5.74668	4.46962	10.0815	13.5968	7.79147	2.79892	1.77546	8.36624	2.72075	2.90838	8.33477	9.77231	11.5629
ELEQIFC@QFDSK	sp|Q02218|ODO1_HUMAN 2-oxoglutarate dehydrogenase, mitochondrial OS=Homo sapiens GN=OGDH PE=1 SV=3	OGDH	1.7819	1.9993	2.48563	5.28945	9.41388	4.63478	6.82832		3.14712	1.87261	1.15109	0.956765	4.71658	0.384705	1.93582	0.960079	3.36137	0.975268	1.71866	3.88724	5.37135	5.7612	3.51088	6.51437	12.1801	8.50619	7.70138	9.26783	10.6648	0.649584	5.48384	1.74087	10.0025	3.89528	4.40408	9.01139
EGC@SEWVDALQGLTER	tr|F1SID7|F1SID7_PIG Uncharacterized protein OS=Sus scrofa GN=MYBPC3 PE=1 SV=2	MYBPC3	2.97155	6.52614	5.43691	8.32159	6.54823	5.61687	5.25325		2.31905	3.16111	6.43881	-0.0327663	5.14344	6.45793	8.36133	6.14188	4.26397	3.48839	6.8931	7.10217	6.12656	9.43668	8.32701	9.39609	8.26287	3.45142	8.96138	5.51725	5.19816	6.01745	6.74624	4.50563	4.5376	3.29729	6.54236	6.63577
YQIDPDAC@FSAK	sp|P21796|VDAC1_HUMAN Voltage-dependent anion-selective channel protein 1 OS=Homo sapiens GN=VDAC1 PE=1 SV=2	VDAC1	1.85513	2.39246	3.03296	4.83178	9.58333	4.57349	6.74589		2.63962	1.65431	2.28529	0.841283	3.23002	1.84559	2.14793	2.34631	3.23966	1.99471	3.09263	3.80486	4.57	6.29053	2.68848	5.77812	11.8676	9.08901	8.46473	8.91201	9.09453	2.41485	5.15848	1.62609	7.76994	7.86529	3.86019	7.48814
EGVVEC@SFVK	tr|A0A024R4K3|A0A024R4K3_HUMAN Malate dehydrogenase OS=Homo sapiens GN=MDH2 PE=2 SV=1	MDH2	3.59254	2.16876	2.23487	4.51046	9.52093	4.89701	6.55227		2.17165	8.19397	2.09906	1.90548	2.95625	0.859951	1.84868	3.01017	1.78627	3.24813	1.35327	2.55181	2.08945	6.77558	3.85383	5.32296	14.6928	7.46963	7.21284	8.70848	7.17016	2.32637	6.60323	3.48827	7.21749	3.92439	5.96137	9.10581
WC@EYGLTFTEK	tr|A0A024QZT0|A0A024QZT0_HUMAN Voltage-dependent anion channel 2, isoform CRA_c OS=Homo sapiens GN=VDAC2 PE=4 SV=1	VDAC2	2.84518	6.14294	6.24114	8.79516	7.31108	4.07147	5.28924		2.87942	1.72893	6.21289	0.559501	5.88242	7.29668	6.70336	4.68927	6.19419	4.87389	5.5706	8.32587	5.9094	12.544	6.43922	10.288	8.87554	6.54216	7.62835	6.19826	6.98169	1.4872	5.39766	2.41934	4.67001	5.33066	4.8713	6.28499
LMC@PQEIVDYIADK	sp|O14561|ACPM_HUMAN Acyl carrier protein, mitochondrial OS=Homo sapiens GN=NDUFAB1 PE=1 SV=3	NDUFAB1	2.4365	3.85758	3.62556	4.60103	9.14767	4.89265	6.37612		3.36128	3.4785	3.48477	-0.578572	4.67731	4.01404	5.82572	0.913234	3.13466	3.527	2.4383	5.40229	4.43022	5.73537	2.78885	5.44966	7.61566	13.7597	7.44554	7.76975	7.38945	3.28896	7.44786	1.44431	8.792	5.3402	4.54198	6.8303
AEEVVPPAVYQFSQYVC@EQTGLK	sp|A1XQR7|MIC13_PIG MICOS complex subunit MIC13 OS=Sus scrofa GN=MIC13 PE=3 SV=1	MIC13	2.01117	3.45943	4.30571	4.86346	8.5833	6.22443	5.00277		2.9557	0.0497247	4.13463	0.904636	5.28435	0.176897	4.3051	4.07136	4.44179	2.55397	5.07844	5.14864	5.10199	2.31198	6.48388	5.55598	12.5537	4.40741	9.36515	8.00697	11.3041	0.684629	7.4777	5.43133	6.94672	3.20819	4.19331	5.66288
TIIPLISQC@TPK	tr|A0A024R4K3|A0A024R4K3_HUMAN Malate dehydrogenase OS=Homo sapiens GN=MDH2 PE=2 SV=1	MDH2	3.82113	3.02902	3.57403	3.96279	8.89634	5.08919	5.88517		3.8289	6.87237	2.56564	2.0176	2.64715	0.275318	4.02296	5.17064	3.95239	2.09524	3.45158	4.79692	2.48042	3.92559	3.26993	6.17522	10.9973	4.18259	9.21679	11.1887	7.664	2.79142	5.95119	3.95014	5.17037	3.81238	5.06355	9.49438
SLPSVETLGC@TSVIC@SDK	sp|P11607|AT2A2_PIG Sarcoplasmic/endoplasmic reticulum calcium ATPase 2 OS=Sus scrofa GN=ATP2A2 PE=1 SV=1	ATP2A2	-0.210016	0.575969	2.10427	4.98824	9.08135	5.38587	3.82281		0.345862	0.773085	-0.505484	-1.45353	0.916107	0.074076	1.93507	-0.621376	0.390389	1.76217	2.08125	4.18328	3.05638	8.29461	3.92551	4.67646	13.7127	8.69796	8.77663	5.13814	12.2018	2.16226	3.02792	4.15155	2.21376	3.89778	4.71332	4.46638
VGEATETALTC@LVEK	sp|P11607|AT2A2_PIG Sarcoplasmic/endoplasmic reticulum calcium ATPase 2 OS=Sus scrofa GN=ATP2A2 PE=1 SV=1	ATP2A2	0.0695643	0.887401	1.58637	4.87524	8.77982	4.98145	4.49199		0.451773	0.779065	-1.04518	0.0926028	1.20482	0.922217	0.974937	0.447632	0.387529	1.3613	1.11267	3.48397	3.84355	5.72238	3.23724	6.69779	10.7454	5.61901	9.55546	9.19943	7.78298	3.04625	5.21162	3.88495	3.59863	2.71478	4.76087	6.89366
ILAC@DDLDEAAK	sp|O97580|SUCB1_PIG Succinate--CoA ligase [ADP-forming] subunit beta, mitochondrial (Fragment) OS=Sus scrofa GN=SUCLA2 PE=2 SV=1	SUCLA2	2.26483	3.79674	2.78375	4.67598	9.53558	3.76628	5.0231		1.40989	3.549	1.39391	2.70653	3.36261	4.34881	2.4753	5.00025	1.58667	4.15563	2.05095	3.34178	1.95043	8.54369	2.93162	5.27816	9.4512	11.7962	9.13026	7.76466	4.87928	1.46821	5.46928	3.24837	4.18714	4.59214	3.36376	7.94935
EPIIC@K	sp|P33198|IDHP_PIG Isocitrate dehydrogenase [NADP], mitochondrial (Fragment) OS=Sus scrofa GN=IDH2 PE=1 SV=1	IDH2	2.66326	1.90703	1.15831	3.31685	9.29839	4.79637	5.54714		0.95146	3.74111	2.83219	3.12828	0.844852	1.13661	3.39815	2.24851	0.924613	0.947254	1.31344	1.44793	2.02687	2.50676	4.36901	4.36475	8.71162	9.4245	9.63542	9.42201	6.90522	0.411128	8.49239	3.37674	5.30384	2.19846	6.94345	7.74283
VGAGGLDGYSLEYC@R	tr|F1SID7|F1SID7_PIG Uncharacterized protein OS=Sus scrofa GN=MYBPC3 PE=1 SV=2	MYBPC3	3.37605	5.60909	4.45104	6.86833	6.18119	5.44346	4.08105		3.42222	3.79406	5.44114	0.84676	6.47331	4.55719	7.08223	4.32361	5.03485	2.48207	5.70849	4.57877	5.27517	9.08417	5.10558	8.0084	10.027	2.8829	7.31579	4.49913	7.34314	5.23999	3.6725	5.5182	4.81614	2.06253	4.13656	5.30898
DLAGC@IHGLSNVK	sp|P33198|IDHP_PIG Isocitrate dehydrogenase [NADP], mitochondrial (Fragment) OS=Sus scrofa GN=IDH2 PE=1 SV=1	IDH2	2.1861	2.18508	2.22856	4.45128	8.18945	4.39819	5.42489		2.14429	3.06126	2.56411	0.974739	2.59683	2.17346	2.36308	1.60695	1.57425	3.33618	1.36129	2.64252	3.69579	4.58613	4.29797	5.22523	9.41684	6.20345	8.14373	8.99379	7.61366	0.247976	6.78079	2.95031	5.81201	3.23643	4.72347	7.92766
C@DQLIK	sp|Q9TV61|MYH1_PIG Myosin-1 OS=Sus scrofa GN=MYH1 PE=2 SV=1	MYH1	0.469091	1.31748	1.5146	2.86868	7.9476	4.77865	6.35572		2.20943	1.35385	-0.118437	-1.56849	1.65835	1.56637	0.874168	1.17102	1.7183	0.504596	0.929048	2.90644	2.10735	5.33643	-0.245324	4.27625	12.8868	7.61142	4.27781	7.01434	12.2796	1.61884	2.86533	2.35078	8.22042	7.11851	2.56401	7.51995
C@SSLEK	sp|P13533|MYH6_HUMAN Myosin-6 OS=Homo sapiens GN=MYH6 PE=1 SV=5	MYH6	-0.366553	1.34389	2.24156	3.13662	8.68447	3.93937	6.18394		0.545813	-0.483363	-0.284704	-1.24396	0.760066	2.28374	1.06622	1.26551	1.6938	-0.0480963	4.6715	2.64903	3.11025	2.24676	3.72591	3.46355	9.502	5.96687	10.3136	8.95544	6.66709	-0.874384	7.36634	2.59845	5.66398	5.03403	6.26211	7.77563
WNTDNTLGTEIAIEDQIC@QGLK	tr|A0A024QZT0|A0A024QZT0_HUMAN Voltage-dependent anion channel 2, isoform CRA_c OS=Homo sapiens GN=VDAC2 PE=4 SV=1	VDAC2	2.12856	4.23303	4.13777	5.89318	6.61844	4.47666	4.73848		1.8937	2.03738	4.3216	0.261563	4.52606	5.20793	3.63317	3.56496	4.3621	2.63221	3.72341	5.83336	4.7559	8.3159	4.53931	5.96161	7.37281	8.59617	4.63393	5.87083	7.40358	2.43148	4.6752	3.39639	5.18051	4.23815	3.76146	5.7738
IC@QEVLPK	sp|O75323|NIPS2_HUMAN Protein NipSnap homolog 2 OS=Homo sapiens GN=NIPSNAP2 PE=1 SV=1	NIPSNAP2	0.950809	2.9077	3.26908	5.75478	6.34156	3.20023	5.44361		0.606194	0.621631	2.22598	0.349434	1.95632	3.49679	3.71233	2.46536	3.3878	0.799014	3.95806	4.93146	4.44261	5.31141	6.45623	6.80887	6.83483	4.52705	7.94346	6.0609	5.20143	0.429338	5.01911	2.15104	4.72871	4.18624	6.25365	6.60585
LPLMEC@VQVTK	sp|Q2HYU2|PFKAM_PIG ATP-dependent 6-phosphofructokinase, muscle type OS=Sus scrofa GN=PFKM PE=2 SV=1	PFKM	0.93677	2.9774	4.11412	4.79331	5.63726	6.00919	3.35887		0.662086	0.906721	2.92351	-0.745235	1.95056	2.05456	6.28316	1.62135	3.29155	3.39948	4.95642	4.80904	2.39323	6.85489	4.98111	4.94403	6.62046	5.74791	7.17822	3.00244	5.11776	10.3822	3.70774	4.82908	3.20021	4.05585	3.69864	2.4808
ELGAFGLQVPSELGGVGLC@NTQYAR	sp|P49748|ACADV_HUMAN Very long-chain specific acyl-CoA dehydrogenase, mitochondrial OS=Homo sapiens GN=ACADVL PE=1 SV=1	ACADVL	1.26291	2.54818	3.58029	3.84533	7.28979	4.41905	3.8828		0.447659	1.70638	3.24765	-0.350036	3.06245	1.60986	3.36192	2.15851	4.34076	2.30181	3.02144	4.65717	2.83164	2.28844	5.1664	5.09486	8.9797	1.99641	14.143	4.04004	7.34194	1.41313	6.63264	2.28848	3.58516	3.72529	4.89878	3.32196
ITVVDDADTVELC@GALK	sp|Q8N335|GPD1L_HUMAN Glycerol-3-phosphate dehydrogenase 1-like protein OS=Homo sapiens GN=GPD1L PE=1 SV=1	GPD1L	2.13815	1.99361	2.43472	4.1726	6.78642	5.08126	2.99483		2.5344	1.70963	2.74517	1.5634	2.25398	0.613097	3.6314	1.47595	2.32109	1.83591	2.71816	2.86373	3.52385	4.42181	4.55125	4.19348	10.6529	3.89198	8.89057	3.71025	7.24356	4.52612	4.9475	3.60787	4.04794	0.764554	4.26946	2.89736
IDATQVEVNPFGETPEGQVVC@FDAK	sp|Q96I99|SUCB2_HUMAN Succinate--CoA ligase [GDP-forming] subunit beta, mitochondrial OS=Homo sapiens GN=SUCLG2 PE=1 SV=2	SUCLG2	3.98249	2.30701	3.3363	3.35195	6.13836	3.85545	5.5042		5.41527	5.91386	2.30665	2.29417	3.97366	2.45322	1.68297	1.11819	4.15445	5.52956	1.45606	2.20512	2.71861	5.1308	1.90243	3.65598	10.1106	4.53746	3.92439	5.98098	5.41561	1.81763	4.82944	3.35912	6.63234	4.54082	3.88763	6.95599
LGGEVSC@LVAGTK	sp|P13804|ETFA_HUMAN Electron transfer flavoprotein subunit alpha, mitochondrial OS=Homo sapiens GN=ETFA PE=1 SV=1	ETFA	1.92732	2.24225	3.25651	5.42358	5.91979	3.72477	3.46772		2.03655	3.99457	0.913128	0.765012	2.06196	2.23818	3.63561	1.03326	4.01915	1.97336	3.07751	3.95603	2.51987	7.40612	4.95615	6.81219	7.9074	4.63003	6.22496	4.91675	6.72292	1.87043	4.19247	2.11326	2.84183	2.00087	5.08546	3.9427
IETAC@FATIK	tr|F1RKU0|F1RKU0_PIG Isocitrate dehydrogenase [NAD] subunit, mitochondrial OS=Sus scrofa GN=IDH3A PE=1 SV=1	IDH3A	0.548622	2.15233	2.2689	2.66148	7.48029	4.83104	3.43345		1.51666	0.820047	-0.782169	0.639949	2.13101	1.17456	2.71537	2.58838	2.18299	1.64951	2.251	2.99208	1.6803	1.90395	3.39505	3.66662	10.4183	4.61002	10.2998	4.59309	7.56988	2.59346	7.26726	1.89357	3.84867	1.60907	4.66904	3.60703
AVPQC@EPGSGFSFELTEQQK	sp|P41367|ACADM_PIG Medium-chain specific acyl-CoA dehydrogenase, mitochondrial OS=Sus scrofa GN=ACADM PE=1 SV=3	ACADM	2.2487	3.75979	4.3783	5.77472	5.6696	3.93808	2.86717		0.912632	4.3923	2.7158	0.974091	3.79128	3.78356	3.17558	4.28873	4.69049	5.21319	2.90911	4.70043	3.64932	11.7464	3.17666	4.52645	5.21326	7.82036	4.36667	5.2781	3.79944	5.36466	2.85272	3.7355	3.57133	2.16756	1.52907	4.20072
NFYGGNGIVGAQVPLGAGIALAC@K	sp|P29804|ODPA_PIG Pyruvate dehydrogenase E1 component subunit alpha, somatic form, mitochondrial (Fragment) OS=Sus scrofa GN=PDHA1 PE=1 SV=1	PDHA1	0.0919779	1.85262	3.13072	5.04872	5.54085	3.72396	3.861		0.882292	-1.17243	1.74419	-1.08614	1.52147	0.798449	4.40463	0.685929	4.12952	0.924552	3.29653	4.17226	4.60922	5.88009	5.00163	4.70395	8.93765	2.13216	5.58698	5.50663	7.96132	0.588156	4.25458	2.09179	4.51147	2.85227	3.35398	4.72626
LMAGQEDSNGC@INYEAFVK	tr|A0A024R2Q5|A0A024R2Q5_HUMAN Myosin, light polypeptide 3, alkali ventricular, skeletal, slow, isoform CRA_a OS=Homo sapiens GN=MYL3 PE=4 SV=1	MYL3	2.84476	2.57665	2.91109	3.14324	6.46377	3.8067	4.58376		4.59503	3.89936	2.0452	0.839469	4.78863	2.25296	1.39945	1.86558	2.71748	4.07884	2.4602	2.38784	1.55662	5.7759	1.31511	3.92534	6.7027	9.03399	5.16966	4.94872	6.1096	1.58772	4.43745	3.09204	5.75885	5.01693	2.14194	5.4173
GFVGSFEELC@R	tr|Q6B339|Q6B339_PIG Acyl coenzyme A synthetase long-chain 1 (Fragment) OS=Sus scrofa PE=2 SV=1	>tr|Q6B339|Q6B339_PIG Acyl coenzyme A synthetase long-chain 1 (Fragment) OS=Sus scrofa	0.900295	2.47837	3.31839	5.26516	5.52799	3.72171	3.47992		1.33182	2.39579	1.60011	-1.72654	1.90314	2.71892	4.21935	1.07208	2.80849	2.53856	3.8179	4.10859	4.20739	6.88659	5.04077	4.9259	7.84924	3.94995	6.45995	3.85281	5.93143	3.09839	4.14109	1.71591	3.62939	2.65625	4.12232	3.5117
MEADLSQLQTEVEEAVQEC@R	sp|P79293|MYH7_PIG Myosin-7 OS=Sus scrofa GN=MYH7 PE=2 SV=2	MYH7	1.8359	2.81107	2.54969	4.34096	5.79102	3.93912	3.70439		1.03178	0.596665	3.27236	2.4428	2.23627	1.85158	1.88872	5.26771	0.0465081	2.11201	2.406	5.63424	3.00534	5.7998	1.77552	6.78319	4.96814	11.1392	3.33937	3.71741	5.43504	0.964408	2.68375	6.6733	4.09702	6.4833	1.31315	2.92409
FC@GLPEPSTVGELGTVLK	tr|F1RRP1|F1RRP1_PIG Uncharacterized protein (Fragment) OS=Sus scrofa GN=MPO PE=1 SV=2	MPO	0.54971	1.61274	2.05616	3.00768	5.40633	5.43323	3.71717		0.0354183	1.37621	0.545575	0.241637	0.212926	3.02985	1.35752	1.85067	0.691178	3.40963	2.34372	1.78011	1.82611	6.31508	1.16634	2.72319	3.87003	6.23572	3.95477	7.5648	6.80981	4.5767	2.20896	8.13745	2.5873	4.53969	2.9369	4.80479
VC@VETVESGAMTK	sp|P33198|IDHP_PIG Isocitrate dehydrogenase [NADP], mitochondrial (Fragment) OS=Sus scrofa GN=IDH2 PE=1 SV=1	IDH2	1.00239	1.09484	1.14407	2.36432	6.72987	3.11683	5.30516		0.0464064	1.51168	0.100922	2.35056	0.784043	0.0795716	0.415274	3.10047	0.0203857	0.548149	0.831008	3.17676	1.9181	1.5546	1.36332	4.62126	6.25241	7.93407	2.65497	10.078	5.23454	-0.604935	4.95357	2.88415	5.05835	3.9764	4.2325	7.95339
SC@NGPVLVGSPQGGVDIEEVAASNPELIFK	sp|Q96I99|SUCB2_HUMAN Succinate--CoA ligase [GDP-forming] subunit beta, mitochondrial OS=Homo sapiens GN=SUCLG2 PE=1 SV=2	SUCLG2	1.95667	1.87951	3.31068	4.13525	6.36764	2.90754	3.57842		1.39953	1.61232	2.40082	2.41403	3.41671	-0.803142	3.24916	1.65531	3.39051	1.04343	3.456	5.35279	5.12681	0.859138	4.7088	5.84624	8.64097	1.00176	7.94248	7.88535	5.07478	-0.229872	5.07196	1.71331	4.4756	0.441543	3.44595	5.9506
VPTPNVSVVDLTC@R	sp|P00355|G3P_PIG Glyceraldehyde-3-phosphate dehydrogenase OS=Sus scrofa GN=GAPDH PE=1 SV=4	GAPDH	0.497548	1.7793	2.64002	4.83533	4.61811	3.6314	3.64774		-0.371638	1.2179	0.654469	0.489461	0.458955	1.24226	3.74989	1.6661	2.55784	1.45863	2.13361	4.40999	4.58136	5.30404	3.75342	5.70251	5.55986	2.99292	6.23993	3.67975	4.82038	3.76822	2.9797	2.9573	3.17313	3.23996	3.31368	4.86421
LATEQLGSFC@LSEPSAGSDSFSLK	tr|F1SED0|F1SED0_PIG Uncharacterized protein OS=Sus scrofa GN=ACADSB PE=1 SV=2	ACADSB	0.313832	2.23351	3.50283	5.32719	5.64444	2.56213	3.07839		0.490162	0.192959	1.19827	-0.626057	0.371328	1.83546	4.50482	2.22242	3.36328	1.28657	4.13904	5.22242	3.04034	7.4728	4.54404	6.25158	7.3225	2.99054	7.1343	5.13043	5.77411	-0.18343	4.00352	0.654319	2.94104	1.87486	3.04162	4.45604
EIGPNDGFLAQLC@QLNDR	sp|P51452|DUS3_HUMAN Dual specificity protein phosphatase 3 OS=Homo sapiens GN=DUSP3 PE=1 SV=1	DUSP3	2.23925	0.999905	1.96911	3.23901	4.9574	3.7033	4.13333		6.7614	1.49293	0.733258	-0.0305982	5.24461	-2.82808	1.93271	-0.34963	2.36395	1.47809	2.888	1.1464	5.75672	1.7903	3.04368	2.36534	6.16458	2.46667	7.17319	4.02516	4.48283	1.09401	4.35265	4.88371	5.45747	0.559224	5.39642	5.1202
EVEAVIPDHC@VFASNTSALPISEIAAVSK	sp|Q29554|ECHA_PIG Trifunctional enzyme subunit alpha, mitochondrial OS=Sus scrofa GN=HADHA PE=1 SV=1	HADHA	0.176224	0.922505	1.24243	2.58279	6.81196	2.95334	3.30052		1.1328	0.633267	-0.354129	-0.707043	1.39905	-0.987137	1.59524	1.68287	0.638227	1.00987	0.712226	2.6094	0.221224	3.50069	1.93076	4.6785	8.28297	5.42019	8.42962	5.11508	5.85532	-0.13389	5.49969	0.592233	2.8311	2.48932	2.60031	5.28136
VITVDGNIC@SGK	tr|F1SIS9|F1SIS9_PIG NADH dehydrogenase [ubiquinone] 1 alpha subcomplex subunit 10, mitochondrial OS=Sus scrofa GN=NDUFA10 PE=1 SV=1	NDUFA10	0.0506789	-0.330756	1.2475	2.38043	6.21676	2.587	4.31008		0.579759	0.86167	-0.724279	-0.514434	-1.49654	-0.921958	0.471107	0.624364	1.56218	0.608943	0.442457	2.37644	2.29518	2.96356	0.485567	3.77742	6.7431	5.68778	4.36037	8.0758	4.67598	0.332925	2.4365	2.9026	3.39329	3.76501	3.3743	6.70772
HQIQSYTC@EIDALK	sp|P02540|DESM_PIG Desmin OS=Sus scrofa GN=DES PE=1 SV=4	DES	0.991197	2.38255	3.65981	3.67183	5.33941	2.86282	3.54065		0.855473	0.884165	1.57729	0.647857	1.88378	1.5351	3.0411	3.07022	3.18458	1.49764	5.39423	4.5628	3.39554	2.95628	4.41834	3.91715	6.44065	2.89451	7.19124	4.83122	3.72127	1.60924	3.87901	2.24176	4.12274	1.56463	3.34908	5.12616
WC@SSDWTLDPQELASK	tr|F1S4D5|F1S4D5_PIG Uncharacterized protein OS=Sus scrofa GN=KYAT3 PE=1 SV=2	KYAT3	1.89934	3.20636	3.62357	5.22305	4.71656	2.243	3.21736		3.43589	1.57625	2.28938	0.295847	3.62638	2.89709	3.67254	2.62944	3.60508	2.3105	3.55406	5.02466	4.82027	5.21133	4.0896	6.77099	5.80761	3.70055	4.86439	4.49368	4.03526	0.435231	2.35622	2.1453	2.72275	3.34979	2.53435	4.26255
IVSNASC@TTNC@LAPLAK	sp|P00355|G3P_PIG Glyceraldehyde-3-phosphate dehydrogenase OS=Sus scrofa GN=GAPDH PE=1 SV=4	GAPDH	0.301379	1.30072	3.12397	4.40778	4.25951	3.30552	3.01862		-0.609346	-0.124111	0.956118	0.982854	0.321844	-0.323887	4.10486	1.10005	2.12998	2.24045	3.4923	4.63315	3.0238	5.26315	2.24633	7.09787	7.08484	-0.272515	5.30598	4.91974	6.52722	1.94025	1.93177	2.82283	2.28414	4.50326	2.3175	2.96958
C@STELFVK	sp|Q14896|MYPC3_HUMAN Myosin-binding protein C, cardiac-type OS=Homo sapiens GN=MYBPC3 PE=1 SV=4	MYBPC3	0.95429	2.04819	2.12752	3.29251	5.33386	3.42909	2.88093		1.80816	0.549972	1.58074	-0.121709	2.27831	1.82968	3.09172	0.993043	3.3255	1.09294	1.49475	2.59689	3.48145	3.34244	3.74984	2.5963	8.14067	3.74913	6.56691	2.87872	6.63971	2.45263	3.86157	0.762458	3.8011	1.42992	3.65846	2.63425
DC@GDEAAQWFTSFLK	tr|F1S9I9|F1S9I9_PIG Mitochondrial amidoxime reducing component 2 OS=Sus scrofa GN=MARC2 PE=1 SV=2	43161	0.396755	2.0786	2.58832	2.94364	5.31747	3.83167	2.70607		-1.22854	0.514542	2.08258	0.21844	1.05334	2.38652	2.38352	2.49103	0.664803	1.31465	2.60328	5.77056	0.779673	3.62379	2.14936	5.22174	6.36589	4.25564	5.63709	5.01124	3.82293	2.40114	5.9732	3.12939	2.12176	1.99714	2.54179	4.16357
LPADTEVVC@APPTAYIDFAR	sp|Q29371|TPIS_PIG Triosephosphate isomerase OS=Sus scrofa GN=TPI1 PE=2 SV=4	TPI1	2.98951	3.24918	2.4974	3.76268	4.52001	3.5251	2.57113		3.14616	2.86289	5.15933	0.789661	2.91344	2.66075	3.96293	3.45961	2.31335	1.61266	2.35207	3.71153	3.60692	3.12168	3.46632	4.85579	6.08617	1.98219	5.82165	4.19004	4.67005	2.82427	3.13137	3.47472	2.73092	1.97647	2.29481	3.28233
GYPFNDVC@QWFIDR	sp|Q86TD4|SRCA_HUMAN Sarcalumenin OS=Homo sapiens GN=SRL PE=2 SV=2	SRL	1.8062	3.50494	3.44532	4.37689	3.3815	3.2288	3.32472		3.13464	0.238237	3.39386	0.458049	2.57833	1.02836	5.25701	5.15608	2.46732	1.50213	3.88919	5.92266	4.01062	0.77305	5.32562	7.39825	4.56072	-0.380027	4.54448	4.80084	4.29577	0.909251	4.05557	3.6546	2.98591	0.553736	4.16142	5.5978
GC@DVVVIPAGVPR	tr|A0A024R4K3|A0A024R4K3_HUMAN Malate dehydrogenase OS=Homo sapiens GN=MDH2 PE=2 SV=1	MDH2	2.21536	1.63126	2.02587	2.19472	4.87516	3.21062	4.00515		1.92066	5.97918	0.897706	0.0639033	2.16715	1.21693	1.49251	1.64845	2.05204	2.30683	2.65947	1.08511	0.954109	3.54447	2.0516	2.2287	9.28083	3.32947	2.62355	4.2668	4.56963	3.03672	3.45675	1.77937	4.24261	2.75882	4.11852	4.90064
FEELC@SDLFR	sp|P34934|HSP7X_PIG Heat shock 70 kDa protein (Fragment) OS=Sus scrofa PE=2 SV=1	>sp|P34934|HSP7X_PIG Heat shock 70 kDa protein (Fragment) OS=Sus scrofa	1.40659	1.18643	0.997843	2.63033	5.12091	1.91346	4.48735		0.770313	3.24559	1.69668	-0.0862157	2.20984	1.53297	1.46764	-0.464733	0.599464	1.29147	1.45708	0.643356	1.48793	4.83218	2.67427	1.52695	7.45448	6.05385	5.0938	1.88151	3.52124	0.19063	3.4017	0.540276	5.34071	2.17282	5.4949	4.94096
LQWDIPEQC@QAVIESSYQVAK	sp|Q8HY46|CPT1B_PIG Carnitine O-palmitoyltransferase 1, muscle isoform OS=Sus scrofa GN=CPT1B PE=2 SV=1	CPT1B	0.799321	2.06461	1.66749	2.1318	4.76955	2.65627	4.49798		1.04423	0.205163	1.68086	0.267027	2.56374	0.475729	3.56956	1.64942	2.27471	0.816303	1.04372	2.53524	3.45133	1.26078	2.78824	1.02684	7.06685	1.37072	5.05751	5.58313	4.10877	0.767803	4.68189	1.06663	5.26189	1.64329	3.89265	7.19408
QAVLGAGLPISTPC@TTINK	tr|A0A140VJX1|A0A140VJX1_HUMAN Testicular tissue protein Li 198 OS=Homo sapiens PE=2 SV=1	>tr|A0A140VJX1|A0A140VJX1_HUMAN Testicular tissue protein Li 198 OS=Homo sapiens	0.78962	2.05689	3.26568	4.84736	4.58553	2.01039	2.49093		0.234749	-0.546909	2.45597	1.01467	1.61697	0.356202	4.74738	1.50701	2.66437	1.92339	4.05702	4.41792	3.58341	3.80817	5.38906	6.60879	2.55627	3.23263	8.75915	3.79404	3.52887	0.178646	3.47596	0.858084	2.25068	2.02191	2.79881	2.89232
NVVSDC@SAFVK	tr|Q6B339|Q6B339_PIG Acyl coenzyme A synthetase long-chain 1 (Fragment) OS=Sus scrofa PE=2 SV=1	>tr|Q6B339|Q6B339_PIG Acyl coenzyme A synthetase long-chain 1 (Fragment) OS=Sus scrofa	1.15759	2.95658	3.31369	3.96935	3.67581	2.9649	3.07335		0.565921	1.75029	2.73851	-0.424364	1.98319	2.58328	4.65133	2.60853	2.34949	1.83113	4.43169	4.64245	2.39028	4.38064	4.23286	4.87364	4.2332	1.56525	5.42895	3.47582	3.21648	2.90501	2.79371	2.94439	2.15026	2.10511	3.89653	4.14149
VNC@LAPGLIK	sp|Q8WNV7|DHRS4_PIG Dehydrogenase/reductase SDR family member 4 OS=Sus scrofa GN=DHRS4 PE=1 SV=2	DHRS4	1.08553	0.769009	1.54753	1.98853	4.03063	2.12976	5.35484		-0.318981	1.56901	2.21094	0.881135	0.319828	-0.138961	2.202	0.693166	1.2331	1.22458	1.98626	1.74616	2.25279	0.786696	2.73352	2.18111	4.14252	2.35117	5.47426	4.15455	3.9674	-1.58422	4.63243	1.50343	4.79757	3.24151	5.71382	7.66647
LC@YVALDFENEMATAASSSSLEK	sp|P62736|ACTA_HUMAN Actin, aortic smooth muscle OS=Homo sapiens GN=ACTA2 PE=1 SV=1	ACTA2	3.17438	2.14891	1.94498	2.70204	4.36881	2.62334	3.05653		2.4151	3.17518	3.30832	3.79893	2.66736	1.39192	3.03645	1.4999	1.60041	3.60985	1.40014	1.16953	2.69588	3.36539	3.18137	1.56551	3.39921	7.7764	3.86566	2.43399	1.96132	2.82137	3.13436	2.5763	4.55637	2.3738	2.97287	2.32308
SC@SGVEFSTSGSSNTDTGK	tr|A0A024QZT0|A0A024QZT0_HUMAN Voltage-dependent anion channel 2, isoform CRA_c OS=Homo sapiens GN=VDAC2 PE=4 SV=1	VDAC2	1.76261	2.82834	2.37258	3.99521	3.40936	2.31175	2.70879		1.655	2.09735	2.74257	0.555542	2.94472	2.8885	3.39551	2.08464	2.5632	2.46603	2.06782	2.39327	3.41786	6.46961	2.88042	3.21297	3.40091	4.76069	2.94069	2.53514	3.95418	0.413886	3.09819	1.78075	2.07058	3.34565	2.17247	3.24648
AC@ADPAAGSVILLENLR	sp|Q7SIB7|PGK1_PIG Phosphoglycerate kinase 1 OS=Sus scrofa GN=PGK1 PE=1 SV=3	PGK1	2.51948	2.52841	1.94149	3.01476	3.54309	3.33356	2.2734		1.26294	4.24366	2.26141	2.3099	1.0848	3.29911	2.42473	3.30498	1.48375	2.14662	1.29669	2.8389	2.06377	3.75024	2.15338	4.09165	5.16636	3.06301	3.73817	2.20484	2.7678	4.0651	2.67242	3.8289	2.32779	1.10689	2.88554	2.77341
LLEAGAFIC@QALNK	tr|I3LIL5|I3LIL5_PIG Uncharacterized protein OS=Sus scrofa GN=HMGCL PE=1 SV=1	HMGCL	1.70139	1.33573	1.61723	2.75965	3.6359	2.57969	3.09073		1.1558	1.03599	2.71874	1.89503	0.641623	1.51292	1.85544	1.33295	1.2329	1.47969	0.975949	2.78037	1.62474	2.26087	3.03727	4.11571	3.56798	2.28331	4.09015	4.60218	2.65751	1.07138	4.57011	2.01977	3.31883	1.71966	3.53797	3.78647
VTC@VAEELLK	sp|P09571|TRFE_PIG Serotransferrin OS=Sus scrofa GN=TF PE=1 SV=2	TF	1.83705	1.10152	-0.334485	4.7557	2.89609	0.120747	4.08624		0.575018	-1.40964	2.01791	6.16493	1.55818	3.49145	-0.593035	-0.0505033	-0.391236	-0.0901622	-1.23535	0.378806	4.58542	3.53644	4.73815	6.1628	1.19692	7.33846	0.523983	2.52501	-1.61606	-1.41572	4.23637	-0.721595	6.36413	0.157685	5.5021	4.32103
ESILFGC@DK	tr|F1S0J2|F1S0J2_PIG Uncharacterized protein OS=Sus scrofa GN=C4BPA PE=1 SV=2	C4BPA	0.697422	0.467095	0.489073	3.05837	3.34696	1.79795	3.50123		1.14925	0.0405527	2.40832	-0.80844	1.15722	0.483703	0.51479	-0.287336	1.37105	-0.728428	0.235538	1.07814	4.43539	1.03869	3.82553	2.93387	4.82557	0.714476	3.0008	4.847	3.78202	-0.236899	2.07398	1.57269	4.43158	0.841263	4.73287	3.99922
DADAEIEGAPASPLDVVC@LDANK	tr|F1SM75|F1SM75_PIG Uncharacterized protein OS=Sus scrofa GN=MYOM1 PE=1 SV=2	MYOM1	1.19087	0.877047	0.831121	2.12897	4.85764	1.43786	3.25231		0.926743	0.208972	1.48945	2.1383	2.75768	-0.308763	-0.255587	1.31486	-0.1926	0.622221	1.35392	1.54094	2.27965	2.0778	0.499705	3.65873	8.46894	6.44612	0.518616	3.99689	5.81252	-1.60431	1.02646	0.516777	7.50539	-0.334292	0.908706	4.92945
ASSTC@PVTLENAK	tr|F1SED0|F1SED0_PIG Uncharacterized protein OS=Sus scrofa GN=ACADSB PE=1 SV=2	ACADSB	-0.594551	0.502611	1.92991	4.18027	3.98511	1.40823	2.09218		-0.725152	-0.268578	-0.529105	-0.855369	-0.773228	-1.15634	3.24901	0.691007	1.06301	0.127156	3.14979	3.37968	1.45389	5.81006	4.42477	5.03235	4.17039	3.30853	5.4771	2.98442	3.05526	-1.7731	3.80075	0.550024	0.553402	1.39008	2.22635	4.19887
TC@GFDFTGALEDISK	sp|P00506|AATM_PIG Aspartate aminotransferase, mitochondrial OS=Sus scrofa GN=GOT2 PE=1 SV=2	GOT2	2.4716	0.77238	1.10572	1.7003	4.26616	1.99898	3.39895		2.25432	4.3097	2.07043	1.25196	0.416271	0.0131339	1.05632	1.6038	1.53972	0.819997	0.844696	1.21849	0.393433	2.09663	3.03314	1.27801	4.8801	4.14585	4.81297	3.22573	2.72729	0.939355	3.61962	0.709642	4.32591	1.79566	3.23131	4.24294
AGSAC@DSPAPIPSVSPPLAPSPAPPLLPK	tr|I3LAR5|I3LAR5_PIG Uncharacterized protein OS=Sus scrofa GN=LOC100154750 PE=4 SV=1	LOC100154750	1.44154	2.63319	3.05241	3.04465	3.3432	2.46523	2.49605		2.0596	-0.183304	3.0255	0.864358	1.70791	3.81899	2.48306	2.52278	3.33836	1.6677	2.37331	4.83028	2.69025	3.10618	2.51361	3.86857	3.06438	1.38963	2.27916	6.63961	2.18338	2.7925	1.43284	3.45222	2.22675	2.40534	1.22974	4.12238
TLAELNTPGELC@IR	tr|F1RT96|F1RT96_PIG Uncharacterized protein OS=Sus scrofa GN=ACSF2 PE=1 SV=2	ACSF2	1.03242	1.59895	2.68521	3.04468	3.09611	2.30073	2.68551		0.209308	1.45441	1.50958	0.95639	1.86322	0.149047	2.78572	1.59782	2.77779	1.31759	3.09263	3.55283	3.00261	1.80564	2.95036	4.42014	3.10653	0.304334	4.47407	4.4995	3.04869	0.910103	2.28604	2.95809	2.00709	2.97827	1.81348	3.94322
C@LIPNETK	sp|Q9UKX3|MYH13_HUMAN Myosin-13 OS=Homo sapiens GN=MYH13 PE=2 SV=2	MYH13	-0.0243284	0.301479	0.0738649	1.4941	3.92374	2.40968	2.52568		-0.230653	0.266007	-0.37685	0.244183	-0.760634	1.2095	0.679232	0.077816	-0.0606075	-0.833046	-0.759874	1.94899	1.07968	1.83408	0.539236	2.5234	5.59864	3.7545	1.02975	5.31206	4.32637	1.82983	1.839	1.64351	3.85754	1.18899	1.66425	3.39194
ELPPDQAQYC@IK	sp|P35609|ACTN2_HUMAN Alpha-actinin-2 OS=Homo sapiens GN=ACTN2 PE=1 SV=1	ACTN2	2.02101	1.40188	1.2749	1.91001	4.08175	1.89943	2.22787		1.50043	0.492632	3.87108	2.21988	1.10512	0.509205	3.38003	0.613158	1.48405	0.781779	2.54693	0.286827	2.29054	1.11906	4.16582	0.0646228	6.31058	1.58563	7.00429	1.42652	3.87794	-0.560918	4.36069	-0.0799713	3.88893	0.957334	2.76363	1.30156
EPQIEPTADLTGITNQLITC@K	sp|Q8WZ42|TITIN_HUMAN Titin OS=Homo sapiens GN=TTN PE=1 SV=4	TTN	0.898579	1.05383	1.08041	2.60888	2.75079	2.37503	2.37525		0.316856	-0.171282	3.27211	0.176631	0.799471	0.103318	1.70534	1.60717	0.907804	0.326567	0.309801	2.77747	2.33217	0.308836	3.82473	3.96979	3.11465	1.70732	4.40767	1.77351	1.99826	0.484335	5.66546	1.35208	2.26614	0.892426	3.47787	2.86456
IQAPSVILPLPGQSVDQLC@VDLK	sp|P79263|ITIH4_PIG Inter-alpha-trypsin inhibitor heavy chain H4 OS=Sus scrofa GN=ITIH4 PE=1 SV=1	ITIH4	0.502429	3.37377	1.41617	2.66134	2.26847	1.21232	3.66415		2.99337	-3.24962	2.60603	-0.340063	4.59611	3.17022	3.34195	2.3868	1.89219	0.546076	0.757129	2.46927	3.63116	2.80254	1.57536	2.63631	4.32138	-0.335742	1.6982	3.39005	3.31254	-0.720589	1.5147	0.742617	2.72663	3.4095	1.80482	6.71564
YLPDTLLLEEC@GLLR	sp|P21964|COMT_HUMAN Catechol O-methyltransferase OS=Homo sapiens GN=COMT PE=1 SV=2	COMT	1.20307	0.905837	1.00216	2.00587	2.77722	2.05834	2.70281		0.418689	3.94475	1.73793	-1.28908	2.31378	0.199632	1.67405	-0.564112	1.40339	1.52766	0.460086	0.617521	3.30924	1.91028	1.12936	1.67459	5.01105	0.938563	3.52084	1.63843	5.77927	-1.10083	3.21109	0.343824	3.58076	2.9803	1.97384	2.27634
LGYILTC@PSNLGTGLR	tr|A0A024RAK5|A0A024RAK5_HUMAN Creatine kinase, mitochondrial 2 (Sarcomeric), isoform CRA_a OS=Homo sapiens GN=CKMT2 PE=3 SV=1	CKMT2	0.80958	2.26066	2.31024	2.80545	2.85772	1.40152	2.47009		1.49345	-0.748157	1.33772	1.15531	1.45644	1.7004	2.82656	3.05926	2.33693	0.176242	2.11702	4.61075	0.544592	2.94903	2.51444	5.21373	2.50019	0.395094	3.44574	5.08987	2.46266	-0.0671852	2.20235	1.00827	1.37896	2.85725	2.16653	3.47764
ISNVGEDSC@TVQWEPPAYDGGQPILGYILER	sp|Q14896|MYPC3_HUMAN Myosin-binding protein C, cardiac-type OS=Homo sapiens GN=MYBPC3 PE=1 SV=4	MYBPC3	1.31774	1.16464	2.34095	3.50861	1.86622	1.45585	2.28194		4.79484	-0.255092	1.00378	-0.272578	0.632137	0.485185	1.11559	2.42563	3.14711	1.69238	1.05965	3.46466	5.27693	2.52995	0.853593	5.37396	3.45827	1.49757	0.391421	2.11761	0.924341	1.36403	1.25326	2.28178	3.26357	2.45065	-0.213235	3.62679
VAVPSTIHC@DHLIEAQLGGEK	sp|P16276|ACON_PIG Aconitate hydratase, mitochondrial OS=Sus scrofa GN=ACO2 PE=1 SV=1	ACO2	1.11527	1.97421	0.951091	1.68129	3.02399	1.78543	2.5562		1.44767	1.30142	1.79249	-0.0804951	2.4079	2.78104	1.54375	1.16415	0.932775	2.22442	0.0704259	0.576744	0.790683	2.52502	1.36039	2.04908	4.003	2.80767	2.31525	2.97005	2.01214	0.59809	3.45602	1.07545	2.99075	1.55264	1.82194	3.85948
DLYSGLIGPLIVC@R	sp|P00450|CERU_HUMAN Ceruloplasmin OS=Homo sapiens GN=CP PE=1 SV=1	CP	0.75249	1.28186	1.22995	2.17707	2.51661	1.90897	2.25163		1.35831	-0.691747	2.18389	0.159502	1.67144	1.71375	2.00273	-0.260499	1.09563	1.84945	-0.159822	2.13456	1.80208	2.33799	3.0629	1.5053	2.75431	1.8718	2.57512	2.86521	2.07575	1.17539	2.77866	1.60609	1.42585	3.2396	1.99911	2.34195
EIEDAAQFATADPEPPLEELGYHIYC@NDPPFEVR	sp|P29804|ODPA_PIG Pyruvate dehydrogenase E1 component subunit alpha, somatic form, mitochondrial (Fragment) OS=Sus scrofa GN=PDHA1 PE=1 SV=1	PDHA1	0.502282	1.07353	1.69035	2.01475	3.71732	1.46284	1.59507		1.65471	-0.828728	0.38262	0.800524	2.26692	-0.504386	1.74907	0.782515	2.39714	0.649624	1.7925	1.92213	2.83063	2.06213	1.57667	1.58957	4.77361	1.99627	4.91907	3.18032	2.93124	-0.600836	2.69251	0.828437	1.79772	-0.543601	1.74283	3.38333
ALVLDC@HYPEDEIGQEDEAQSDIFSIK	tr|A0A0D5BWD2|A0A0D5BWD2_PIG Mitochondrial complement component 1 Q subcomponent-binding protein OS=Sus scrofa GN=C1QBP PE=2 SV=1	C1QBP	0.97281	1.70866	1.77	1.92723	2.55631	1.79511	2.48926		0.177007	1.16357	3.06442	-0.513754	1.61994	1.81033	2.66245	0.741924	0.464583	1.26955	3.0743	2.27157	0.402349	3.10907	2.06293	2.13459	2.92091	1.52348	3.68455	2.0963	2.96803	0.194833	2.49243	1.52513	0.849791	3.37729	2.41629	3.31367
GQPLYLSC@ELNK	sp|Q8WZ42|TITIN_HUMAN Titin OS=Homo sapiens GN=TTN PE=1 SV=4	TTN	-0.466812	0.236835	0.654811	1.54458	2.8163	1.58666	2.65302		0.434993	-0.761149	0.091139	-1.63223	1.73583	0.451232	-0.26488	-0.97484	0.918641	0.195667	0.275508	1.22943	2.91247	1.07965	1.22308	0.963125	6.52608	1.4931	2.33537	0.910637	4.25563	0.54589	0.836477	0.708644	4.25437	2.38119	1.78363	2.19289
EPAC@DDVETEQAALAAVDYINK	sp|P29700|FETUA_PIG Alpha-2-HS-glycoprotein (Fragment) OS=Sus scrofa GN=AHSG PE=1 SV=1	AHSG	2.15317	2.1724	0.343412	2.15293	2.87362	1.39312	2.12675		1.75059	1.50213	2.86281	2.49715	2.46143	4.21511	1.09702	0.916041	1.71692	-0.12042	-0.0369271	-0.185923	3.78907	3.03416	-0.149189	1.93767	3.04605	3.73287	2.99933	1.71621	1.5215	0.154161	3.47087	0.425952	4.05004	-0.530433	2.35759	2.62982
TEAIPC@VVGDEEVWTSDVR	tr|I3LNB4|I3LNB4_PIG Uncharacterized protein OS=Sus scrofa GN=ALDH4A1 PE=1 SV=1	ALDH4A1	0.74542	1.46963	1.80706	2.3222	2.25081	1.88986	1.94456		1.24069	0.920285	0.902816	-0.0821097	3.09128	0.917546	0.845163	1.02453	2.60274	1.8338	1.18252	1.60918	2.68565	3.02924	1.73369	1.84022	5.38843	0.941176	2.52433	0.149315	3.44034	-0.340971	3.03517	1.42491	2.37223	1.59078	2.09887	1.71636
AVELLADIVQNC@SLEDSQIEK	tr|F1SKM0|F1SKM0_PIG Uncharacterized protein OS=Sus scrofa GN=UQCRC1 PE=1 SV=1	UQCRC1	0.649997	0.71538	0.748782	1.44887	3.24063	1.5017	2.1779		0.878151	-0.566951	1.94679	0.341997	1.27119	0.193098	0.958434	0.438798	2.13054	-0.310253	0.297037	0.877807	2.12212	1.91878	0.781267	0.973326	4.7752	1.31585	3.64986	3.2216	3.70496	-0.998704	2.17022	1.13032	3.35105	0.625814	3.27085	1.46387
VLFLLGADGGC@ITR	sp|P28331|NDUS1_HUMAN NADH-ubiquinone oxidoreductase 75 kDa subunit, mitochondrial OS=Homo sapiens GN=NDUFS1 PE=1 SV=3	NDUFS1	0.76587	0.968918	1.64683	2.08928	2.80524	1.43115	1.51088		1.72517	1.03607	0.885154	-0.582911	1.87384	0.542777	1.86916	-0.41011	2.19458	1.30833	0.882679	2.20172	1.51977	2.1033	1.60326	3.13078	3.09076	2.25304	3.5024	2.37474	3.26809	0.256976	1.44503	0.754516	1.15328	2.05459	0.946795	1.88885
SGAGIDDSPC@IPWVYYSTVDQVK	tr|K7GQB8|K7GQB8_PIG Uncharacterized protein OS=Sus scrofa GN=CP PE=1 SV=1	CP	0.425459	1.38337	1.46542	3.20803	2.18555	0.808945	1.60173		1.07795	-1.67537	2.31042	-0.0111611	1.84835	0.184632	3.38037	0.120112	1.78717	0.913834	0.980631	2.18004	4.3134	2.65662	3.71148	2.15064	2.94015	0.906264	2.09384	2.80196	1.04621	-0.309193	2.58618	-0.0874234	1.69871	1.61362	1.81348	1.2811
FSC@DTDGEPVPTVTWLR	sp|Q8WZ42|TITIN_HUMAN Titin OS=Homo sapiens GN=TTN PE=1 SV=4	TTN	-0.0538311	0.934388	0.920131	1.94636	2.61767	1.48062	1.72788		0.27707	0.0714098	0.620939	-1.18474	2.70552	1.07719	1.02014	-1.0653	1.19568	-0.213162	1.7219	0.976104	2.79945	1.36935	1.96663	1.64999	5.31868	1.85583	2.36697	0.929191	3.42384	0.68736	2.11091	-0.299621	3.1162	1.45467	1.03181	1.30882
SLPADILYEDQQC@LVFR	sp|Q9BX68|HINT2_HUMAN Histidine triad nucleotide-binding protein 2, mitochondrial OS=Homo sapiens GN=HINT2 PE=1 SV=1	HINT2	1.06125	0.80993	0.546414	1.62383	2.06669	1.52209	2.42507		1.3983	2.0251	0.863599	-0.0420087	0.551883	0.242586	1.73692	0.708329	-0.346197	1.77122	0.0680312	0.692601	1.27699	2.48229	1.54367	1.19236	4.02129	1.02756	1.62436	1.59356	1.49234	0.160204	3.83951	0.596295	2.428	1.66398	2.27103	3.33726
VTPNGYTLDQC@IQTGVDNPGHPFIK	tr|A0A024RAK5|A0A024RAK5_HUMAN Creatine kinase, mitochondrial 2 (Sarcomeric), isoform CRA_a OS=Homo sapiens GN=CKMT2 PE=3 SV=1	CKMT2	0.0387209	0.751627	0.774208	2.27316	2.68882	0.609519	2.03813		0.322355	-0.254301	1.45144	-1.36461	0.639025	0.426918	1.66098	0.279588	1.10563	-0.318179	0.782837	1.52654	2.03779	2.25649	2.28869	2.50968	4.31034	-0.0791132	3.52211	3.00196	2.86574	-1.7177	1.62748	-0.337441	1.73076	1.96106	1.38889	3.07179
VNQIGSVTESIQAC@K	sp|P13929|ENOB_HUMAN Beta-enolase OS=Homo sapiens GN=ENO3 PE=1 SV=5	ENO3	1.59293	1.28302	0.835601	1.94646	2.11283	1.50538	1.97304		0.835664	3.61233	1.15714	0.766569	0.233176	1.53278	1.51374	1.85238	0.575171	0.238608	1.03194	1.49669	0.824756	2.28915	2.57112	2.1008	0.797103	1.88853	2.11543	3.65024	0.00404689	1.62474	2.07697	2.31578	0.783358	1.48925	1.77782	3.84175
LIGPNC@PGVINPGEC@K	sp|O19069|SUCA_PIG Succinate--CoA ligase [ADP/GDP-forming] subunit alpha, mitochondrial OS=Sus scrofa GN=SUCLG1 PE=1 SV=2	SUCLG1	0.268777	-0.472922	0.443968	0.873082	3.18962	1.56648	1.87118		-1.29943	0.993938	0.83107	0.549526	0.349756	-1.41093	0.413317	-1.24384	0.486941	0.149186	0.904685	0.235061	0.602789	1.57417	0.644485	0.670886	5.60228	1.94813	2.40074	2.80733	3.87343	-0.279488	2.54402	0.127936	1.95026	0.765325	2.54625	2.22287
EGILNDDIYC@PPETAVLLASYAVQSK	sp|P26038|MOES_HUMAN Moesin OS=Homo sapiens GN=MSN PE=1 SV=3	MSN	1.09844	1.0699	1.14387	1.31389	2.12365	1.87082	2.16161		2.30555	-0.184809	0.0858817	2.18714	2.55029	-1.19547	1.49217	1.43259	2.57262	0.621619	0.130811	1.25043	2.6149	0.811765	-0.310719	2.1396	4.19005	1.49449	2.28932	0.520762	4.0926	0.72005	1.45227	1.21835	4.73065	-0.514742	2.68847	1.74204
GEVPC@SVTTASPLDEATLTELK	sp|Q2EN81|ATPO_PIG ATP synthase subunit O, mitochondrial OS=Sus scrofa GN=ATP5O PE=1 SV=1	ATP5O	1.57591	0.419599	-0.0802904	1.75422	2.59941	1.0283	2.08397		-1.77107	3.02106	2.91931	2.13435	1.27837	0.668542	-0.445974	0.177457	-0.880968	0.633945	-0.778633	0.704494	0.880563	2.06258	1.53361	2.54013	3.52433	2.65339	1.59969	2.62023	2.1872	-2.21216	2.1741	1.96405	2.95939	-0.383591	2.49577	3.26429
ISLGLPVGAVINC@ADNTGAK	sp|P62831|RL23_PIG 60S ribosomal protein L23 OS=Sus scrofa GN=RPL23 PE=1 SV=1	RPL23	-0.303526	0.946376	2.30964	2.5868	2.71285	0.575488	1.5818		-0.297493	-0.56326	0.56335	-0.916702	0.983209	-0.037719	2.35775	0.48226	2.41433	0.267094	2.20678	4.35036	2.61115	2.57999	2.06413	3.09195	2.39375	1.5903	3.75234	3.11502	1.59557	-1.07503	1.60527	0.176146	1.49502	1.40301	0.877366	2.55181
DVPLGTPLC@IIVEK	sp|P10515|ODP2_HUMAN Dihydrolipoyllysine-residue acetyltransferase component of pyruvate dehydrogenase complex, mitochondrial OS=Homo sapiens GN=DLAT PE=1 SV=3	DLAT	-0.397156	-0.357542	-0.322397	0.830497	3.28902	0.97083	2.19618		-1.05629	0.964165	-0.894758	-0.601747	0.398116	-1.31215	0.110613	-0.626747	-1.26077	-1.47951	0.590265	0.860424	0.331341	1.44885	0.773278	0.768522	4.4322	3.04362	2.99853	2.68171	3.84484	-2.3526	3.52708	-1.13599	3.05012	1.091	2.05788	2.58574
LLQDSGAPDGTLNVIHGQHEAVNFIC@DHPDIK	tr|F1S3H1|F1S3H1_PIG Uncharacterized protein OS=Sus scrofa GN=ALDH6A1 PE=1 SV=2	ALDH6A1	0.549551	-0.130988	0.431051	1.06638	3.86631	1.28929	0.993425		0.50026	1.38555	0.684038	-0.371649	0.0181627	0.000887688	-0.224489	-0.318512	0.892403	0.602451	-0.311312	0.540662	1.41239	1.85391	0.0176511	0.981587	6.91476	1.66994	3.11025	3.77029	4.38286	-0.896164	1.04586	0.624599	1.86887	-0.215741	0.0550679	2.2655
TDC@LLPVVPEVLK	tr|A0SEH0|A0SEH0_PIG Complement component C6 OS=Sus scrofa PE=2 SV=1	>tr|A0SEH0|A0SEH0_PIG Complement component C6 OS=Sus scrofa	0.369081	2.24322	1.47863	2.56527	1.84907	0.975762	1.76775		0.461248	-1.48049	0.952189	1.54337	0.757245	3.735	0.963547	3.5171	1.17598	0.00306623	0.547197	4.1883	1.26164	2.54015	2.27297	4.18633	0.27183	0.535029	2.496	4.09343	0.589763	-0.440648	1.11666	2.63728	1.53695	0.796421	1.82933	2.90829
FVLAPC@ATPAEAFIQK	tr|F1S4P7|F1S4P7_PIG Uncharacterized protein OS=Sus scrofa GN=NDUFAF7 PE=1 SV=1	NDUFAF7	0.191374	1.15076	1.61326	2.19162	2.44565	0.719982	1.57884		1.4339	0.0329092	0.657969	-1.35928	1.29687	2.37447	0.512441	0.419249	2.17736	0.840885	0.636908	2.79788	1.72282	3.91527	1.03297	2.09543	4.18417	1.10988	1.80151	2.68703	2.97706	-0.334717	0.340561	-0.10298	1.30285	2.87193	0.297102	1.84348
ELEQVC@NPIISGLYQGAGGPGAGGFGAQAPK	sp|Q6S4N2|HS71B_PIG Heat shock 70 kDa protein 1B OS=Sus scrofa GN=HSPA1B PE=2 SV=1	HSPA1B	0.420696	-0.0200004	0.51414	2.28734	2.40535	0.171904	2.00005		1.25239	-0.588	0.735705	0.282695	0.47641	-0.91252	0.327905	0.0282031	1.11574	-0.453272	0.629213	0.764883	2.1834	1.67138	1.94742	3.34715	3.59986	0.998591	2.97158	2.05139	0.580064	-1.57501	1.27064	0.411922	2.18873	0.8121	1.64596	3.35342
YADLTEDQLPSC@ESLK	tr|Q6FHU2|Q6FHU2_HUMAN Phosphoglycerate mutase (Fragment) OS=Homo sapiens GN=PGAM1 PE=2 SV=1	PGAM1	1.4587	2.00667	0.505542	2.30418	1.55653	1.10248	1.87257		-0.0444569	1.8503	2.44599	1.58298	0.771812	2.16085	2.92237	2.17164	0.0101141	0.166395	0.182975	1.66268	1.85911	2.36939	2.14688	2.84135	2.15714	0.969401	1.71047	1.38912	1.03511	-0.243692	1.96616	1.65236	1.75003	1.00663	3.00326	1.73035
ELDQWIEQLNEC@K	sp|P67776|PP2AA_PIG Serine/threonine-protein phosphatase 2A catalytic subunit alpha isoform OS=Sus scrofa GN=PPP2CA PE=2 SV=1	PPP2CA	0.931195	1.53246	0.664751	1.77817	2.37089	1.60274	1.04073		0.565508	1.11316	1.44517	0.600944	1.73316	0.483803	1.91385	1.99902	1.0251	0.147802	0.397838	1.08826	1.5399	1.99533	1.6459	1.93154	3.0172	2.51546	2.218	1.7329	2.71961	1.30742	1.99253	0.391406	1.47652	-0.597379	1.901	1.3828
EC@GVYVIGGSIPEEDAGK	tr|F1SKY2|F1SKY2_PIG Uncharacterized protein OS=Sus scrofa GN=NIT2 PE=1 SV=2	NIT2	1.24754	1.05303	1.24256	1.58365	1.62042	1.92051	1.5803		1.1635	0.974973	2.11787	0.733796	1.94768	0.599903	0.903498	0.76102	1.43489	2.16026	0.802931	0.572151	1.26643	1.7214	1.6187	1.72808	2.39222	1.25565	0.993054	1.84075	3.14598	0.451491	2.02483	2.05973	2.36061	0.83108	0.575193	2.55432
DQYELLC@R	sp|P09571|TRFE_PIG Serotransferrin OS=Sus scrofa GN=TF PE=1 SV=2	TF	1.25082	0.49408	-0.884675	2.46908	1.71798	0.393893	2.02936		-0.188255	0.123415	1.2856	3.78251	0.92216	0.709845	0.105869	0.238446	-0.770602	-1.02725	-1.45375	-0.28709	2.80687	0.818634	3.04811	3.20271	2.0438	3.03899	0.507654	1.28148	-0.857112	-0.688786	2.91184	0.209633	3.37333	-1.21381	3.27729	2.68063
DGLGLC@ALIHR	sp|P35609|ACTN2_HUMAN Alpha-actinin-2 OS=Homo sapiens GN=ACTN2 PE=1 SV=1	ACTN2	0.202722	0.882186	0.462977	1.5967	1.86762	1.01177	1.93102		-0.154855	-0.617282	1.54575	0.0372735	1.14014	0.512578	0.283873	1.59215	0.373281	-1.21795	0.219815	2.47677	1.53765	1.28241	2.5761	0.990653	3.41882	-0.119064	2.21812	1.95259	2.42008	-0.0996641	0.38242	1.34423	1.69232	1.09402	1.75236	3.18537
IIC@DNTGITVVSK	tr|F1RRP1|F1RRP1_PIG Uncharacterized protein (Fragment) OS=Sus scrofa GN=MPO PE=1 SV=2	MPO	0.282433	1.10797	0.748329	1.21133	1.59674	1.46307	1.87371		-0.790031	-0.0774655	0.703731	1.2935	-0.899863	3.07101	1.00987	1.25085	0.295871	1.24117	1.36694	0.0893373	0.190658	3.49576	0.706045	0.452853	0.212669	3.56536	1.63349	0.975453	0.267131	3.40795	1.10809	1.06909	0.787907	2.45321	2.84465	1.40908
QGDTFSC@MVGHEALPLAFTQK	tr|K7ZRK0|K7ZRK0_PIG IgA heavy chian constant region (Fragment) OS=Sus scrofa GN=IGHA PE=4 SV=1	IGHA	0.611725	1.48226	0.905247	1.42675	1.63455	1.0063	2.06996		-0.137927	-0.800599	2.64218	0.743248	0.390429	0.709594	3.83235	0.996685	0.661216	-0.16346	1.52681	1.59642	-0.0308482	-0.13317	3.55028	2.32072	1.27367	0.263526	2.19173	2.80929	0.143989	1.23438	1.49106	1.15577	1.80044	0.885291	3.8104	1.7837
GVC@ELLIPK	tr|F1RVL5|F1RVL5_PIG Uncharacterized protein OS=Sus scrofa GN=LOC100523824 PE=1 SV=2	LOC100523824	0.864235	0.515205	0.556999	1.30285	2.16622	1.00746	1.47423		1.10741	1.02811	1.57408	-0.252658	0.817755	0.506837	0.533971	0.202258	0.776308	-0.56426	1.15476	0.861187	1.08952	1.04343	1.92078	1.15768	3.28187	0.553366	3.04842	1.7812	2.44703	-0.0560807	1.53316	0.105715	2.70463	0.100283	1.94116	1.15084
YDLLC@LYYHEPVTSDK	tr|F1SAW8|F1SAW8_PIG Calsequestrin OS=Sus scrofa GN=CASQ2 PE=1 SV=2	CASQ2	1.19791	1.13282	0.784323	1.64409	1.52138	1.36056	1.35912		0.639536	1.32887	2.23031	0.592914	-0.0209964	1.89964	1.31376	1.33889	0.0370477	1.39651	0.423237	1.2805	1.79378	1.69658	0.888572	2.19743	1.28595	1.91595	0.80759	2.07605	0.523319	1.35642	1.85411	1.70837	1.68018	1.24944	1.14319	1.36366
SGGSTVNVSPPLETC@VPER	sp|Q19AZ8|THRB_PIG Prothrombin OS=Sus scrofa GN=F2 PE=2 SV=1	F2	0.521182	1.31863	0.963863	1.55404	1.66551	0.90175	1.73338		-0.23579	2.14877	-0.0590469	0.230799	2.21408	2.09473	0.540177	0.425556	0.700674	2.52622	-0.567709	1.19627	3.03712	1.29924	1.57882	0.300971	1.96465	2.33307	1.50583	0.858482	2.11487	-0.206162	1.86319	-0.164907	2.34907	1.45216	1.59287	1.53941
DLC@GPLEK	tr|F1SN68|F1SN68_PIG Alpha-1-acid glycoprotein OS=Sus scrofa GN=ORM1 PE=3 SV=1	ORM1	0.883538	0.742509	1.10873	2.64117	1.40043	-0.379135	2.11964		2.70215	-1.94081	1.35275	1.42007	1.21955	2.14062	0.232418	-0.622541	2.37805	0.189815	0.377638	1.48942	4.54455	1.0486	3.94794	1.02358	2.56015	1.87784	1.50363	-0.339918	-1.29571	-0.369783	1.16239	-1.01343	3.02179	1.89503	3.46755	0.0942019
DSC@VGTLVVK	sp|P01025|CO3_PIG Complement C3 OS=Sus scrofa GN=C3 PE=1 SV=2	C3	0.315747	0.524256	0.652392	1.57062	1.56494	1.04541	1.22419		0.684637	-0.036704	0.425223	0.18983	0.295266	1.61218	-0.181865	0.371441	0.401435	0.416356	0.239204	1.55257	0.709214	1.21213	1.45905	2.90207	2.03206	0.282408	0.719106	3.22619	0.745278	1.14141	-0.0122106	2.30717	0.638534	0.808877	2.00907	1.44029
C@EFQDAYVLLSEK	sp|P10809|CH60_HUMAN 60 kDa heat shock protein, mitochondrial OS=Homo sapiens GN=HSPD1 PE=1 SV=2	HSPD1	0.261888	0.119436	0.441591	0.963705	1.86975	0.589114	1.65007		-0.11873	1.90778	-0.00100376	-0.740491	-0.0437122	1.12233	-0.241709	-0.359167	0.793346	1.22223	-0.284725	0.0355138	0.665581	1.65179	1.42441	0.113038	3.02509	2.59823	1.04926	0.80643	0.805082	1.07512	0.824405	-0.348147	1.93557	2.20878	1.07727	1.37866
VLAENEIGIGEPC@ETTEPVK	sp|Q8WZ42|TITIN_HUMAN Titin OS=Homo sapiens GN=TTN PE=1 SV=4	TTN	0.0110324	-0.438397	0.0362979	1.48662	1.31663	1.24672	0.892624		-1.66186	0.772282	0.146	0.78771	-0.805514	-0.26618	0.36827	-1.05016	-1.63293	0.0416427	1.31361	0.422877	0.534191	1.98894	1.75008	1.67325	2.30465	0.593349	2.74374	-0.375207	1.08773	0.114155	2.82808	0.956901	1.81008	-0.0758371	1.38366	0.452597
LHQVSPADSGEYVC@R	tr|F1SU03|F1SU03_PIG Uncharacterized protein OS=Sus scrofa PE=1 SV=2	>tr|F1SU03|F1SU03_PIG Uncharacterized protein OS=Sus scrofa	0.581673	0.277954	0.22847	0.941641	1.43575	1.04909	1.46443		-0.191031	1.60472	-0.0498603	0.96287	-0.848444	1.41752	-0.2167	0.759437	-0.500611	0.555334	-0.0311936	0.890351	0.149939	1.92745	-0.00207399	1.69125	-1.18618	4.26169	-0.276562	2.94406	-1.09707	3.05787	0.419035	1.81653	0.661427	1.95949	0.39713	2.83965
LLEAC@TFHSAK	sp|P09571|TRFE_PIG Serotransferrin OS=Sus scrofa GN=TF PE=1 SV=2	TF	-0.0650456	0.413027	0.477641	2.10922	1.18789	0.216417	1.31566		0.0564607	-1.11346	1.40579	-0.608976	0.514463	1.03334	0.0345919	0.069713	1.06766	-0.295504	-0.109301	1.24771	1.63489	1.38409	3.19924	2.21866	1.736	-0.553866	0.506502	3.06291	-0.457119	1.04254	-1.50933	1.78958	0.209633	2.26432	1.76294	1.02574
FTDC@C@QEK	tr|I3LN42|I3LN42_PIG Uncharacterized protein OS=Sus scrofa GN=GC PE=1 SV=1	GC	0.27891	0.507967	0.848517	2.22835	1.62634	-0.110426	0.973663		-2.05928	-0.473496	1.79743	1.85098	0.488817	1.27399	0.736938	-0.467875	-1.08683	1.52152	0.246558	2.71283	0.203604	2.18962	3.11923	3.40095	2.20801	0.455158	0.789773	3.05244	0.518864	-2.87741	0.485562	1.43128	-0.497921	1.46666	2.28286	0.643056
C@IPALESITPANEDQK	tr|G9F6X6|G9F6X6_PIG Mitochondrial heat shock 60 kDa protein 1 OS=Sus scrofa PE=2 SV=1	>tr|G9F6X6|G9F6X6_PIG Mitochondrial heat shock 60 kDa protein 1 OS=Sus scrofa	0.212128	0.509113	-0.07745	1.33254	1.2747	0.882229	1.19363		0.064658	0.265267	-0.336627	0.855213	-0.433926	-0.0926415	0.54454	2.01848	-0.472775	-0.52389	-0.275437	0.962301	0.290606	1.63812	0.828817	2.57263	0.825517	2.70369	0.810708	0.7589	0.333804	0.29627	1.64914	1.2497	1.86337	-0.0344005	1.67309	1.27245
YLVVNADEGEPGTC@K	sp|P49821|NDUV1_HUMAN NADH dehydrogenase [ubiquinone] flavoprotein 1, mitochondrial OS=Homo sapiens GN=NDUFV1 PE=1 SV=4	NDUFV1	0.779229	0.809512	-0.0575171	1.36708	2.015	0.50729	0.676458		-0.683323	1.57867	1.2459	0.975665	0.398361	0.611573	1.47181	0.756309	-0.685422	0.525977	-0.0590292	-0.011594	-0.139828	2.2532	2.34887	1.00609	2.2474	2.30414	2.26105	1.24741	0.138742	-1.35824	2.03259	1.21607	0.659419	-0.518953	1.57013	0.995231
GIC@VADPYEVVVK	sp|P01025|CO3_PIG Complement C3 OS=Sus scrofa GN=C3 PE=1 SV=2	C3	0.398978	0.488895	0.0616586	1.62359	1.33762	0.658305	0.918272		0.549381	-0.489677	0.901919	0.63429	0.576845	0.900488	0.243521	0.234725	0.261785	-0.546202	0.115485	0.415566	2.26925	0.509281	2.17746	1.53835	1.81492	1.30493	0.992532	1.23808	0.471957	0.716776	1.11406	0.330426	1.21175	0.65473	1.66973	0.136883
YC@GIPGEYWLGNDK	tr|I3L651|I3L651_PIG Uncharacterized protein OS=Sus scrofa PE=4 SV=1	>tr|I3L651|I3L651_PIG Uncharacterized protein OS=Sus scrofa	0.358333	0.867301	1.06417	0.909361	1.85855	0.613173	1.07812		0.451109	-1.53022	1.66264	0.849804	1.18002	0.655062	1.36987	0.264253	0.948676	1.69407	0.199523	1.41441	1.36465	0.530237	1.03584	0.706724	2.02739	0.706516	1.27114	3.42915	-0.0994652	0.287631	1.66549	0.599034	1.0586	0.117421	1.33648	1.79999
VTAVNAAGNSEPSEASNFISC@R	sp|Q8WZ42|TITIN_HUMAN Titin OS=Homo sapiens GN=TTN PE=1 SV=4	TTN	-0.789559	-0.500541	-0.0111346	1.19448	1.27034	0.188313	1.68905		-0.668496	-0.862134	-1.3255	-0.302104	-0.171826	-1.48652	0.103437	-0.447254	-0.192827	-1.10073	0.104802	1.14421	1.66653	0.326654	1.5989	1.18582	2.18794	1.23669	1.81806	-0.16134	1.0923	-0.911385	1.47615	-0.903817	3.39114	0.697163	1.76497	0.902931
ALC@NHDVTVTAIGIGDMFHEK	tr|I3LQ84|I3LQ84_PIG Uncharacterized protein OS=Sus scrofa GN=COL6A2 PE=1 SV=1	COL6A2	0.769351	1.30295	0.704376	1.3396	1.39339	0.516896	0.96781		0.918036	-0.373405	0.899032	1.63374	-0.132555	2.7891	1.33767	1.21759	2.00381	-0.128066	0.133317	0.808446	1.03707	0.351207	2.25154	1.71858	1.5001	1.51665	1.44445	1.11236	-0.606593	1.62144	0.642394	0.410348	0.625729	1.26089	1.35598	0.628639
VELLYNPAFC@SLATAK	sp|P01025|CO3_PIG Complement C3 OS=Sus scrofa GN=C3 PE=1 SV=2	C3	0.0218344	0.657434	0.797974	2.12498	1.45209	0.0784353	0.541187		-0.599565	-1.07697	1.58291	0.180965	-0.0318376	1.6996	-0.214256	1.17622	-0.317967	0.879996	-0.324046	2.95391	1.38125	1.42378	1.99477	3.70012	1.65665	-0.674716	0.48557	4.34087	-1.14299	-0.00627093	0.131875	1.33113	0.0335661	0.974305	0.500821	0.656055
DAAFQNVLTHVC@LD	sp|Q8NBU5|ATAD1_HUMAN ATPase family AAA domain-containing protein 1 OS=Homo sapiens GN=ATAD1 PE=1 SV=1	ATAD1	0.0280593	1.03664	0.932436	1.45699	1.19913	0.373537	0.938422		-0.733392	-0.571439	2.35514	-0.938072	2.08383	-0.524305	2.5608	0.026223	0.45359	-0.677239	1.41807	2.53532	2.05672	1.25668	2.40404	0.110524	1.17116	-0.2717	2.3916	1.50544	1.17925	-1.26005	2.54814	-0.973183	-1.04898	-1.00815	3.18451	2.6263
LYNTC@AVFGPDGTLLAK	tr|V9HW91|V9HW91_HUMAN Epididymis secretory sperm binding protein Li 8a OS=Homo sapiens GN=HEL-S-8a PE=2 SV=1	HEL-S-8a	-0.0377812	0.26925	0.634295	1.12148	1.00799	0.43376	1.39608		-0.637325	-0.0630002	0.406704	0.142496	0.382207	0.307591	0.695481	-0.30828	0.412444	0.128768	0.53771	1.45826	1.49026	0.782586	2.02074	0.192348	1.46185	-0.311731	1.63069	1.25115	1.18091	-0.470398	0.975486	0.0490409	1.53138	2.3902	0.737489	0.925267
FGC@GPPVEIGPILAVDPLGPPTSPER	sp|Q8WZ42|TITIN_HUMAN Titin OS=Homo sapiens GN=TTN PE=1 SV=4	TTN	-1.27486	-0.699545	0.588814	1.55886	1.29674	-0.0506657	1.08748		-1.43126	-1.02264	0.940623	-3.58617	-0.778383	-0.535709	0.802946	-2.28704	0.294358	0.223093	0.727439	1.11037	1.33835	1.3493	2.69611	0.851674	3.3877	-0.882934	2.22436	0.457847	1.61649	-0.601889	0.95264	-2.16991	2.17451	0.712765	1.04877	0.413871
DAVTLTWC@EPDDDGGSPITGYWVER	sp|Q8WZ42|TITIN_HUMAN Titin OS=Homo sapiens GN=TTN PE=1 SV=4	TTN	-0.609646	-0.568948	-0.15395	1.41354	0.993107	0.0720879	1.3084		-0.69496	-2.16432	0.590282	-0.169583	-0.311114	-1.52321	0.406086	-0.847557	-0.0687265	-1.18735	0.161535	0.478738	2.22089	0.0208051	1.59282	1.81962	2.07768	0.440844	2.56357	-1.10967	0.258619	-1.39534	2.15985	-0.734784	1.55164	0.467544	2.04078	1.17364
EQWPNC@PTIK	sp|A1E295|CATB_PIG Cathepsin B OS=Sus scrofa GN=CTSB PE=1 SV=1	CTSB	0.158892	-0.024776	0.601378	1.0595	0.678125	0.452367	1.49782		-0.995302	-0.439419	-0.579519	2.64981	0.0380733	0.542696	-0.346958	-0.332915	0.497988	-0.220393	1.82362	0.304293	1.85658	0.376923	0.596784	1.4077	0.809222	1.29115	0.192641	0.419483	-0.584088	0.762393	0.164347	1.46682	2.03846	1.45613	0.566152	1.93055
GLGTDEDSLIEIIC@SR	tr|A0A024R5Z7|A0A024R5Z7_HUMAN Annexin OS=Homo sapiens GN=ANXA2 PE=3 SV=1	ANXA2	0.830593	0.553712	0.494844	1.5702	0.81552	0.434585	0.77341		-0.287024	0.312634	1.82346	1.47331	0.471128	-0.290182	0.713341	1.32056	0.469416	-0.682927	0.526806	1.66608	1.50904	1.36756	0.615242	2.78895	0.391226	-0.136341	0.0793382	2.92786	0.591285	-1.26373	0.219482	2.1913	0.841133	-1.10223	0.694178	2.66056
GLIAAIC@AGPTALLAHEIGFGSK	sp|Q99497|PARK7_HUMAN Protein DJ-1 OS=Homo sapiens GN=PARK7 PE=1 SV=2	PARK7	0.375399	0.468183	1.0106	0.781343	1.23127	0.510102	0.89543		1.48172	-0.72477	1.34095	-0.596307	0.296883	0.316933	1.48673	-0.227816	1.04995	-0.0827828	1.75602	1.31923	1.67879	0.202505	0.949841	0.29424	1.78387	-0.244906	1.44007	1.94606	2.51223	-0.43987	0.113376	-0.145329	1.09979	1.68655	0.625644	0.169738
DQC@LEAGALFQDPSFPALPSSLGFK	tr|A6YNL5|A6YNL5_PIG Calpain 2 OS=Sus scrofa GN=Capn2 PE=2 SV=1	Capn2	-0.0835184	0.969434	0.588196	0.730651	1.75528	0.335994	0.593284		0.930945	-2.55288	0.465836	0.822022	3.18838	-1.75887	2.11311	0.335117	1.80018	-1.32527	0.926839	0.951034	2.73262	-0.994256	1.09313	0.0911016	3.69685	0.0477267	2.17244	1.10412	2.59747	-2.85144	1.10221	0.495741	2.30581	-1.81138	1.35209	0.526609
C@NLLVEK	sp|P29700|FETUA_PIG Alpha-2-HS-glycoprotein (Fragment) OS=Sus scrofa GN=AHSG PE=1 SV=1	AHSG	-0.017867	0.445817	0.621612	1.64808	0.911541	-0.616374	0.959952		-0.209964	-1.18152	1.1138	0.20621	0.323635	1.4998	-0.329472	0.289302	0.838377	-0.353631	-0.315553	2.31725	3.37421	1.67377	-0.78578	2.33011	0.896084	1.06147	-0.28311	1.97173	-0.222861	-1.9382	-0.118401	-0.186035	1.24465	0.316147	1.14128	1.13773
TTC@LVDEEEMK	sp|Q29052|ITIH1_PIG Inter-alpha-trypsin inhibitor heavy chain H1 OS=Sus scrofa GN=ITIH1 PE=2 SV=1	ITIH1	0.188281	1.27568	0.396754	1.02836	0.639998	0.150331	0.990381		1.50859	-1.05433	1.22851	-0.929638	0.470814	2.24259	1.21777	1.17153	0.394648	0.284389	0.00898985	0.898988	1.57137	-0.207573	1.87531	0.874342	0.239016	0.835027	1.29737	0.188576	-0.663202	-0.0965359	1.04585	0.315209	1.50365	0.895508	1.30787	0.254497
C@VDVNEC@ATGFHR	tr|F1SFF3|F1SFF3_PIG Uncharacterized protein OS=Sus scrofa GN=NID2 PE=1 SV=2	NID2	-0.0948207	0.564091	0.0880286	0.508585	0.702763	0.616096	0.646309		0.948282	-0.715753	0.026457	-0.638268	0.62343	1.0015	1.29818	-0.66675	-0.139175	1.1845	0.0894009	-0.78261	0.70985	1.0564	0.664204	-0.396119	0.634337	0.409179	0.63481	1.13273	0.75655	1.10649	0.671253	-0.0699116	0.776664	0.829293	1.00349	-0.0242085
ANHVNVPEC@AFTVTDLVEGGK	sp|Q8WZ42|TITIN_HUMAN Titin OS=Homo sapiens GN=TTN PE=1 SV=4	TTN	-0.326743	-0.203007	-0.0228606	1.12889	0.335541	0.356763	0.521147		-0.572149	-0.361527	-0.58918	0.215883	-0.619984	-0.110644	0.0933639	-0.174762	-0.467442	-0.282161	-0.389143	1.0473	0.533308	0.682341	1.08317	2.21675	0.746289	0.167122	0.369485	0.0592667	-0.225626	0.561763	0.433775	0.65714	-0.0735476	0.455725	0.258375	1.44404
ANC@EPQTYGIGLK	sp|Q16134|ETFD_HUMAN Electron transfer flavoprotein-ubiquinone oxidoreductase, mitochondrial OS=Homo sapiens GN=ETFDH PE=1 SV=2	ETFDH	-0.740486	-0.452459	0.113446	0.545032	0.824391	-0.0877555	0.786641		-1.46412	-0.599265	-0.0170629	-0.881496	-0.331312	-0.429492	-0.405581	-0.643449	-0.294353	0.13692	0.339497	0.271719	0.79867	0.236024	1.19037	-0.044936	1.55918	0.580867	0.211113	0.946406	0.0564461	-1.08949	0.948835	-0.266809	0.246472	0.323421	1.83385	0.742824
GAGAYIC@GEETALIESIEGK	sp|P49821|NDUV1_HUMAN NADH dehydrogenase [ubiquinone] flavoprotein 1, mitochondrial OS=Homo sapiens GN=NDUFV1 PE=1 SV=4	NDUFV1	-0.0288128	0.0239098	0.342905	0.949027	0.637485	-0.0375656	0.501217		-0.434061	0.320586	0.867173	-0.868949	0.794787	0.210688	0.975269	-1.88511	0.659067	0.952781	0.634723	-0.874953	-0.52165	1.82676	1.04807	1.44293	1.028	0.604871	0.802678	0.114386	-0.022394	-0.0964074	0.318686	-0.350147	-0.11671	1.51092	0.276869	0.333787
LC@VLHEK	sp|P08835|ALBU_PIG Serum albumin OS=Sus scrofa GN=ALB PE=1 SV=2	ALB	0.0498876	0.0118059	0.285414	0.351963	0.334359	-0.0133486	0.286912		-0.0838153	-0.422773	1.00525	-0.299106	0.118765	-0.645744	0.674432	-0.100231	0.10222	-0.424407	0.490326	0.973516	0.759457	-1.19282	1.46204	0.379176	0.751807	-0.758851	0.180726	1.16375	-0.418826	-0.165403	-0.026572	0.557406	-0.196478	0.288635	0.944064	0.111428

## Sheet: Table S4
						Color scale
					PSM	0	150
					p-value	0	0.05
Table S4. Proteins affected by reversible Cys oxidation, irreversible oxidation, or both in the pig I/R model. Enrichment analysis was performed calculating the hypergeometric p-value for the enrichment of oxidized proteins, using the total number of oxidized PSMs as frequency value and the complete set of PSMs for each protein as the reference population.
		No. of PSMs				p-value
Protein description	Gene	Total	Rev Cys Oxidation	Irrev Oxidation - Cluster II	Irrev Oxidation - Cluster I	Rev Cys Oxidation	Irrev Oxidation - Cluster II	Irrev Oxidation - Cluster I	Functional classification
sp|P12883|MYH7_HUMAN Myosin-7 OS=Homo sapiens GN=MYH7 PE=1 SV=5	MYH7	16634	0	40	218	1	1	0	sarcomere thick filament
tr|Q6IB42|Q6IB42_HUMAN MYL2 protein OS=Homo sapiens GN=MYL2 PE=2 SV=1	MYL2	3533	0	20	73	1	0.999889	0	sarcomere thick filament
sp|P08123|CO1A2_HUMAN Collagen alpha-2(I) chain OS=Homo sapiens GN=COL1A2 PE=1 SV=7	COL1A2	37	0	0	28	0.196464	0.0909683	0
sp|P21333|FLNA_HUMAN Filamin-A OS=Homo sapiens GN=FLNA PE=1 SV=4	FLNA	1099	0	0	26	0.998492	0.941164	0
sp|P45379|TNNT2_HUMAN Troponin T, cardiac muscle OS=Homo sapiens GN=TNNT2 PE=1 SV=3	TNNT2	1100	0	0	26	0.998501	0.941316	0	sarcomere thin filament
sp|P18648|APOA1_PIG Apolipoprotein A-I OS=Sus scrofa GN=APOA1 PE=1 SV=4	APOA1	1381	0	0	20	0.999715	0.971561	0	transporters in circulating blood
sp|P06732|KCRM_HUMAN Creatine kinase M-type OS=Homo sapiens GN=CKM PE=1 SV=2	CKM	42	0	0	14	0.219867	0.102609	0
sp|Q9NPC6|MYOZ2_HUMAN Myozenin-2 OS=Homo sapiens GN=MYOZ2 PE=1 SV=1	MYOZ2	441	0	10	45	0.926251	3.239e-08	0	sarcomere thick filament
sp|P00346|MDHM_PIG Malate dehydrogenase, mitochondrial OS=Sus scrofa GN=MDH2 PE=1 SV=2	MDH2	1414	59	56	21	0	0	0	TCA cycle
tr|A0A024RAK5|A0A024RAK5_HUMAN Creatine kinase, mitochondrial 2 (Sarcomeric), isoform CRA_a OS=Homo sapiens GN=CKMT2 PE=3 SV=1	CKMT2	5055	100	36	6	0	3.92631e-08	0.199557	other mitochondrial proteins
sp|P00506|AATM_PIG Aspartate aminotransferase, mitochondrial OS=Sus scrofa GN=GOT2 PE=1 SV=2	GOT2	1072	67	16	0	0	5.98019e-09	0.633534	glucose metabolism
sp|P16276|ACON_PIG Aconitate hydratase, mitochondrial OS=Sus scrofa GN=ACO2 PE=1 SV=1	ACO2	3709	53	17	0	4.35832e-09	0.00926659	0.968992	TCA cycle
sp|P29700|FETUA_PIG Alpha-2-HS-glycoprotein (Fragment) OS=Sus scrofa GN=AHSG PE=1 SV=1	AHSG	1067	471	125	0	0	0	0.631814	leukocyte mediated immunity
sp|Q14896|MYPC3_HUMAN Myosin-binding protein C, cardiac-type OS=Homo sapiens GN=MYBPC3 PE=1 SV=4	MYBPC3	4972	156	201	0	1.45585e-06	5.98033e-12	0.789888	regulators and other sarcomere proteins
sp|P79263|ITIH4_PIG Inter-alpha-trypsin inhibitor heavy chain H4 OS=Sus scrofa GN=ITIH4 PE=1 SV=1	ITIH4	858	106	16	0	0	2.20358e-10	0.552217	leukocyte mediated immunity
sp|P26038|MOES_HUMAN Moesin OS=Homo sapiens GN=MSN PE=1 SV=3	MSN	400	19	6	0	8.44436e-13	9.58429e-05	0.31241	leukocyte mediated immunity
sp|P08835|ALBU_PIG Serum albumin OS=Sus scrofa GN=ALB PE=1 SV=2	ALB	15685	32		12	1	0	0.705305	transporters in circulating blood
sp|P35609|ACTN2_HUMAN Alpha-actinin-2 OS=Homo sapiens GN=ACTN2 PE=1 SV=1	ACTN2	7685	24	136	5	0.999624	0	0.723427	sarcomere thin filament
sp|P02540|DESM_PIG Desmin OS=Sus scrofa GN=DES PE=1 SV=4	DES	4299	23	39	0	0.632204	1.35739e-11	0.982157	sarcomere thin filament
sp|P63261|ACTG_HUMAN Actin, cytoplasmic 2 OS=Homo sapiens GN=ACTG1 PE=1 SV=1	ACTG1	3859	0	40	0	1	1.26454e-13	0.973056	sarcomere thin filament
sp|P00336|LDHB_PIG L-lactate dehydrogenase B chain OS=Sus scrofa GN=LDHB PE=1 SV=3	LDHB	3989	0	31	0	1	4.17753e-08	0.976145	TCA cycle
sp|P04075|ALDOA_HUMAN Fructose-bisphosphate aldolase A OS=Homo sapiens GN=ALDOA PE=1 SV=2	ALDOA	1116	0	25	0	0.998636	0	0.648327	glucose metabolism
sp|P01965|HBA_PIG Hemoglobin subunit alpha OS=Sus scrofa GN=HBA PE=1 SV=1	HBA	1861	0	25	0	0.999983	1.0852e-11	0.824959	transporters in circulating blood
sp|P52179|MYOM1_HUMAN Myomesin-1 OS=Homo sapiens GN=MYOM1 PE=1 SV=2	MYOM1	1284	0	19	0	0.999495	3.8924e-10	0.699521	sarcomere thick filament
sp|P04844|RPN2_HUMAN Dolichyl-diphosphooligosaccharide--protein glycosyltransferase subunit 2 OS=Homo sapiens GN=RPN2 PE=1 SV=3	RPN2	39	0	12	0	0.205908	0	0.0358606
tr|A0A024QZT0|A0A024QZT0_HUMAN Voltage-dependent anion channel 2, isoform CRA_c OS=Homo sapiens GN=VDAC2 PE=4 SV=1	VDAC2	3093	304	6	0	0	0.682371	0.944787	mitochondrial membrane carriers
sp|P11607|AT2A2_PIG Sarcoplasmic/endoplasmic reticulum calcium ATPase 2 OS=Sus scrofa GN=ATP2A2 PE=1 SV=1	ATP2A2	5479	187	0	0	0	0.999999	0.994092	regulators and other sarcomere proteins
sp|P29804|ODPA_PIG Pyruvate dehydrogenase E1 component subunit alpha, somatic form, mitochondrial (Fragment) OS=Sus scrofa GN=PDHA1 PE=1 SV=1	PDHA1	1112	63	0	0	0	0.943103	0.647007	TCA cycle
sp|P33198|IDHP_PIG Isocitrate dehydrogenase [NADP], mitochondrial (Fragment) OS=Sus scrofa GN=IDH2 PE=1 SV=1	IDH2	3187	44	0	0	1.82425e-07	0.99973	0.94944	TCA cycle
tr|F1SKM0|F1SKM0_PIG Uncharacterized protein OS=Sus scrofa GN=UQCRC1 PE=1 SV=1	UQCRC1	2061	42	0	0	4.11338e-12	0.995073	0.854857	mitochondrial ETC
sp|P41367|ACADM_PIG Medium-chain specific acyl-CoA dehydrogenase, mitochondrial OS=Sus scrofa GN=ACADM PE=1 SV=3	ACADM	706	37	0	0	0	0.837959	0.483721	fatty acid metabolism
sp|Q2EN81|ATPO_PIG ATP synthase subunit O, mitochondrial OS=Sus scrofa GN=ATP5O PE=1 SV=1	ATP5O	727	35	0	0	0	0.846497	0.493775	mitochondrial ETC
sp|P21796|VDAC1_HUMAN Voltage-dependent anion-selective channel protein 1 OS=Homo sapiens GN=VDAC1 PE=1 SV=2	VDAC1	2166	34	0	0	1.95438e-07	0.996241	0.86845	mitochondrial membrane carriers
sp|P28331|NDUS1_HUMAN NADH-ubiquinone oxidoreductase 75 kDa subunit, mitochondrial OS=Homo sapiens GN=NDUFS1 PE=1 SV=3	NDUFS1	909	31	0	0	3.10862e-15	0.903981	0.5731	mitochondrial ETC
sp|P13804|ETFA_HUMAN Electron transfer flavoprotein subunit alpha, mitochondrial OS=Homo sapiens GN=ETFA PE=1 SV=1	ETFA	631	28	0	0	0	0.803397	0.446158	fatty acid metabolism
sp|P63317|TNNC1_PIG Troponin C, slow skeletal and cardiac muscles OS=Sus scrofa GN=TNNC1 PE=1 SV=1	TNNC1	11585	532	10	0	0	0.999975	0.999981	sarcomere thin filament
sp|P62736|ACTA_HUMAN Actin, aortic smooth muscle OS=Homo sapiens GN=ACTA2 PE=1 SV=1	ACTA2	21730	357	0	0	0	1	1	sarcomere thin filament
tr|A0A024R2Q5|A0A024R2Q5_HUMAN Myosin, light polypeptide 3, alkali ventricular, skeletal, slow, isoform CRA_a OS=Homo sapiens GN=MYL3 PE=4 SV=1	MYL3	5516	338	0	11	0	0.999999	0.00689342	sarcomere thick filament
sp|P01025|CO3_PIG Complement C3 OS=Sus scrofa GN=C3 PE=1 SV=2	C3	3522	118	0	0	0	0.999886	0.963056	leukocyte mediated immunity
sp|P09571|TRFE_PIG Serotransferrin OS=Sus scrofa GN=TF PE=1 SV=2	TF	8793	106	5	18	1.1449e-11	0.999991	0.000891802	transporters in circulating blood
sp|A1XQR7|MIC13_PIG MICOS complex subunit MIC13 OS=Sus scrofa GN=MIC13 PE=3 SV=1	MIC13	329	44	0	0	0	0.571761	0.265141	other mitochondrial proteins
sp|P00450|CERU_HUMAN Ceruloplasmin OS=Homo sapiens GN=CP PE=1 SV=1	CP	304	39	0	0	0	0.543255	0.247735	transporters in circulating blood
tr|F1SN68|F1SN68_PIG Alpha-1-acid glycoprotein OS=Sus scrofa GN=ORM1 PE=3 SV=1	ORM1	511	38	0	0	0	0.732124	0.380291	leukocyte mediated immunity
sp|Q29371|TPIS_PIG Triosephosphate isomerase OS=Sus scrofa GN=TPI1 PE=2 SV=4	TPI1	846	38	0	0	0	0.887049	0.547157	glucose metabolism
sp|Q02218|ODO1_HUMAN 2-oxoglutarate dehydrogenase, mitochondrial OS=Homo sapiens GN=OGDH PE=1 SV=3	OGDH	1436	36	0	0	3.09752e-13	0.97532	0.739388	TCA cycle
sp|Q86TD4|SRCA_HUMAN Sarcalumenin OS=Homo sapiens GN=SRL PE=2 SV=2	SRL	1248	35	0	0	2.43139e-14	0.959929	0.689219	regulators and other sarcomere proteins
tr|F1RZQ6|F1RZQ6_PIG Uncharacterized protein OS=Sus scrofa GN=SLC25A4 PE=1 SV=1	SLC25A4	270	28	0	0	0	0.501418	0.223399	mitochondrial membrane carriers
sp|Q19AZ8|THRB_PIG Prothrombin OS=Sus scrofa GN=F2 PE=2 SV=1	F2	517	25	0	0	0	0.736235	0.383763	leukocyte mediated immunity
sp|Q9BX68|HINT2_HUMAN Histidine triad nucleotide-binding protein 2, mitochondrial OS=Homo sapiens GN=HINT2 PE=1 SV=1	HINT2	304	22	0	0	0	0.543255	0.247735	other mitochondrial proteins
sp|P10515|ODP2_HUMAN Dihydrolipoyllysine-residue acetyltransferase component of pyruvate dehydrogenase complex, mitochondrial OS=Homo sapiens GN=DLAT PE=1 SV=3	DLAT	916	22	0	0	1.32882e-08	0.905698	0.57589	TCA cycle
sp|A1E295|CATB_PIG Cathepsin B OS=Sus scrofa GN=CTSB PE=1 SV=1	CTSB	128	21	0	0	0	0.281039	0.112954	leukocyte mediated immunity
sp|Q6S4N2|HS71B_PIG Heat shock 70 kDa protein 1B OS=Sus scrofa GN=HSPA1B PE=2 SV=1	HSPA1B	172	19	0	0	0	0.358129	0.148759	leukocyte mediated immunity
tr|F1S0J2|F1S0J2_PIG Uncharacterized protein OS=Sus scrofa GN=C4BPA PE=1 SV=2	C4BPA	139	18	0	0	0	0.301139	0.122044	leukocyte mediated immunity
sp|P21964|COMT_HUMAN Catechol O-methyltransferase OS=Homo sapiens GN=COMT PE=1 SV=2	COMT	200	18	0	0	0	0.402825	0.170788
sp|Q7SIB7|PGK1_PIG Phosphoglycerate kinase 1 OS=Sus scrofa GN=PGK1 PE=1 SV=3	PGK1	649	17	0	0	1.12697e-07	0.812311	0.455415	glucose metabolism
sp|Q8HY46|CPT1B_PIG Carnitine O-palmitoyltransferase 1, muscle isoform OS=Sus scrofa GN=CPT1B PE=2 SV=1	CPT1B	726	17	0	0	5.68244e-07	0.846101	0.493301	fatty acid metabolism
sp|Q8N335|GPD1L_HUMAN Glycerol-3-phosphate dehydrogenase 1-like protein OS=Homo sapiens GN=GPD1L PE=1 SV=1	GPD1L	457	16	0	0	3.72537e-09	0.692115	0.348148
sp|P32418|NAC1_HUMAN Sodium/calcium exchanger 1 OS=Homo sapiens GN=SLC8A1 PE=1 SV=3	SLC8A1	311	15	0	0	1.02082e-10	0.551423	0.25265	regulators and other sarcomere proteins
tr|A0A024R5Z7|A0A024R5Z7_HUMAN Annexin OS=Homo sapiens GN=ANXA2 PE=3 SV=1	ANXA2	658	15	0	0	3.00305e-06	0.816615	0.459986	leukocyte mediated immunity
tr|F1RKU0|F1RKU0_PIG Isocitrate dehydrogenase [NAD] subunit, mitochondrial OS=Sus scrofa GN=IDH3A PE=1 SV=1	IDH3A	123	13	0	0	3.23075e-14	0.271712	0.108791	TCA cycle
sp|P62831|RL23_PIG 60S ribosomal protein L23 OS=Sus scrofa GN=RPL23 PE=1 SV=1	RPL23	92	11	0	0	4.12337e-13	0.211127	0.0825419
sp|P49748|ACADV_HUMAN Very long-chain specific acyl-CoA dehydrogenase, mitochondrial OS=Homo sapiens GN=ACADVL PE=1 SV=1	ACADVL	269	11	0	0	1.01683e-07	0.500131	0.222671	fatty acid metabolism
tr|I3LIL5|I3LIL5_PIG Uncharacterized protein OS=Sus scrofa GN=HMGCL PE=1 SV=1	HMGCL	299	11	0	0	3.15415e-07	0.53733	0.244204	fatty acid metabolism
tr|A0SEH0|A0SEH0_PIG Complement component C6 OS=Sus scrofa PE=2 SV=1	C6	79	10	0	0	1.86506e-12	0.184244	0.0713053	leukocyte mediated immunity

## Sheet: Table S5
Table S5. Peptide components of the irreversible oxidation cluster 1 detected in the ischemic tissue during the first reperfusion day. The standardized log2-ratio at the peptide level (Zp) was calculated for each of the four biological replicates with respect to baseline.
				Averaged Zp								Replicate Zp
Peptide sequence	Residue & modification	Protein accession	Protein description	20min	40min	80min	120min	6h	12h	24h		20 min				40 min				80 min				120 min				6h				12h				24h
IEFTPEQIEEF[15.994843]K	F Oxidation	MYL3	>tr|A0A024R2Q5|A0A024R2Q5_HUMAN Myosin, light polypeptide 3, alkali ventricular, skeletal, slow, isoform CRA_a OS=Homo sapiens GN=MYL3 PE=4 SV=1	2.32684	-1.769	-2.03136	-0.635021	-1.43178	0.148718	-1.62898		0.522828	3.29533	0.714081	4.77512	1.05755	-1.89737	-2.4671	-3.76909	-0.442563	-0.767334	-3.33396	-3.5816	-0.611402	2.41508	-2.97861	-1.36516	-0.671416	0.502085	-3.0185	-2.53928	0.212432	-4.40705	0.0850038	0.620499	0.424571	-4.15524	-0.107424	-2.67782
IEE[15.994843]IEEEIEAER	E Oxidation	MYH16	>sp|Q9H6N6|MYH16_HUMAN Putative uncharacterized protein MYH16 OS=Homo sapiens GN=MYH16 PE=1 SV=2	2.31723	-4.0999	-4.13623	-4.30897	-4.00249	-3.12985	-3.54273		-3.73674	5.1718	5.80052	2.03334	2.1086	0.957202	-13.5471	-5.91831	-5.30141	2.36436	-9.03131	-4.57656	-3.47578	3.01526	-16.1447	-0.630628	0.633788	-1.05621	-13.3899	-2.19767	3.72532	-3.58497	-9.98501	2.12627	-2.98545	-1.53209	-7.31314	-2.34023
ITIY[15.994843]DIAHTPGVAADISHIETR	Y Oxidation	MDH2	>sp|P00346|MDHM_PIG Malate dehydrogenase, mitochondrial OS=Sus scrofa GN=MDH2 PE=1 SV=2	2.27143	-1.72538	-1.03883	-0.484989	-1.78935	-0.390118	-2.1085		-0.148995	5.29254	2.6437	1.29848	1.60986	0.42984	-4.34706	-4.59414	-1.01097	2.87325	-2.6603	-3.35732	-0.00721365	3.61054	-4.70804	-0.835245	0.586089	-2.12038	-3.28858	-2.33453	1.70401	-3.05132	-2.48424	2.7178	0.724944	-2.27191	-1.75546	-5.13157
IIGSI[15.994843]DIDHNQYK	D Oxidation	MYH7	>sp|P79293|MYH7_PIG Myosin-7 OS=Sus scrofa GN=MYH7 PE=2 SV=2	2.22341	-2.16475	-2.31732	-1.4677	-2.55527	-1.40888	-3.17154		-3.79986	5.48864	4.28029	2.92457	1.01447	-0.18778	-5.01392	-4.47179	-3.99579	2.41333	-4.21907	-3.46773	-3.05861	3.2898	-6.37839	0.276378	-1.0365	-2.8592	-4.34306	-1.98234	1.31933	-6.16502	-4.13708	3.19858	-1.93682	-3.87451	-3.01979	-3.85504
AGGTTVTQGVETTK[15.994843]PSK	K Oxidation	IGLC1	>sp|P01846|LAC_PIG Ig lambda chain C region OS=Sus scrofa PE=1 SV=1	2.09815	-2.83637	-3.4135	-0.735396	-2.45995	0.41169	-3.80593		-5.96832	4.33472	8.73478	1.29141	1.70029	-2.903	-5.39127	-4.7515	-4.64842	0.178461	-4.88466	-4.29937	-1.23609	4.6338	-4.92663	-1.41267	0.33937	-1.75809	-5.85487	-2.5662	5.09153	-3.63865	-4.26815	0.540229	-3.77774	-3.90993	-3.01052	-4.52554
IASADIETYI[15.994843]IEK	Y Oxidation	MYH4	>sp|Q9Y623|MYH4_HUMAN Myosin-4 OS=Homo sapiens GN=MYH4 PE=2 SV=2	2.01914	-1.57347	-1.49577	-2.11941	-1.82313	-1.69932	-2.08399		-2.26855	5.01108	3.80388	1.53015	1.42553	0.49179	-5.64773	-2.56346	-2.18739	2.10362	-4.62373	-1.27557	-1.75948	2.3624	-7.56671	-1.51386	1.01791	-2.48389	-6.21476	0.38821	2.4825	-0.500947	-5.88113	1.95622	-1.50929	-2.90325	-4.41415	0.490729
NITEEMAGIDEIIA[15.994843]K	K Oxidation	MYH7	>sp|P12883|MYH7_HUMAN Myosin-7 OS=Homo sapiens GN=MYH7 PE=1 SV=5	1.80781	-1.01245	-0.806474	0.13098	-0.851674	1.03416	-0.198913		-1.94736	5.94554	0.962983	2.27006	1.05053	0.375699	-2.03925	-3.43677	-2.43311	3.17112	-1.80466	-2.15924	-0.893197	3.48658	-1.64483	-0.424637	0.690538	-1.80241	-1.42778	-0.867037	1.95676	-3.71902	0.111562	1.84675	0.62292	-1.81373	0.835614	-0.44046
IEIDDVTSNMEQII[15.994843]K	K Oxidation	MYH7	>sp|P12883|MYH7_HUMAN Myosin-7 OS=Homo sapiens GN=MYH7 PE=1 SV=5	1.70884	-0.498202	-1.40488	-0.302857	-1.14347	0.0993333	-1.13553		-2.49522	3.35669	1.92797	4.04592	1.19626	0.0576726	-2.11561	-1.13113	-3.37703	1.70556	-2.20179	-1.74627	-1.56071	1.9869	-2.15972	0.522098	-0.543482	-0.399011	-2.4368	-1.19459	1.16096	-2.41902	-0.96229	3.33178	-1.33344	-1.97183	-0.602254	-0.634613
GADPEETIINAF[15.994843]K	F Oxidation	MYL2	>tr|Q6IB42|Q6IB42_HUMAN MYL2 protein OS=Homo sapiens GN=MYL2 PE=2 SV=1	1.70003	-0.492327	-1.98733	-0.27811	-1.11069	0.601797	-1.61467		-3.62086	4.12344	1.28612	5.0114	0.0431353	-1.17011	-2.13792	1.29559	-4.65438	1.39682	-2.91484	-1.77691	-2.69699	2.97811	-2.1398	0.746243	-0.365995	0.594327	-2.4495	-2.22158	1.29303	-2.85366	-0.0894345	1.82499	-1.16442	-3.62497	0.17659	-1.84587
NI[15.994843]QEEISDITEQIGSSGK	N Oxidation	MYH7	>sp|P12883|MYH7_HUMAN Myosin-7 OS=Homo sapiens GN=MYH7 PE=1 SV=5	1.69014	-1.937	-1.69492	-0.0075728	-1.78848	0.877165	-2.15329		-0.302729	4.21658	1.10458	1.74211	2.56741	-1.47168	-2.19974	-6.64397	-3.15294	1.4842	-1.2763	-3.83462	-0.550722	3.07742	-1.5961	-0.960881	0.949083	-2.34378	-2.18089	-3.57834	3.06923	-6.48876	-1.3149	2.82645	0.0185447	-3.29074	-0.764413	-4.57655
D[15.994843]IFDPIIQDR	D Oxidation	CKM	>sp|Q5XLD3|KCRM_PIG Creatine kinase M-type OS=Sus scrofa GN=CKM PE=2 SV=1	1.58951	-1.01035	-0.184063	0.931085	-0.657632	1.52682	-0.674866		-0.429749	4.35933	1.66449	0.763966	1.88222	-1.84292	-0.939849	-3.14087	0.55403	1.88161	-0.8106	-2.36129	2.11701	2.52463	-0.116934	-0.800364	2.00378	-2.31487	0.228296	-2.54773	2.72994	-1.67208	0.323697	0.756207	0.775976	-2.16655	-0.0139984	-1.29489
GA[15.994843]DPEETIINAFK	D Oxidation	MYL2	>tr|Q6IB42|Q6IB42_HUMAN MYL2 protein OS=Homo sapiens GN=MYL2 PE=2 SV=1	1.56121	-2.67027	-2.50705	-1.65065	-1.86199	0.320638	-2.37544		-1.68083	3.22406	1.29966	3.40197	0.885166	-3.15028	-3.40806	-5.00791	-2.94876	0.565016	-4.09523	-3.54924	-2.0857	2.0159	-4.72541	-1.80741	-0.856061	-0.550786	-3.74828	-2.29283	1.43914	-4.88946	-0.797867	0.961497	-1.21055	-4.41486	-0.748273	-3.12807
IASADIETYIIE[15.994843]K	K Oxidation	MYH4	>sp|Q9Y623|MYH4_HUMAN Myosin-4 OS=Homo sapiens GN=MYH4 PE=2 SV=2	1.3977	-2.22417	-2.58179	-1.73104	-2.38999	-0.721544	-2.90065		-4.5598	5.48749	3.37841	1.28472	2.27743	0.292395	-6.52762	-4.9389	-4.51204	2.44757	-4.98937	-3.27334	-2.42934	2.74564	-5.19864	-2.04182	0.723672	-2.41964	-6.00208	-1.8619	3.35151	-3.52441	-4.7946	1.4404	-2.55569	-2.25856	-4.02687	-2.76148
N[15.994843]IQEEISDITEQIGSSGK	N Oxidation	MYH7	>sp|P12883|MYH7_HUMAN Myosin-7 OS=Homo sapiens GN=MYH7 PE=1 SV=5	1.39242	-1.65382	-1.34067	-0.364369	-2.15301	0.310247	-2.83258		-4.80516	6.8197	2.29662	1.25851	2.47995	-1.31706	-2.96988	-4.80829	-4.43541	3.06383	-1.10845	-2.88266	-2.26493	4.539	-3.08956	-0.641991	-0.393211	-3.38663	-2.85925	-1.97295	3.47893	-6.58424	-2.85843	1.89197	-2.62049	-2.99869	-2.56243	-3.14873
I[15.994843]DEAEQIAIK	D Oxidation	MYH6	>sp|P13533|MYH6_HUMAN Myosin-6 OS=Homo sapiens GN=MYH6 PE=1 SV=5	1.37131	-2.7858	-3.64415	-2.88151	-3.42856	-1.8607	-2.95557		-5.69795	4.50343	5.50847	1.17129	1.21757	-0.0592884	-9.63757	-2.6639	-6.30484	0.751631	-7.41115	-1.61224	-2.20184	1.67292	-10.418	-0.57909	0.00593757	-1.94976	-10.1716	-1.59883	2.41911	-3.38871	-6.1405	0.767254	-2.12161	-2.53463	-5.9506	-1.21543
ISVEAINSITGEF[15.994843]K	F Oxidation	CKM	>sp|P06732|KCRM_HUMAN Creatine kinase M-type OS=Homo sapiens GN=CKM PE=1 SV=2	1.16739	-1.01123	-2.36529	-1.62304	-2.66551	-0.337828	-3.01337		-1.79959	4.43848	0.0871219	1.94356	3.34074	-2.58663	-4.16856	-0.630465	-6.42344	1.88989	-3.36254	-1.56505	-2.97635	1.46535	-5.65076	0.669591	0.137569	-3.75288	-4.80451	-2.24222	2.46051	-6.58062	-3.13616	1.63927	-1.84676	-5.75068	-2.86358	-1.59244
IEDEQAIGSQIQ[15.994843]K	K Oxidation	MYH7	>sp|P12883|MYH7_HUMAN Myosin-7 OS=Homo sapiens GN=MYH7 PE=1 SV=5	1.11537	-2.10899	-2.67466	-1.91094	-2.83012	-0.275387	-3.84491		-5.85451	6.49025	2.31163	1.51412	1.85833	-0.575272	-3.43282	-6.28619	-5.34821	1.8526	-2.18014	-5.02289	-3.84874	2.69772	-4.25959	-2.23314	-1.37508	-2.37294	-3.72303	-3.84943	2.41239	-4.16624	-2.96316	2.05582	-3.4604	-3.21971	-3.22709	-5.47242
IISNI[15.994843]FANYAGADTPVEK	F Oxidation	MYH7	>sp|P79293|MYH7_PIG Myosin-7 OS=Sus scrofa GN=MYH7 PE=2 SV=2	1.02594	-1.44045	-1.97389	-1.23037	-2.02921	-0.210168	-2.51931		-5.93608	4.43728	4.17129	1.43128	2.94918	1.11385	-6.24102	-3.58383	-5.72344	3.39294	-4.50724	-1.05783	-4.02664	4.07493	-5.89622	0.926459	-0.14596	-1.46476	-5.24523	-1.26091	3.97135	-3.73286	-4.39169	3.35879	-3.5015	-0.786325	-3.53416	-2.25526
NIQ[15.994843]EEISDITEQIGSSGK	E Oxidation	MYH7	>sp|P12883|MYH7_HUMAN Myosin-7 OS=Homo sapiens GN=MYH7 PE=1 SV=5	0.993248	-2.84638	-2.79731	-2.08884	-2.96749	-0.450993	-3.75063		-6.4468	5.73324	3.61336	1.07319	2.62825	-1.38485	-4.66984	-7.95907	-5.7729	2.63767	-3.00711	-5.0469	-3.68511	4.18789	-7.17474	-1.68339	0.25137	-3.27038	-5.47986	-3.37108	3.14946	-6.37514	-4.05144	2.49152	-3.30875	-3.04841	-4.26284	-4.38252
DY[15.994843]HIFYQIISNK	Y Oxidation	MYH7	>sp|P12883|MYH7_HUMAN Myosin-7 OS=Homo sapiens GN=MYH7 PE=1 SV=5	0.945778	-1.151	-1.11927	-0.442974	-1.71785	0.105608	-1.27536		-2.43728	3.06303	1.73539	1.42197	1.55047	-0.811251	-1.81798	-3.52524	-1.74756	1.36459	-1.78641	-2.30772	0.182865	1.92442	-2.46006	-1.41912	0.271463	-2.18713	-2.9725	-1.98323	2.29378	-2.91682	-2.08256	2.46167	-1.28177	-0.968211	-1.03754	-1.81392
DYH[15.994843]IFYQIISNK	H Oxidation	MYH7	>sp|P12883|MYH7_HUMAN Myosin-7 OS=Homo sapiens GN=MYH7 PE=1 SV=5	0.923037	-0.637887	-0.885223	-0.0554892	-1.67072	0.0394359	-0.601701		-1.44705	2.44334	1.92277	0.773088	0.896174	-1.21794	1.1599	-3.38969	-1.94117	0.70808	-0.560824	-1.74698	-0.187752	1.58182	-0.313096	-1.30292	-0.999735	-2.22722	-1.43973	-2.01618	1.3517	-3.01248	-1.27282	0.932002	-1.75465	0.302605	0.218114	-1.17287
EVENVAITAIEGI[15.994843]K	K Oxidation	CKMT2	>tr|A0A024RAK5|A0A024RAK5_HUMAN Creatine kinase, mitochondrial 2 (Sarcomeric), isoform CRA_a OS=Homo sapiens GN=CKMT2 PE=3 SV=1	0.87257	-2.60208	-2.49677	-1.51018	-2.28612	-0.706734	-2.74489		-0.555731	2.3293	0.874195	0.842517	1.42614	-0.983508	-5.27586	-5.57511	-1.65599	0.659277	-3.98791	-5.00247	-1.86485	2.12764	-4.57701	-1.7265	0.599473	-2.50619	-3.57034	-3.66744	1.06223	-3.75238	-2.4757	1.07341	-1.33874	-3.09393	-2.84091	-3.70598
DYHIFYQIISN[15.994843]K	N Oxidation	MYH7	>sp|P12883|MYH7_HUMAN Myosin-7 OS=Homo sapiens GN=MYH7 PE=1 SV=5	0.816795	-0.379681	-0.953514	0.00966121	-1.48433	0.736692	-0.461753		-2.58848	3.46374	1.35263	1.03928	1.88088	-1.98046	0.760998	-2.18014	-2.7417	1.05554	-1.19596	-0.931938	-1.10769	2.37941	-0.514585	-0.718488	-0.143259	-3.14156	-2.08747	-0.565016	3.01427	-3.37246	-1.54088	0.888059	-1.28736	-0.562798	0.0348782	-0.0317284
IIASDK[15.994843]PYIIAEEIR	K Oxidation	ACTN2	>sp|P35609|ACTN2_HUMAN Alpha-actinin-2 OS=Homo sapiens GN=ACTN2 PE=1 SV=1	0.794923	-2.44825	-3.36079	-2.59937	-2.91449	-1.33873	-3.15348		-4.42631	4.43647	1.69854	1.47099	1.65833	-0.839472	-5.93682	-4.67504	-5.56761	0.92545	-4.95011	-3.8509	-3.7837	2.2199	-7.29835	-1.53533	-1.37671	-2.29147	-5.12295	-2.86682	1.38588	-4.52351	-4.06333	1.00575	-3.40644	-2.90012	-3.74916	-2.55822
VIGDVIEVHG[15.994843]K	K Oxidation	CRYAB	>tr|B1Q039|B1Q039_PIG CRYAB OS=Sus scrofa GN=CRYAB PE=3 SV=1	0.779906	-1.61096	-2.69204	-1.23349	-1.13838	-0.904782	-2.3167		-4.44773	4.3797	2.15865	1.02901	1.75857	-0.00877414	-5.02194	-3.1717	-5.4198	0.947345	-3.73609	-2.55961	-1.29904	2.21029	-6.07578	0.230559	0.273329	-1.08657	-3.52074	-0.219555	2.20797	-4.23118	-4.01753	1.77492	-1.8331	-2.97072	-3.46732	-0.995665
IASA[15.994843]DIETYIIEK	D Oxidation	MYH4	>sp|Q9Y623|MYH4_HUMAN Myosin-4 OS=Homo sapiens GN=MYH4 PE=2 SV=2	0.763598	-2.03313	-2.91149	-2.07444	-1.96259	-0.775948	-2.86051		-4.07231	2.72302	2.9988	1.40487	1.60993	0.496156	-5.1121	-5.1265	-5.06135	0.549358	-3.62524	-3.50872	-2.96136	1.28439	-3.96972	-2.65105	0.52296	-1.74728	-4.63613	-1.9899	2.75685	-1.79774	-4.30875	0.834632	-3.26686	-1.35806	-3.37067	-3.44645
GQNVQQVMYATGAIA[15.994843]K	K Oxidation	MYH7	>sp|P79293|MYH7_PIG Myosin-7 OS=Sus scrofa GN=MYH7 PE=2 SV=2	0.7573	-1.34393	-1.59323	0.166521	-1.35578	-1.22619	-0.4164		-2.34943	2.70356	0.278488	2.39657	-1.40142	0.0879653	-1.69116	-2.37113	-2.74997	0.853798	-1.17988	-3.29685	-1.30186	3.04248	-0.278928	-0.795612	-2.22996	0.48522	-2.28166	-1.39671	-1.8738	-2.08919	-0.578577	2.25946	-2.14092	0.14001	0.123349	0.211963
AQIEFNQI[15.994843]K	K Oxidation	MYH7	>sp|P12883|MYH7_HUMAN Myosin-7 OS=Homo sapiens GN=MYH7 PE=1 SV=5	0.753319	-3.32635	-3.62729	-2.07938	-3.57812	-0.211043	-4.1577		-7.66442	6.60996	2.78058	1.28715	2.24032	-1.73709	-5.49438	-8.31426	-7.55052	2.35438	-4.07547	-5.23755	-3.94643	3.51033	-6.54282	-1.3386	-1.16286	-4.1381	-5.19462	-3.81691	3.27668	-6.31267	-3.69876	2.54183	-4.47735	-4.72516	-2.69095	-4.73735
NN[15.994843]IIQAEIEEIR	N Oxidation	MYH7	>sp|P12883|MYH7_HUMAN Myosin-7 OS=Homo sapiens GN=MYH7 PE=1 SV=5	0.662617	-0.960191	-1.56715	-0.641607	-1.84991	-0.314609	-1.16933		-2.8236	3.08737	0.953033	1.43367	0.954564	-0.916857	-1.61104	-2.26743	-4.08728	1.21717	-1.18975	-2.20875	-1.12765	1.79122	-2.87425	-0.35574	-1.04836	-1.73227	-2.76457	-1.85443	0.731756	-3.10172	-1.36098	2.17445	-1.0861	-0.833496	-1.54745	-1.21028
GYPGNPGPAGAAGA[31.988578]PGPQGAVGPAGK	P Dioxidation	COL1A2	>sp|P08123|CO1A2_HUMAN Collagen alpha-2(I) chain OS=Homo sapiens GN=COL1A2 PE=1 SV=7	0.644985	0.5393	-0.174291	0.106474	-0.897682	1.73685	-0.73635		-1.77067	0.650946	1.52245	2.17722	-1.04134	0.72572	1.94462	0.528203	-1.88295	1.40268	1.35248	-1.56938	-0.901956	1.04895	0.119415	0.159491	-0.572632	0.0463504	-0.338617	-2.72583	1.74536	-1.70807	1.72834	-3.30994	-1.61901	0.855012	0.140732	-2.32214
IE[15.994843]IDDVTSNMEQIIK	E Oxidation	MYH7	>sp|P12883|MYH7_HUMAN Myosin-7 OS=Homo sapiens GN=MYH7 PE=1 SV=5	0.635792	-1.03858	-0.549494	-0.591095	-1.22272	0.0840018	-0.929831		-1.43126	3.1999	1.20372	-0.429202	1.03366	-0.711988	-1.44477	-3.03122	-1.46179	0.794361	-0.656359	-0.874188	-0.625142	1.78253	-1.53384	-1.98793	0.210789	-1.6783	-1.66156	-1.7618	1.39205	-4.07865	-1.22405	-1.32992	-0.905959	-1.56564	-0.230459	-1.01727
DIDDIEITIA[15.994843]K	K Oxidation	MYH4	>sp|Q9Y623|MYH4_HUMAN Myosin-4 OS=Homo sapiens GN=MYH4 PE=2 SV=2	0.620998	-3.71645	-4.22445	-3.42221	-3.07709	-1.0545	-4.09674		-8.17087	7.06823	2.6173	0.969335	2.4971	-0.509033	-6.93593	-9.91792	-8.18783	1.80459	-5.07102	-5.44353	-5.37575	2.9748	-7.87686	-3.41103	0.72146	-2.7881	-7.45284	-2.7889	4.03948	-4.22449	-6.14848	2.65807	-4.14089	-2.79993	-4.72915	-4.71701
TSIA[15.994843]IDTIINQK	D Oxidation	HEL-S-123m	>tr|V9HW26|V9HW26_HUMAN ATP synthase subunit alpha OS=Homo sapiens GN=HEL-S-123m PE=2 SV=1	0.554838	-2.79731	-2.7031	-1.95153	-2.64252	-1.72806	-2.95729		-3.96497	3.53415	1.49601	1.15416	0.592661	-2.03458	-5.10993	-4.6374	-4.75448	1.18314	-3.72688	-3.51416	-2.61911	1.73969	-6.28928	-0.637431	-0.80631	-1.92711	-5.56997	-2.26671	1.00267	-5.34759	-4.45878	1.07438	-2.19142	-3.34045	-3.88374	-2.41355
VIQSFSDGI[15.994843]K	K Oxidation	HBB	>sp|P02067|HBB_PIG Hemoglobin subunit beta OS=Sus scrofa GN=HBB PE=1 SV=3	0.547004	-0.930035	-0.858294	-0.911596	-1.46895	-1.0814	-2.63789		-1.64933	2.33929	0.0254165	1.47265	0.0144371	-1.62635	-1.97969	-0.12854	-2.23418	0.809324	-1.63703	-0.371295	-1.61808	1.4794	-3.73532	0.227616	-0.400049	-1.28223	-2.63666	-1.55685	0.95179	-3.09243	-3.11459	2.30159	-3.05911	-1.94474	-3.66354	-1.88417
IIN[15.994843]PAAIPEGQFIDSR	N Oxidation	MYH7	>sp|P12883|MYH7_HUMAN Myosin-7 OS=Homo sapiens GN=MYH7 PE=1 SV=5	0.546885	-0.229513	-0.846521	0.266968	-1.06246	1.16188	0.429967		-1.93145	1.39697	1.47566	1.24635	2.39748	1.96212	-1.55431	-3.72334	-2.80075	3.40834	-1.08322	-2.91046	0.107547	2.41303	-1.24407	-0.208638	1.08312	-1.79231	-2.36275	-1.17791	3.63709	-0.118012	-1.31332	2.30072	0.0976558	2.80625	0.24479	-1.42883
NIQEEISDITEQIGSSG[15.994843]K	K Oxidation	MYH7	>sp|P12883|MYH7_HUMAN Myosin-7 OS=Homo sapiens GN=MYH7 PE=1 SV=5	0.497443	-2.35094	-2.54867	-2.42703	-2.95725	-0.690496	-3.35727		-7.90177	6.36359	3.01207	0.515877	3.31501	-1.04574	-6.23273	-5.4403	-5.72979	2.77448	-3.88609	-3.35327	-4.46784	3.87573	-8.00331	-1.11269	-0.078953	-3.05002	-5.95275	-2.74726	4.10736	-5.80884	-5.48835	1.79905	-3.85904	-2.58906	-4.10016	-2.88084
IGHDFNPDVQAAFQ[15.994843]K	K Oxidation	HBB	>tr|F1RII7|F1RII7_PIG Hemoglobin subunit beta OS=Sus scrofa GN=HBB PE=1 SV=1	0.49593	-1.28994	-0.888933	-1.8092	-1.89498	-2.05475	-4.48859		-3.52509	3.13792	0.817139	1.55375	-0.853353	-2.27966	-1.93068	-0.0960834	-3.42209	1.61186	-1.70036	-0.0451497	-3.54248	2.25652	-5.58969	-0.361133	-0.592004	-1.82114	-2.87795	-2.28883	1.55224	-4.72785	-5.66174	1.00208	-4.73348	-4.21176	-3.90554	-5.1036
N[15.994843]NIIQAEIEEIR	N Oxidation	MYH7	>sp|P12883|MYH7_HUMAN Myosin-7 OS=Homo sapiens GN=MYH7 PE=1 SV=5	0.494532	-0.49425	-0.220279	0.0575766	-0.691938	0.498313	-1.29551		-2.57029	2.79205	1.17697	0.579398	1.89943	-0.278218	-1.65126	-1.94695	-0.510776	1.59484	-0.634811	-1.33037	-2.30201	3.2162	-1.1477	0.463822	1.07825	-0.684347	-1.8326	-1.32905	1.664	-2.34873	-0.667371	0.769846	-2.18268	-0.626178	-0.396794	-1.97637
V[15.994843]NVDEVGGEAIGR	N Oxidation	HBB	>sp|P02067|HBB_PIG Hemoglobin subunit beta OS=Sus scrofa GN=HBB PE=1 SV=3	0.478616	-1.81908	-2.29234	-0.313619	-2.03533	-1.0115	-2.90936		-2.61056	3.71583	0.683758	0.125435	0.341708	-1.44878	-2.81155	-3.35771	-3.31861	1.48335	-3.78707	-3.54704	-1.10656	2.80793	-2.3326	-0.623243	-0.373067	-0.798218	-4.23991	-2.73011	1.17568	-4.16631	-3.19869	2.09682	-2.29322	-2.47948	-3.45307	-3.41168
QIEDEIVSIQ[15.994843]K	K Oxidation	TPM1	>sp|P09493-6|TPM1_HUMAN Isoform 6 of Tropomyosin alpha-1 chain OS=Homo sapiens GN=TPM1	0.417187	-2.89232	-2.14457	-1.21786	-2.04187	-2.21697	-3.36082		-4.77671	2.99583	0.647733	2.8019	-0.219766	-3.08171	-3.93123	-4.33659	-2.95016	0.253691	-3.83274	-2.04907	-2.99504	2.93023	-4.74699	-0.0596275	1.01365	-2.63186	-3.20181	-3.34748	-0.423587	-5.63375	-4.01035	3.04908	-1.93392	-5.98633	-2.24515	-3.27786
SIDDIEDEIYAQ[15.994843]K	K Oxidation	TPM1	>sp|P09493-6|TPM1_HUMAN Isoform 6 of Tropomyosin alpha-1 chain OS=Homo sapiens GN=TPM1	0.41672	-1.50187	-2.16813	-1.54951	-2.25289	-1.15419	-3.57036		-5.70355	4.80518	1.04781	1.51745	2.10235	-3.16174	-4.35272	-0.595377	-5.03297	1.88726	-3.17061	-2.35619	-3.93585	3.34484	-6.21854	0.611495	1.90532	-3.70039	-4.86063	-2.35585	1.56293	-7.20077	-3.87131	3.39795	-1.10335	-5.06672	-3.85604	-4.25533
D[15.994843]IDDIEITIAK	D Oxidation	MYH4	>sp|Q9Y623|MYH4_HUMAN Myosin-4 OS=Homo sapiens GN=MYH4 PE=2 SV=2	0.408034	-3.03275	-2.54301	-3.06365	-3.07147	-0.558639	-4.51926		-7.89749	5.26067	3.01062	1.25835	2.15007	0.221624	-6.17585	-8.32684	-3.77472	2.0464	-4.3847	-4.05902	-5.11448	2.16518	-6.62844	-2.67688	-0.0290261	-2.6837	-5.53395	-4.03919	3.3228	-5.80347	-4.44008	1.65748	-4.66503	-3.2039	-5.73095	-4.47716
GIVGEP[15.994843]GPAGSK	P Oxidation	COL1A2	>sp|P08123|CO1A2_HUMAN Collagen alpha-2(I) chain OS=Homo sapiens GN=COL1A2 PE=1 SV=7	0.402268	-1.57742	-1.63853	-0.628789	-0.341474	-0.0986385	-0.348689		-1.58668	-0.666072	-0.24923	4.11106	-2.43641	-1.11176	-1.92038	-0.841147	-3.14575	-0.58941	-2.89684	0.077864	-0.503021	-0.990531	-1.02089	-0.000714944	0.0395428	-0.135272	-1.46506	0.194889	-0.155139	-1.27082	-0.0421383	-0.00311038	-0.10526	-2.36671	0.378594	0.698623
YAASSYIAISASDW[31.988578]K	W Dioxidation	IGLC1	>sp|P01846|LAC_PIG Ig lambda chain C region OS=Sus scrofa PE=1 SV=1	0.395469	-1.7473	-0.684583	-0.324723	0.309672	0.105879	-1.01844		0.91896	0.987534	-0.671206	0.346588	0.144919	-1.40819	-2.41476	-3.31117	0.79329	0.243622	-0.458989	-3.31626	1.00311	1.07414	-1.37603	-2.00012	0.640423	2.50728	-0.209092	-1.69993	1.42982	0.82148	-1.21806	-0.74684	1.73072	-1.79603	-1.99708	-2.01134
DNNPVVVIENEIMYGV[15.994843]PFEIPAEAQSK	P Oxidation	PDHB	>tr|F1SGH5|F1SGH5_PIG Uncharacterized protein OS=Sus scrofa GN=PDHB PE=1 SV=1	0.328638	-0.319828	-0.922728	-0.825029	-0.274878	-0.76138	-0.688227		1.14289	-0.302095	0.349195	0.124566	0.501058	-0.308905	-1.62957	0.158111	-0.943355	0.347321	-2.49424	-0.60064	-2.47609	-1.04461	0.401063	-0.180478	-1.83964	1.28088	-1.52632	0.985573	-0.0636096	-2.0454	-1.45915	1.25762	-1.60832	-0.834116	-1.70638	1.3959
IE[15.994843]DEQAIGSQIQK	D Oxidation	MYH7	>sp|P12883|MYH7_HUMAN Myosin-7 OS=Homo sapiens GN=MYH7 PE=1 SV=5	0.294643	-1.60064	-1.74494	-0.983369	-1.79529	-0.0120644	-0.729719		-3.75597	2.75461	2.17942	0.000511359	0.866087	-1.59228	-3.36981	-2.30654	-4.0861	0.696006	-2.0207	-1.56896	-1.8529	1.90473	-3.92738	-0.0579232	-0.71066	-2.27432	-3.4468	-0.749382	1.07008	-3.98503	-1.09421	1.02086	-1.27915	-1.56668	-0.539714	0.466663
EGPYSISVIYGD[14.014847]EEVPR	D Methyl	FLNA	>sp|P21333|FLNA_HUMAN Filamin-A OS=Homo sapiens GN=FLNA PE=1 SV=4	0.229431	-0.382923	-0.423138	0.0955465	-0.0839139	-0.475915	-0.716066		-0.824699	1.66146	-0.338845	0.419812	-0.155948	-0.944157	0.300641	-0.732227	-0.421284	-0.482047	0.183302	-0.972521	-0.313839	0.425963	0.356219	-0.086157	0.308589	0.0775219	0.667697	-1.38946	-0.111856	0.133059	-0.839975	0.458323	-0.373141	-1.08459	-0.199184	-1.20735
IIDNW[15.994843]DSIGSTFTK	W Oxidation	APOA1	>sp|P18648|APOA1_PIG Apolipoprotein A-I OS=Sus scrofa GN=APOA1 PE=1 SV=4	0.224355	-1.01907	-0.887535	-0.687212	-0.392333	0.0100417	-0.462334		-0.892872	-0.0311612	0.231904	1.58955	-1.22728	-1.25187	-0.151366	-1.44578	-0.712449	-0.924912	-0.734779	-1.178	-1.23195	-1.00244	0.553597	-1.06806	-1.40241	0.899197	-0.366074	-0.700044	-0.277685	-0.268748	0.297769	-0.140076	-1.25521	-0.448988	0.415629	-0.560772
YYQSPW[15.994843]EQAISNDPEIIEAIYPK	W Oxidation	MYOZ2	>sp|Q9NPC6|MYOZ2_HUMAN Myozenin-2 OS=Homo sapiens GN=MYOZ2 PE=1 SV=1	0.191251	-1.10384	-0.536359	-0.596393	-0.922872	-0.786597	-1.38821		-0.637848	1.62229	-0.194994	-0.0244441	-0.341322	-0.961766	-1.06516	-2.0471	-0.283373	-0.225091	-0.491783	-1.14519	-1.06553	0.1974	-0.685575	-0.831865	-0.431591	-0.236831	-0.866653	-2.15641	-0.242319	-1.31762	-1.33087	-0.743787	-1.02737	-1.87476	-1.12739	-1.52334
SSGPDINW[15.994843]NNIK	W Oxidation	TF	>sp|P09571|TRFE_PIG Serotransferrin OS=Sus scrofa GN=TF PE=1 SV=2	0.132931	-1.27388	-1.29312	-0.397825	-0.803892	-0.979425	-0.290329		0.0869178	0.0633238	-1.82631	2.20779	-0.806437	-0.53503	-2.2867	-1.46735	-1.10222	-0.610264	-1.13871	-2.32129	-0.727542	1.09333	-1.53991	-0.417171	-1.4887	1.01254	-1.18766	-1.55174	-0.662856	0.72125	-1.29599	-0.851451	-0.00614157	-1.11678	-0.566777	0.528386
T[79.964826]PPPVAPKPPTR	T Phosphorylation	SYNPO2L	>tr|F1SU55|F1SU55_PIG Uncharacterized protein OS=Sus scrofa GN=SYNPO2L PE=4 SV=2	0.131663	-0.522134	-0.337689	-0.923167	0.147506	-0.385968	-0.599932		0.550698	-0.713601	-1.07071	1.76027	0.433945	-0.202524	-1.36904	-0.950921	1.14946	-0.319443	-1.11224	-1.06854	-0.132945	-1.91487	-0.176347	-1.46851	0.242117	1.52271	-0.933601	-0.241201	0.161389	-1.59606	-0.933325	-2.13859	-0.384421	0.017015	-1.22382	-0.808501
IDEAEQIAI[15.994843]K	K Oxidation	MYH4	>sp|Q9Y623|MYH4_HUMAN Myosin-4 OS=Homo sapiens GN=MYH4 PE=2 SV=2	0.124752	-3.7055	-4.97511	-3.48626	-3.64957	-1.04246	-4.50591		-10.7131	6.38322	2.80788	2.02104	3.05209	0.883143	-7.79871	-10.9585	-10.6	2.73338	-5.78886	-6.245	-5.99914	3.98303	-9.75867	-2.17028	0.115081	-3.70291	-7.48645	-3.52401	3.69409	-5.24109	-5.779	2.00489	-4.93247	-2.52974	-4.80462	-5.75679
F[15.994843]QPIVDEPK	F Oxidation	ALB	>sp|P08835|ALBU_PIG Serum albumin OS=Sus scrofa GN=ALB PE=1 SV=2	0.114297	-2.21526	-0.931666	-1.42046	-2.1319	-0.650804	-1.5748		-1.51966	1.88213	0.194584	-0.0998592	-0.817179	-2.69396	-3.23122	-2.11869	-0.99088	0.163954	-0.242355	-2.65738	-0.91207	1.00366	-3.77019	-2.00323	-0.0116423	-2.49986	-3.24129	-2.77481	0.926738	-0.931455	-2.22835	0.41955	-1.35204	-2.0285	-1.98228	-0.93636
YYQSPW[31.988578]EQAISNDPEIIEAIYPK	W Dioxidation	MYOZ2	>sp|Q9NPC6|MYOZ2_HUMAN Myozenin-2 OS=Homo sapiens GN=MYOZ2 PE=1 SV=1	0.111428	-0.807446	-0.279923	-0.516004	-0.159163	-0.455251	-0.786557		-0.532358	0.785347	-0.586081	0.778803	-0.790765	-0.258905	-1.21448	-0.96563	0.570501	0.240694	-0.986179	-0.944708	-0.636942	0.60139	-1.17409	-0.854379	-0.416193	1.24754	-0.45083	-1.01717	-0.0722996	-0.863643	-0.838202	-0.125605	-0.650829	-0.641646	-0.996956	-0.856796
RPCFSAITPDE[79.964826]TYKPK	T Phosphorylation	ALB	>sp|P08835|ALBU_PIG Serum albumin OS=Sus scrofa GN=ALB PE=1 SV=2	0.0648757	-1.27493	-0.417827	-0.84484	-0.756272	-1.19389	-1.72585		-1.87414	0.972746	0.181485	0.979409	0.380682	-0.343324	-1.14818	-3.98892	-0.846405	1.22969	0.848006	-2.9026	-1.60948	0.301459	-2.61322	0.54188	0.673616	-1.82524	-0.988776	-0.884693	0.250663	-0.204147	-2.63843	-0.412481	-2.80731	-0.305968	-1.95244	-1.83767
IAAIPEKPPAIDW[31.988578]AYYK	W Dioxidation	ATP5H	>tr|I3L7T8|I3L7T8_PIG Uncharacterized protein OS=Sus scrofa PE=1 SV=1	0.0520869	-1.65377	-1.60954	-0.492181	-1.04884	-0.266249	-1.18786		-0.120586	1.36161	-0.703982	-0.328698	-1.20971	-1.67472	-1.82289	-1.90777	-1.1383	-0.222604	-1.77333	-3.30391	-0.478871	1.12225	-0.994165	-1.61794	-1.14677	-0.489531	-1.22639	-1.33266	0.320101	-2.10887	-0.852599	-0.497451	-1.1567	-1.40884	-0.956596	-1.22931
EIW[31.988578]QSIYNIEAEK	W Dioxidation	TNNT2	>sp|P45379|TNNT2_HUMAN Troponin T, cardiac muscle OS=Homo sapiens GN=TNNT2 PE=1 SV=3	0.0282849	-1.93057	-2.46972	-0.939199	-0.770527	-1.77797	-1.88236		-1.0576	-0.583963	-1.15359	2.9083	-1.59384	-1.22832	-1.61481	-3.28532	-2.72734	-1.15235	-2.21989	-3.77929	-1.31975	-0.602587	0.712329	-2.54679	-1.20264	3.43983	-1.78055	-3.53875	-3.52231	-2.8616	-0.0336368	-3.76644	-1.36604	-3.30881	-0.310481	-2.54412
AITQDIPGIIGSIGIG[15.994843]K	K Oxidation	SRL	>tr|F1RK48|F1RK48_PIG Uncharacterized protein OS=Sus scrofa PE=1 SV=2	0.00704392	-0.801115	-0.789391	-0.467975	-1.15238	0.122091	-1.57981		-2.68805	1.73323	1.07645	-0.0934547	1.58061	-2.96202	-1.48828	-0.334771	-2.98728	0.597948	-0.955637	0.187403	-2.36337	0.487749	-0.843689	0.847406	-0.0951496	-2.79838	-1.53821	-0.177772	1.76842	-3.30658	-1.52424	-0.349033	-2.02151	-2.09183	-1.74146	-0.464447
ADGANSNVFSMF[15.994843]EQTQIQEFK	F Oxidation	MLC-2V	>tr|Q8MHY0|Q8MHY0_PIG MYL2 OS=Sus scrofa GN=MLC-2V PE=2 SV=1	0.00275813	-0.445102	-0.622753	-0.34249	-0.476937	-0.187928	-0.466058		-0.332525	1.25559	-0.558879	-0.35315	0.793627	-0.565469	-1.24616	-0.762407	-0.700832	-0.196723	-0.999352	-0.594106	-0.5759	-0.29868	-1.00908	0.513694	-0.811684	0.436589	-0.819541	-0.713113	0.0807851	-1.0311	-0.456641	0.105937	0.0155789	-0.644273	-0.58286	-0.652679
IEFT[15.994843]PEQIEEFK	P Oxidation	MYL3	>tr|A0A024R2Q5|A0A024R2Q5_HUMAN Myosin, light polypeptide 3, alkali ventricular, skeletal, slow, isoform CRA_a OS=Homo sapiens GN=MYL3 PE=4 SV=1	-0.046612	-3.47828	-5.25286	-3.37895	-3.24435	-1.38365	-3.8992		-7.79761	2.3943	0.250633	4.96623	-0.444329	-2.90558	-6.11443	-4.44878	-8.3512	-1.61315	-6.90611	-4.141	-4.73089	1.67279	-7.278	-3.17971	-1.66514	-2.6657	-5.89501	-2.75155	0.681186	-8.07231	-3.44848	0.520389	-2.39487	-7.59088	-1.59854	-4.01253
ATAVEIGYITAEQFDEWV[15.994843]KPK	K Oxidation	FH	>tr|I3LPP1|I3LPP1_PIG Fumarate hydratase, mitochondrial OS=Sus scrofa GN=FH PE=1 SV=1	-0.10341	-0.829481	-0.196517	-0.371255	-0.24649	-0.288223	-0.371209		-0.215336	0.631185	-0.703548	-0.12594	0.884201	-1.54066	-0.859046	-1.80241	1.72029	0.226396	-0.801643	-1.93112	0.808784	-0.829987	0.0269009	-1.49072	-0.0195625	-0.0971283	-0.668493	-0.200777	0.446917	-1.17124	-1.02336	1.16481	-1.95472	1.26031	-0.899315	0.108882
MT[15.994843]DQEAIQDIWQWR	D Oxidation	NPM1	>tr|A0A0S2Z491|A0A0S2Z491_HUMAN Nucleophosmin isoform 2 (Fragment) OS=Homo sapiens GN=NPM1 PE=2 SV=1	-0.105891	-0.627732	-0.5871	-0.900325	-0.18646	-0.659942	-1.36021		-0.0326907	-0.77067	-0.75049	1.13029	0.635183	-1.51398	-0.819485	-0.812649	0.305572	-1.02296	-0.583948	-1.04707	-0.612411	-0.654095	-2.66866	0.333862	0.035243	-0.310103	-1.57427	1.10329	-0.22567	-1.02093	-1.09421	0.995203	-1.04103	-2.89705	-1.53156	0.0287883
IDWSHNFTNMIGYTDAQ[31.988578]FTEIMR	F Dioxidation	CS	>sp|P00889|CISY_PIG Citrate synthase, mitochondrial OS=Sus scrofa GN=CS PE=1 SV=2	-0.107082	-1.13438	-0.850625	-0.473891	-1.23476	-0.384348	-0.789725		-1.17772	2.37229	-1.07408	-0.548822	-0.0872601	-2.10857	-0.64218	-1.69951	-1.90172	0.477415	-0.242944	-1.73525	-1.16024	1.30343	-1.2306	-0.808153	0.649367	-3.01917	-1.43487	-1.13438	0.0630471	-0.0513267	-0.831743	-0.646477	-0.351672	-1.36525	-0.508218	-0.933758
EAVIGIW[31.988578]GK	W Dioxidation	HBB	>sp|P02067|HBB_PIG Hemoglobin subunit beta OS=Sus scrofa GN=HBB PE=1 SV=3	-0.11564	-1.45218	-1.65747	-0.817378	-1.18073	-0.827606	-1.16251		-1.62721	0.515226	0.100453	0.548967	-1.20453	-1.75285	-1.17173	-1.67958	-1.94045	-1.42371	-1.30965	-1.95605	-0.951136	-0.199724	-1.08229	-1.03636	-1.96476	-0.268487	-1.13815	-1.3515	-1.05211	-2.71437	-0.603098	-0.680044	-1.79814	-1.93205	-0.389013	-0.530852
IDVDA[14.014847]PDIDIHGPDAK	D Methyl	AHNAK	>sp|Q09666|AHNK_HUMAN Neuroblast differentiation-associated protein AHNAK OS=Homo sapiens GN=AHNAK PE=1 SV=2	-0.118671	-0.802408	-1.21364	-0.320962	-0.586496	-0.53084	-0.279646		0.152803	-0.557003	-0.734303	0.663819	-0.167685	-0.803868	-1.96492	-0.273158	-0.552302	-2.56862	-1.51649	-0.217136	-0.284316	-0.860947	-0.474759	0.336174	-0.659157	0.0603706	-1.52758	-0.219619	-0.052019	-0.411635	-1.00966	-0.68282	0.243206	-0.776412	-0.978438	0.393059
IASEIIEW[31.988578]IR	W Dioxidation	ACTN2	>sp|P35609|ACTN2_HUMAN Alpha-actinin-2 OS=Homo sapiens GN=ACTN2 PE=1 SV=1	-0.136109	-0.644999	-0.124371	-0.550284	-0.352661	-0.658259	-1.12674		-0.188604	0.249398	-0.510613	-0.0946165	-0.79125	-0.326547	-0.137123	-1.32508	0.107088	-0.281644	0.307172	-0.6301	-0.585192	0.00453231	-0.444766	-1.17571	-0.514456	-0.251351	0.292454	-0.937289	-0.146346	-0.677911	-1.17017	-1.10654	-0.900473	-0.877224	-0.561668	-2.16758
TVIGNFAAFVQ[15.994843]K	K Oxidation	ALB	>sp|P08835|ALBU_PIG Serum albumin OS=Sus scrofa GN=ALB PE=1 SV=2	-0.178406	-2.97101	-2.23602	-2.61537	-2.96753	-1.137	-3.723		-3.77187	1.34746	2.09849	-0.387699	1.54854	-2.64013	-3.79069	-7.00177	-3.55254	0.526589	-2.10288	-3.81525	-4.22898	2.12388	-6.37247	-1.98389	-0.285751	-4.41349	-3.79014	-3.38076	2.14487	-2.57645	-4.41888	0.890168	-3.37381	-2.4283	-3.15095	-5.93892
VAVIGASGGIGQPISIII[15.994843]K	K Oxidation	MDH2	>sp|P00346|MDHM_PIG Malate dehydrogenase, mitochondrial OS=Sus scrofa GN=MDH2 PE=1 SV=2	-0.181933	-0.0403154	-2.08015	-1.3599	-2.07012	2.61603	-1.5853		-6.18066	3.99947	2.12102	-0.667561	6.9738	0.178515	-3.2942	-4.01938	-5.70569	1.76693	-1.9971	-2.38475	-3.20042	1.79948	-3.20164	-0.837009	-0.309593	-3.26835	-3.4606	-1.24193	7.17562	-1.78608	-1.94356	1.15866	-3.51594	0.43765	-1.4417	-1.8212
NPV[14.014847]IAQDPK	I Methyl	TTN	>sp|Q8WZ42|TITIN_HUMAN Titin OS=Homo sapiens GN=TTN PE=1 SV=4	-0.238239	-1.01233	-0.592255	-0.663855	-0.297608	-0.136108	-0.762568		-0.404427	0.185986	-0.466943	-0.267572	-1.01281	-1.07593	-1.35556	-0.605021	-0.437101	-0.43379	-0.236378	-1.26175	0.0834718	-1.19052	0.134948	-1.68332	-0.263101	-0.156676	0.509574	-1.28023	-0.306994	-1.48467	0.0347775	-0.734407	-0.176133	-1.81488	-0.208449	-0.850808
FISQPFQVAEVFTGHIG[15.994843]K	K Oxidation	ATP5B	>tr|F1SLA0|F1SLA0_PIG ATP synthase subunit beta OS=Sus scrofa GN=ATP5B PE=1 SV=1	-0.275143	-1.28787	-1.78607	-0.764961	-0.562575	-0.0346408	-1.22834		-2.68514	1.45868	0.163736	-0.0378496	1.21101	-1.60602	-2.8858	-1.87067	-2.93087	-0.284071	-2.65595	-1.27339	-0.743082	1.71321	-3.37683	-0.653142	0.575953	0.253396	-2.74574	-0.333912	1.97447	-2.72087	-2.04375	1.4181	-0.0431686	-2.99554	-0.682765	-1.19188
NISEAEEW[31.988578]YK	W Dioxidation	DES	>sp|P02540|DESM_PIG Desmin OS=Sus scrofa GN=DES PE=1 SV=4	-0.276824	-0.974811	-1.34471	-0.464511	-0.832369	-0.235118	-0.57139		-0.877556	-0.0357483	-0.648134	0.454143	-0.189721	-1.33191	-0.860099	-1.51751	-2.12138	-1.14321	-0.978297	-1.13596	-0.943113	0.173744	-0.228264	-0.860412	-1.45926	-0.519456	-0.74617	-0.604591	-0.0912686	-2.2417	-0.378967	-0.0463674	-0.355194	-1.50473	-0.136447	-0.289184
GEIGPVGNP[15.994843]GPAGPAGPR	P Oxidation	COL1A2	>sp|P08123|CO1A2_HUMAN Collagen alpha-2(I) chain OS=Homo sapiens GN=COL1A2 PE=1 SV=7	-0.280958	-0.186462	-1.11	0.107975	-0.116967	-1.05408	-1.0169		0.0704966	0.819432	-2.40922	0.395462	0.235246	-0.702925	-0.946667	0.668498	1.65923	-2.01417	-1.62883	-2.45621	-1.19807	0.403498	0.283653	0.942819	0.607187	-1.24619	0.816593	-0.645462	-0.781778	0.609294	-1.32639	-0.690475	-0.745226	0.0563397	-0.819726	-2.55897
TGETGASGPP[15.994843]GFAGEK	P Oxidation	COL1A2	>sp|P08123|CO1A2_HUMAN Collagen alpha-2(I) chain OS=Homo sapiens GN=COL1A2 PE=1 SV=7	-0.296235	-0.495959	-0.700234	0.386393	0.0550677	-1.18795	-0.677963		-0.923303	0.34791	-2.24052	1.63097	-0.525091	-0.326412	-2.24967	1.11733	1.09627	-2.02848	-1.01763	-0.851102	-0.994446	0.406141	0.197018	1.93686	0.764683	-1.37997	0.964393	-0.128834	-1.30297	-0.254442	-1.07292	0.901358	-0.365006	-0.654574	-0.872686	-0.819586
VVDAIGNAIDG[15.994843]K	K Oxidation	ATP5A1	>sp|P80021|ATPA_PIG ATP synthase subunit alpha, mitochondrial OS=Sus scrofa GN=ATP5A1 PE=1 SV=2	-0.297846	-2.7975	-2.94138	-1.0862	-2.75697	-0.183613	-2.31559		-5.28835	1.84634	1.1514	1.09923	0.741185	-4.60324	-3.56984	-3.75811	-5.27918	0.0837052	-3.01029	-3.55977	-0.901206	1.28966	-3.74806	-0.985218	0.0539997	-3.95581	-3.93328	-3.19279	1.92411	-5.77817	-2.29133	0.752537	-1.0283	-3.34169	-2.4404	-2.45196
ISV[15.994843]EAINSITGEFK	E Oxidation	CKM	>sp|P06732|KCRM_HUMAN Creatine kinase M-type OS=Homo sapiens GN=CKM PE=1 SV=2	-0.30986	-1.14466	-2.65848	-1.52327	-1.82205	0.947431	-2.56097		-6.7069	4.12569	-0.534413	1.87619	1.58109	-0.364976	-2.4015	-3.39325	-7.3064	1.79574	-2.46312	-2.66015	-4.98447	0.887165	-2.46395	0.468172	-1.02765	-2.87813	-1.66089	-1.72154	2.51159	-7.04884	-0.61673	0.260926	-3.34339	-5.25722	-1.1791	-0.464164
GPQGAIGEP[15.994843]GK	P Oxidation	COL6A2	>sp|P12110|CO6A2_HUMAN Collagen alpha-2(VI) chain OS=Homo sapiens GN=COL6A2 PE=1 SV=4	-0.330199	-1.63644	-1.8933	-1.04786	-1.72543	-1.00181	-0.974021		-1.93496	0.0630329	-0.189643	0.740771	-1.97299	-2.52571	-1.84171	-0.205332	-2.517	-1.63979	-0.033546	-3.38286	-2.45608	-1.04741	-0.671219	-0.0167298	-2.55716	-1.66567	-0.515596	-2.16331	-1.50382	-3.26496	-0.499807	-0.635378	-2.45833	-1.52723	-0.663128	0.752609
HADS[-18.010151]VAEIGEQIDNIQR	S Dehydrated/WaterLoss	MYH1	>sp|Q9TV61|MYH1_PIG Myosin-1 OS=Sus scrofa GN=MYH1 PE=2 SV=1	-0.414479	-0.505019	-0.517629	-0.112313	-1.18461	-0.0222982	-0.449834		0.405241	0.235916	-1.34333	-0.955742	0.641296	-1.0614	-0.555911	-1.04406	-0.997682	-0.12051	-0.295383	-0.656942	-0.0315877	-0.15816	-0.51004	0.250535	-0.405481	-1.30743	-2.25265	-0.77286	0.151424	-2.19887	-0.196021	0.712755	-0.494378	-1.55393	-0.84739	1.09636
GFP[31.988578]GSPGNVGPAGK	P Dioxidation	COL1A2	>sp|P08123|CO1A2_HUMAN Collagen alpha-2(I) chain OS=Homo sapiens GN=COL1A2 PE=1 SV=7	-0.534788	-1.91749	-2.13421	-1.32973	-0.982663	-0.682071	-1.38109		-1.5271	-0.100246	-1.97639	1.46459	-2.97004	-2.1696	-1.55821	-0.972105	-2.96949	-2.45913	-1.85231	-1.25591	-1.86439	-2.31647	-0.863768	-0.274278	-0.834473	-1.92265	0.217106	-1.39063	0.594534	-2.04696	-1.95868	-0.591739	-0.710338	-1.84426	-1.51718	-1.4526
TTPPQQDVDGT[-18.010151]FFIYSK	T Dehydrated/WaterLoss	IGHG1	>tr|K7ZLA7|K7ZLA7_PIG IgG heavy chian constant region (Fragment) OS=Sus scrofa GN=IGHG1 PE=4 SV=1	-0.561191	-1.22954	-0.833701	-1.17839	-0.945872	-0.540069	-1.229		-0.551761	-1.3263	-0.543499	0.176795	-0.430718	-3.86126	-0.42831	-0.197851	-1.63117	-0.591539	-1.2414	0.129301	-1.03091	-2.25882	-1.19438	-0.229462	-1.16905	-2.18374	-1.18835	0.757657	-0.601782	-0.993487	-0.478355	-0.87779	-1.18897	-1.98222	-1.14344	-0.601352
IRP[79.964826]GSGGEKPPDEAPFTYQIK	R Phosphorylation	TTN	>sp|Q8WZ42|TITIN_HUMAN Titin OS=Homo sapiens GN=TTN PE=1 SV=4	-0.619486	-1.37474	-1.78322	-1.23576	-2.05592	-0.961197	-1.85192		-1.56977	0.0415273	0.889558	-1.83926	-1.90013	-0.0710169	-2.31475	-1.21308	-3.34102	-1.47268	-1.68657	-0.632624	-1.52315	-1.46179	-1.73481	-0.223278	-1.79901	-1.3372	-2.47994	-2.60753	-0.370584	-11.8109	-1.55181	-5.34041	-1.00061	-2.24085	-3.01043	-1.1558
V[14.014847]DIDTPDIDIHGPEGK	D Methyl	AHNAK	>sp|Q09666|AHNK_HUMAN Neuroblast differentiation-associated protein AHNAK OS=Homo sapiens GN=AHNAK PE=1 SV=2	-0.628163	-0.985417	-0.65438	-0.938763	-0.420796	-0.714821	-0.988641		0.488711	-1.13803	-0.866292	-0.997043	-0.00479962	-1.62936	-0.873333	-1.43418	0.279806	-1.81203	-0.671578	-0.413719	-0.857453	-1.4358	-0.872964	-0.588834	-0.538427	0.11352	-1.2579	-0.000369865	-0.741228	-0.756911	-0.688413	-0.288744	-1.1294	-1.67728	-1.02721	-0.120679
GSD[14.014847]EPPVFIEIHYK	D Methyl	LAP3	>sp|P28838|AMPL_HUMAN Cytosol aminopeptidase OS=Homo sapiens GN=LAP3 PE=1 SV=3	-0.651912	-0.714451	-0.858608	-0.526286	-0.810837	-0.863602	-0.734564		-1.66192	0.336932	-0.85519	-0.427474	-0.3787	-0.6651	-0.991208	-0.822796	-0.891117	-0.682911	-0.760591	-1.09981	-1.03172	-0.195973	-0.80187	-0.0755838	-0.698279	-0.162982	-0.607287	-1.7748	-0.65911	-0.997695	-1.06809	-2.11814	-0.233035	-1.05702	-1.16985	-0.47835
SI[15.994843]DDIEDEIYAQK	D Oxidation	TPM1	>sp|P09493-6|TPM1_HUMAN Isoform 6 of Tropomyosin alpha-1 chain OS=Homo sapiens GN=TPM1	-0.654408	-1.3738	-3.72903	-1.22338	-2.86002	-1.79424	-2.96502		-7.71406	3.36501	1.01476	0.716655	2.01826	-0.0342213	-0.331412	-7.14784	-7.52487	1.40218	-2.47831	-6.31513	-5.24721	2.064	-0.759135	-0.951181	1.24771	-2.56856	-4.45115	-5.66808	0.999451	-6.45839	-4.58793	2.07406	-3.30286	-3.30891	0.805642	-6.05394
IGE[15.994843]YGFQNAIIVR	Y Oxidation	ALB	>sp|P08835|ALBU_PIG Serum albumin OS=Sus scrofa GN=ALB PE=1 SV=2	-0.859999	-2.11459	-1.99628	-2.4619	-2.71156	-0.997892	-2.9275		-3.24043	-0.582535	-0.371737	0.754704	1.38716	-3.8652	-3.20258	-2.77774	-2.66508	-1.09062	-0.726061	-3.50335	-4.17851	-1.04945	-3.95126	-0.668358	-0.732148	-3.85856	-3.19242	-3.06312	1.9034	-3.02943	-3.89918	0.995027	-3.4523	-1.65048	-2.83822	-3.76899
QI[15.994843]EDEIVSIQK	E Oxidation	TPM1	>sp|P09493-6|TPM1_HUMAN Isoform 6 of Tropomyosin alpha-1 chain OS=Homo sapiens GN=TPM1	-0.870351	-1.90534	-3.05078	-2.26714	-2.35021	-2.07869	-3.54221		-5.48093	1.61025	0.101229	0.288052	0.0965061	-3.07672	-3.05223	-1.58892	-6.11906	0.0334515	-4.42014	-1.69736	-3.95301	1.85076	-4.9765	-1.9898	0.503199	-2.73861	-3.80665	-3.35877	0.476217	-3.2549	-4.6336	0.344718	-2.50409	-4.73353	-2.24465	-4.68659
SITGYF[15.994843]IEK	F Oxidation	TTN	>sp|Q8WZ42|TITIN_HUMAN Titin OS=Homo sapiens GN=TTN PE=1 SV=4	-0.898849	-1.1497	-1.32613	-2.14675	-2.30168	-1.59116	-2.11424		-1.30052	-0.641801	-2.29899	0.645907	-1.52082	-2.12575	-0.858373	-0.0938535	-1.12204	-1.10685	-1.727	-1.34865	-1.20171	-1.70741	-3.38221	-2.29567	-1.86725	-1.898	-3.40023	-2.04126	-1.25084	-0.655989	-1.93147	-0.716518	-1.08502	-1.83166	-2.12416	-3.41611
SSS[79.964826]PAPADIAQTVQEDIR	S Phosphorylation	G3BP1	>sp|Q13283|G3BP1_HUMAN Ras GTPase-activating protein-binding protein 1 OS=Homo sapiens GN=G3BP1 PE=1 SV=1	-0.9083	-1.79865	-3.24602	-2.44879	-2.5842	-1.81341	-2.34292		-2.31366	1.29724	-1.01944	-1.59734	-0.160906	-1.21747	-2.02989	-3.78633	-4.17498	-0.917699	-2.19782	-5.69358	-2.88528	0.145126	-2.29934	-4.75567	-2.04796	-0.212177	-2.59933	-5.47735	-2.91208	-3.48775	-0.714746	-7.42037	-1.82693	-1.17781	-2.01092	-4.356
I[15.994843]EEIEEEIEAER	E Oxidation	MYH4	>sp|Q9Y623|MYH4_HUMAN Myosin-4 OS=Homo sapiens GN=MYH4 PE=2 SV=2	-0.922795	-1.06103	-3.70658	-1.45541	-1.84957	0.710293	-2.98475		-9.60605	0.739674	2.96315	2.21205	2.42238	1.97197	-1.01388	-7.62458	-9.91847	2.07456	-2.23611	-4.74629	-5.57432	2.84252	-0.645801	-2.44403	0.0332775	0.00894758	-4.27205	-3.16845	3.76775	-1.89329	-2.34717	3.02516	-3.87848	-1.5229	-2.82883	-3.7088
EQIGPVTQEFW[31.988578]DNIEK	W Dioxidation	APOA1	>sp|P18648|APOA1_PIG Apolipoprotein A-I OS=Sus scrofa GN=APOA1 PE=1 SV=4	-0.933306	-1.90713	-1.60291	-2.64233	-2.36555	-0.210558	-1.79196		-2.10345	-1.11192	-2.28766	1.76981	-0.221187	-3.17939	-2.12532	-2.10261	-2.17472	-1.64148	-0.552929	-2.04251	-3.00058	-1.91512	-2.99373	-2.65989	-2.13981	-1.04239	-3.24136	-3.03864	0.221812	-1.33485	-0.642928	0.103777	-2.89181	-1.7645	-1.13028	-1.38126
TAPIVYPIAPC[47.984762]GR	C Trioxidation	IGHG	>tr|L8B0Y0|L8B0Y0_PIG IgG heavy chain OS=Sus scrofa GN=IGHG PE=2 SV=1	-0.977545	-1.99276	-3.10325	-0.255405	-1.70229	-2.247	-0.678357		-2.13864	-0.474778	0.563552	-1.86032	-2.11575	-1.6681	-2.19443		-2.60699	-3.47507	-2.15758	-4.17334	1.79572	-2.97014	0.408207		-3.1039	-0.30221	-1.15549	-2.24755	-2.72488	-2.02866	-1.76913	-2.17269	-0.554346	-1.91785	0.437123
QQW[15.994843]IQEVK	W Oxidation	GOT2	>sp|P00506|AATM_PIG Aspartate aminotransferase, mitochondrial OS=Sus scrofa GN=GOT2 PE=1 SV=2	-0.99786	-1.63294	-1.78099	-0.757139	-1.48149	-0.574874	-0.73734		-1.44334	-0.0706446	-2.08674	-0.390714	-2.0238	-1.61641	-1.75916	-1.13241	-1.8425	-1.81153	-1.56966	-1.90026	-1.00581	-1.35678	-0.236272	-0.429688	-2.02946	-0.240755	-1.57933	-2.07642	-0.85507	-1.76565	-0.294677	-1.63145	-0.708091	-1.37275	-0.680978	-0.187545
FQPIVDEP[15.994843]K	P Oxidation	ALB	>sp|P08835|ALBU_PIG Serum albumin OS=Sus scrofa GN=ALB PE=1 SV=2	-1.0902	-2.40641	-2.42912	-3.39683	-3.48902	-2.19797	-4.69586		-7.18934	1.83168	0.900192	0.0966774	0.268493	-2.34497	-3.85218	-3.69698	-4.95157	0.0626164	-1.94329	-2.88423	-6.73369	1.23815	-6.87983	-1.21194	-2.23911	-3.29842	-4.69397	-3.72457	0.295308	-0.624393	-4.69124	1.1893	-5.76879	-3.11861	-4.0827	-5.81332
VVSPW[15.994843]SSEDAK	W Oxidation	PDHB	>tr|F1SGH5|F1SGH5_PIG Uncharacterized protein OS=Sus scrofa GN=PDHB PE=1 SV=1	-1.23297	-1.18494	-1.02353	-0.964014	-1.26163	-0.859872	-1.20463		-0.924354	-0.997116	-2.54034	-0.470065	-1.9233	-0.649275	-1.75145	-0.415747	-0.951885	-1.26329	-1.31287	-0.566088	-1.36658	-0.159776	-1.32356	-1.00614	-2.00862	-0.884101	-1.66396	-0.489829	-0.616812	-0.430807	-1.10293	-0.666273	-1.02845	-1.26898	-0.837068	-1.68403
VVSVIPIQHQDW[15.994843]IK	W Oxidation	IGHG1	>tr|K7ZLA7|K7ZLA7_PIG IgG heavy chian constant region (Fragment) OS=Sus scrofa GN=IGHG1 PE=4 SV=1	-1.37609	-2.53245	-1.13286	-2.68581	-1.37485	-2.31803	-1.6004		-2.35451	-1.94994	0.888415	-2.08834	-2.29939	-3.91637	-0.79239	-3.12164	-1.49694	-1.56082	0.293157	-1.76682	-3.25961	-3.41404	-0.510964	-3.55861	-3.96101	-1.62172	-0.339704	0.423012	-3.20313	-1.27007	-1.43293	-1.45484	-2.87463	-0.830281	-0.777117	-1.91959
TAGW[15.994843]NIPMGIIYNK	W Oxidation	TF	>sp|P02787|TRFE_HUMAN Serotransferrin OS=Homo sapiens GN=TF PE=1 SV=3	-1.39084	-1.74515	-1.28414	-2.86789	-1.72279	-1.01219	-1.55641		-1.69753	0.0527254	-2.1034	-1.81514	-1.83063	-2.03371	-3.02855	-0.0877004	-1.84319	-1.67834	-0.173534	-1.4415	-2.47668	-3.17691	-3.31196	-2.506	-1.9225	-1.01343	-1.9544	-2.00084	-0.556054	-1.3228	-1.46832	-0.887372	-3.01329	0.271707	-1.56054	-1.92352
GAGIPG[15.994843]QHGQITQQEIDTVVNTQHEIIR	P Oxidation	LMAN1	>tr|F1SMS8|F1SMS8_PIG Uncharacterized protein OS=Sus scrofa GN=LMAN1 PE=1 SV=1	-1.49906	-2.50282	-1.81733	-1.75882	-1.63453	-1.41785	-1.991		-4.62871	-0.800667	0.629447	-1.19632	-1.00092	-3.02446	-2.76728	-3.21863	-1.65151	-1.80996	-1.09493	-2.71293	-1.46798	-1.46825	-1.50918	-2.58989	-1.72629	-0.470511	-1.86845	-2.47288	-0.63704	-2.62555	-2.19866	-1.78049	-2.05746	-1.68022	-2.35	-1.87634

## Sheet: Table S6
Table S6. Peptide components of the irreversible oxidation cluster 2 detected in the ischemic tissue during the first reperfusion day. The standardized log2-ratio at the peptide level (Zp) was calculated for each of the four biological replicates with respect to baseline.
				Averaged Zp								Replicate Zp
Peptide sequence	Residue & modification	Protein accession	Protein description	20min	40min	80min	120min	6h	12h	24h		20 min				40 min				80 min				120 min				6h				12h				24h
ASATPKPEPVPVQKPTVTSVC[47.984762]AETAQEIAEGQR	C_Trioxidation	PDLIM5	>tr|F1RWW4|F1RWW4_PIG Uncharacterized protein OS=Sus scrofa GN=PDLIM5 PE=1 SV=2	4.14082	6.93753	6.73911	9.194	7.4259	8.80135	6.10732		2.87918	4.66211	6.77759	2.24439	3.82238	9.4633	7.60035	6.8641	5.54684	5.01365	6.77047	9.62549	8.63391	10.7207	8.07686	9.34448	10.5101	2.61314	10.5339	6.04653	11.702	4.42125	5.90075	2.3077	8.04087	5.13074	6.4378	4.81986
WNTDNTIGTEIAIEDQIC[47.992023]QGIK	C_Trioxidation	VDAC2	>tr|A0A024QZT0|A0A024QZT0_HUMAN Voltage-dependent anion channel 2, isoform CRA_c OS=Homo sapiens GN=VDAC2 PE=4 SV=1	1.5635	2.5221	2.8705	3.9529	5.65493	5.53191	3.82646		0.283143	3.10919	2.43583	0.425834	3.73771	3.85269	1.29395	1.20404	4.91631	2.51507	1.28864	2.76199	5.14352	7.43754	1.70287	1.52767	9.63415	8.00846	2.80846	2.16868	7.46637	3.08893	3.59745	0.717557	6.15264	4.83177	2.52663	1.79479
EPAC[47.984762]DDVETEQAAIAAVDYINK	C_Trioxidation	AHSG	>sp|P29700|FETUA_PIG Alpha-2-HS-glycoprotein (Fragment) OS=Sus scrofa GN=AHSG PE=1 SV=1	2.82837	3.13296	1.07241	4.54633	5.39921	3.56159	5.1545		5.83718	0.367489	2.27669	2.83213	3.47159	0.958833	2.694	5.40743	5.4643	-1.92674	0.651398	0.100697	13.2185	0.479552	0.465749	4.02157	3.54967	9.91932	3.9744	4.15344	1.3279	1.50267	5.79528	-0.374409	10.9396	-1.8919	3.97292	7.59742
SQETDC[47.984762]PYFSTPIIIGK	C_Trioxidation	MDH2	>sp|P00346|MDHM_PIG Malate dehydrogenase, mitochondrial OS=Sus scrofa GN=MDH2 PE=1 SV=2	3.34896	2.27648	1.73004	2.19051	5.57076	4.62467	5.02579		6.69887	3.44286	1.94782	1.30628	4.94635	0.56637	2.24231	1.3509	3.76268	1.903	1.57937	-0.324867	2.09213	3.72935	2.05147	0.88909	8.51595	6.02886	3.99067	3.74754	2.19388	2.14693	7.05546	1.9313	10.9608	-0.174737	2.72789	6.58921
EGC[47.984762]SEWVDAIQGITER	C_Trioxidation	MYBPC3	>tr|F1SID7|F1SID7_PIG Uncharacterized protein OS=Sus scrofa GN=MYBPC3 PE=1 SV=2	0.823263	2.80122	3.78171	4.37127	2.77446	4.47022	3.51729		0.210458	1.08016	1.678	0.324439	2.10124	0.488663	1.30373	7.31126	2.57399	0.50704	3.07464	8.97118	3.39339	1.64635	6.19529	6.25005	3.77879	1.94995	2.13696	3.23216	2.90207	-0.113678	6.03837	4.66385	3.84183	2.94075	4.63509	2.6515
EPAC[31.988578]DDVETEQAAIAAVDYINK	C_Dioxidation	AHSG	>sp|P29700|FETUA_PIG Alpha-2-HS-glycoprotein (Fragment) OS=Sus scrofa GN=AHSG PE=1 SV=1	1.51236	3.05226	0.766023	2.7328	4.48052	3.84345	4.15693		6.82175	-1.68262	-0.545093	1.45541	3.72129	-0.0473347	2.83505	5.70002	6.44737	-3.27472	0.484157	-0.592709	6.82096	-1.38099	4.0937	1.39751	2.04391	7.09054	5.19741	3.59024	0.948846	0.0768712	6.73805	-0.811529	8.6899	-4.0741	3.53084	8.48106
MEADISQIQTEVEEAVQEC[47.984762]R	C_Trioxidation	MYH7	>sp|P79293|MYH7_PIG Myosin-7 OS=Sus scrofa GN=MYH7 PE=2 SV=2	1.35279	2.22993	1.71976	2.89305	5.83981	1.19064	5.07634		0.981886	-0.526572	1.42754	3.52831	1.72464	0.876986	-0.10495	6.42304	-0.348952	1.19087	0.464445	5.57267	1.9551	5.34643	0.417067	3.8536	2.80852	12.5735	0.0827915	7.8944	1.10373	1.78388	1.27754	3.46113	2.9738	7.50159	0.624259	9.2057
TC[47.984762]GFDFTGAIEDISK	C_Trioxidation	GOT2	>sp|P00506|AATM_PIG Aspartate aminotransferase, mitochondrial OS=Sus scrofa GN=GOT2 PE=1 SV=2	2.65626	0.985317	0.518497	1.46506	3.59753	4.71734	3.42928		3.56957	3.76725	0.977559	2.31067	1.19073	-0.447407	0.720084	2.47786	1.69101	-0.121387	0.559392	-0.055028	1.94556	0.444988	2.20987	1.25984	2.56535	3.42394	5.16544	3.2354	1.87069	0.443637	7.56399	2.05091	7.25092	-2.34439	2.02855	6.78204
TIIPIISQC[47.984762]TPK	C_Trioxidation	MDH2	>sp|P00346|MDHM_PIG Malate dehydrogenase, mitochondrial OS=Sus scrofa GN=MDH2 PE=1 SV=2	2.04744	1.9687	1.79209	2.17187	2.54185	2.41644	2.13542		0.999997	3.52693	2.26638	1.39645	2.02934	0.468456	3.75479	1.62222	0.996398	1.97563	3.06363	1.13269	1.86173	2.17956	1.93714	2.70905	2.8345	1.00095	2.36869	3.96326	2.26861	1.62994	2.56428	1.62398	1.86531	1.70994	1.28388	3.68255
VAVPSTIHC[47.984762]DHIIEAQIGGEK	C_Trioxidation	ACO2	>sp|P16276|ACON_PIG Aconitate hydratase, mitochondrial OS=Sus scrofa GN=ACO2 PE=1 SV=1	2.51893	1.86947	0.95269	1.78332	2.99299	2.14499	2.26707		2.62282	0.96862	6.41726	0.0669952	2.49294	1.94009	2.99681	0.0480267	1.16713	3.25215	0.273194	-0.88171	1.6858	3.20293	1.36172	0.882854	3.23683	3.52167	3.81895	1.39449	2.2652	-0.373222	2.02477	1.06381	2.72426	2.29	1.38397	2.67003
YPIEH[14.014847]GIVTNWDDMEK	H_Methyl	ACTG1	>sp|P63261|ACTG_HUMAN Actin, cytoplasmic 2 OS=Homo sapiens GN=ACTG1 PE=1 SV=1	1.27426	1.84128	1.03771	1.52987	2.50686	3.43544	2.34831		2.75692	-0.683152	2.07336	0.949898	1.83541	2.61966	1.92155	0.988515	1.62128	0.35706	0.746125	1.42639	2.18996	0.926823	3.1331	-0.13042	2.83465	2.10158	3.9404	1.1508	3.65709	2.17616	3.21379	0.934339	3.57333	1.52407	2.01732	2.27851
DTIMISQTPEVTC[47.984762]VVVDVSK	C_Trioxidation	IGHG1	>tr|K7ZLA7|K7ZLA7_PIG IgG heavy chian constant region (Fragment) OS=Sus scrofa GN=IGHG1 PE=4 SV=1	0.960991	2.11068	1.15074	2.80247	2.79704	0.948653	2.25669		0.626206	-0.910636	3.85455	0.273844	0.965887	3.33205	3.89804	0.246747	0.556118	1.34208	-0.0108277	2.71557	2.01422	0.0908836	5.95402	3.15077	0.648785	2.44409	3.24187	4.85343	-0.475396	1.71674	2.3727	-0.171455	2.28243	1.38713	2.41652	2.94067
TIIPIISQC[-33.986144]TPK	C_Cys->Dha	MDH2	>sp|P00346|MDHM_PIG Malate dehydrogenase, mitochondrial OS=Sus scrofa GN=MDH2 PE=1 SV=2	0.626877	0.909444	2.26173	3.42319	2.60541	1.25987	1.90171		0.0272978	2.33441	-0.231508	0.377304	0.582191	0.958632	0.600223	1.49673	0.865075	0.854474	0.750476	6.5769	0.295641	3.67043	0.760318	8.96639	1.74045	0.151379	1.58874	6.94106	2.10533	0.555736	0.414414	3.25832	0.224922	-0.481903	1.16567	6.69816
DTIMISQTPEVTC[47.992023]VVVDVSK	C_Trioxidation	IGHG1	>tr|K7ZLA7|K7ZLA7_PIG IgG heavy chian constant region (Fragment) OS=Sus scrofa GN=IGHG1 PE=4 SV=1	0.901492	2.03305	1.23475	1.56583	2.54058	1.21319	2.0762		2.1183	-0.909257	1.43969	0.957239	2.76489	3.36371	1.04943	0.954159	1.94228	0.420895	0.193265	2.38255	2.85049	0.153108	1.13234	2.12738	3.10645	1.72576	0.879995	4.45011	1.82803	1.55988	0.598357	0.336097	2.87544	2.25168	0.923598	2.25408
GQEIC[47.992023]ADYSENTFTEYK	C_Trioxidation	GC	>tr|I3LN42|I3LN42_PIG Uncharacterized protein OS=Sus scrofa GN=GC PE=1 SV=1	0.285184	1.01056	0.952786	3.06523	2.28892	1.53948	2.37126		0.335402	-1.52108	2.34545	-0.0190364	0.903033	0.736409	2.1798	0.223012	0.270576	1.04404	1.31814	1.17839	3.03989	1.95865	4.27324	2.98915	2.6472	0.93436	3.49441	2.0797	-0.213832	-0.655489	3.2928	-0.169615	2.17969	1.22376	3.4428	2.63879
F[15.994843]SHEEIAMATVTAIR	F_Oxidation	ALDOA	>sp|P04075|ALDOA_HUMAN Fructose-bisphosphate aldolase A OS=Homo sapiens GN=ALDOA PE=1 SV=2	1.02716	1.72225	0.751615	1.44568	2.61876	2.03459	1.48686		0.456501	2.02621	1.14135	0.484575	0.0546484	3.22968	1.42831	2.17636	1.15831	0.62854	0.558716	0.6609	1.13552	2.28178	1.73815	0.627278	3.01819	1.79926	3.9335	1.7241	1.96465	2.54208	2.10452	1.36174	1.07717	1.26799	2.17256	1.42973
IS[-18.010151]DSHEDAGTIDFSSIIR	S_Dehydrated/WaterLoss	MYBPC3	>tr|F1SID7|F1SID7_PIG Uncharacterized protein OS=Sus scrofa GN=MYBPC3 PE=1 SV=2	1.03992	1.49319	1.48825	2.43649	1.26794	1.91965	1.40096		1.33565	1.2365	0.610939	0.976587	1.99567	0.716724	0.705261	2.5551	1.16144	0.727926	1.01209	3.05157	2.41239	1.97393	1.97947	3.38016	2.13807	0.193246	1.91016	0.830281	2.39682	0.638045	1.44248	2.50979	0.810904	0.925755	1.87145	1.99574
TIEATISGITAGEEY[14.014847]VFR	E_Methyl	TTN	>sp|Q8WZ42|TITIN_HUMAN Titin OS=Homo sapiens GN=TTN PE=1 SV=4	-0.0611306	0.285633	1.12549	3.82628	1.83556	0.984531	2.2249		0.654739	-0.65194	1.56935	-1.81667	1.14063	0.00153733	0.557866	-0.557508	-0.18671	0.817002	0.782873	3.0888	3.80888	2.96817	3.37655	5.15152	2.5138	0.0418603	2.76893	2.01766	0.508255	-0.148056	1.46081	-0.564643	3.09927	1.21453	1.16921	3.41658
S[79.964826]PPNPENIAPGYSGPIK	S_Phosphorylation	MYOZ2	>sp|Q9NPC6|MYOZ2_HUMAN Myozenin-2 OS=Homo sapiens GN=MYOZ2 PE=1 SV=1	1.45702	1.37791	-0.20914	1.59518	2.44099	2.04613	1.45792		1.46325	0.80183	0.652719	2.91028	2.19843	1.44097	0.579635	1.29259	-0.286354	0.164545	-0.410326	-0.304424	1.3529	1.37277	1.6773	1.97777	1.16398	6.14678	0.358205	2.09499	1.73994	-0.425607	2.35232	0.167518	2.15639	-0.448028	1.81214	2.31117
IMAGQEDSNGC[47.984762]INYEAFVK	C_Trioxidation	MYL3	>tr|F1SNW4|F1SNW4_PIG MYL3 OS=Sus scrofa GN=MYL3 PE=1 SV=1	0.848349	0.79526	0.391713	1.08846	2.3469	2.22834	2.1109		1.24026	2.08149	0.0194451	0.052202	1.16991	-0.0383453	0.841596	1.20788	-0.562506	1.0516	0.675293	0.402466	-0.253895	1.42941	0.848969	2.32935	1.4773	2.83729	2.0495	3.02351	2.54394	0.10131	1.91274	1.59693	2.66066	0.317098	1.01455	4.45127
EGIINDDIYC[47.984762]PPETAVIIASYAVQSK	C_Trioxidation	MSN	>sp|P26038|MOES_HUMAN Moesin OS=Homo sapiens GN=MSN PE=1 SV=3	1.14897	0.754413	1.3119	1.47666	1.75379	2.11571	1.24093		2.27852	-0.223942	0.81274	1.72857	1.45473	-0.0210758	1.19827	0.385726	1.27328	1.57457	1.69986	0.699874	1.27103	2.47785	0.811266	1.34648	2.82117	2.24724	1.51129	0.435457	2.05005	2.25085	2.18137	0.631307	2.40915	0.89058	1.24842	0.415565
E[14.014847]AAPSDAGEVVFSVR	E_Methyl	OBSCN	>sp|Q5VST9|OBSCN_HUMAN Obscurin OS=Homo sapiens GN=OBSCN PE=1 SV=3	0.532602	0.242721	0.695978	2.64082	1.02947	1.30577	2.71039		3.2561	0.055608	-0.579682	-0.601613	2.37799	-1.12981	-0.751041	0.473751	2.69948	-0.292402	0.0524661	0.324371	5.08236	1.44479	1.57041	2.46572	2.39707	-0.0119586	1.23537	0.497403	0.39131	-0.0747573	2.22023	0.53343	4.82598	0.604145	2.49434	2.9171
AIPFW[31.988578]NEEIVPQIK	W_Dioxidation	PGAM1	>tr|Q6FHU2|Q6FHU2_HUMAN Phosphoglycerate mutase (Fragment) OS=Homo sapiens GN=PGAM1 PE=2 SV=1	0.966432	0.97225	1.11352	1.29071	1.58329	1.61986	1.24172		0.601272	1.40946	-0.0881771	1.94317	1.13181	1.78701	0.370822	0.599352	1.69902	0.9202	1.11379	0.721051	1.90049	1.41887	0.806619	1.03685	1.84804	1.7721	1.29466	1.41836	1.73028	0.893562	1.50944	0.473147	1.54119	0.444475	1.56721	1.41402
ISGIV[14.014847]EGTMYYFR	E_Methyl	TTN	>sp|Q8WZ42|TITIN_HUMAN Titin OS=Homo sapiens GN=TTN PE=1 SV=4	-0.552367	0.63335	0.955114	2.12051	1.56752	1.7918	1.68401		-1.96212	-1.28923	0.888387	0.153497	2.19994	0.695712	0.838426	-1.20068	1.61277	0.766304	-0.108602	1.54998	1.95253	2.38158	2.95112	1.1968	2.20186	-0.89033	2.59903	2.35953	2.00509	3.17859	1.57852	1.71226	1.08982	2.21295	1.47332	1.95993
IQAPSVIIPIPGQSVDQIC[47.984762]VDIK	C_Trioxidation	ITIH4	>sp|P79263|ITIH4_PIG Inter-alpha-trypsin inhibitor heavy chain H4 OS=Sus scrofa GN=ITIH4 PE=1 SV=1	-0.266177	0.897309	0.965766	1.60712	0.45361	1.8005	2.68882		2.17102	-1.29558	0.331776	-2.27193	0.377317	0.949717	2.62926	-0.367056	2.43029	0.995785	1.26747	-0.830478	5.05922	0.781668	1.23628	-0.64868	0.0565216	-0.424686	1.2675	0.915103	1.95133	-0.84732	1.64966	-0.254993	5.01983	1.17098	0.0885808	4.47589
DGINEAW[15.994843]ADIIEIIDTR	W_Oxidation	SPTBN1	>tr|B2ZZ89|B2ZZ89_HUMAN Spectrin beta chain OS=Homo sapiens GN=SPTBN1 PE=2 SV=1	1.07166	0.654823	0.582503	1.35974	1.14479	2.00278	1.17392		3.55395	2.15093	-0.0648785	-1.35336	2.45795	0.754285	0.712544	-1.30549	3.32775	1.34204	-0.413048	-1.92672	3.89842	1.64902	0.427056	-0.535538	3.51332	1.44664	0.855378	-1.23618	2.78316	-0.390215	1.2224	-0.989568	3.49363	-0.358243	0.711429	0.848847
AGKPVIC[-33.986144]ATQMIESMIK	C_Cys->Dha	PKM	>tr|F1SHL9|F1SHL9_PIG Pyruvate kinase OS=Sus scrofa GN=PKM PE=1 SV=2	0.265013	0.866398	1.13946	1.57669	1.50708	1.10193	1.31762		0.341291	-0.314798	2.192	-1.15844	0.0530161	1.2467	2.01127	0.154611	1.29687	-0.068329	2.03167	1.29762	1.84843	1.65265	2.05631	0.749392	1.77203	-0.429809	2.42361	2.2625	1.21776	0.333033	0.986113	-0.745448	0.910659	1.27876	2.22807	0.85299
ISC[63.962868]AEDYISIVINR	C_SulfurDioxide	ALB	>sp|P08835|ALBU_PIG Serum albumin OS=Sus scrofa GN=ALB PE=1 SV=2	-0.127792	0.589779	-0.364997	0.903866	2.02932	2.71979	1.86363		4.11968	-0.649341	-2.0397	-1.94181	-1.23766	-0.677007	2.91142	1.36237	2.45072	-0.52805	-1.32283	-2.05983	4.29908	0.933572	1.27448	-2.89167	-0.743669	4.78858	3.19109	0.881292	1.08392	0.792194	4.35566	-1.2946	3.63808	-1.33019	1.39637	3.75027
FIANVSTVIT[-18.010151]SK	T_Dehydrated/WaterLoss	HBA	>sp|P01965|HBA_PIG Hemoglobin subunit alpha OS=Sus scrofa GN=HBA PE=1 SV=1	0.0210979	-0.216246	0.675865	0.560299	1.82289	1.80583	2.68077		0.533052	-0.429349	-0.348931	0.329619	1.06445	-0.178928	-1.14152	-0.608988	0.54776	0.283225	1.05884	0.813637	1.09432	0.292802	0.888062	-0.033988	1.31196	2.2434	1.03464	2.70157	1.17756	1.99209	2.43409	2.97466	3.51297	0.803757	3.33199	3.07435
HSFSGVASV[79.964826]ESASGEAFHVGK	S_Phosphorylation	AHSG	>sp|P29700|FETUA_PIG Alpha-2-HS-glycoprotein (Fragment) OS=Sus scrofa GN=AHSG PE=1 SV=1	0.203093	0.276351	0.619368	1.09147	1.56521	1.19824	2.36191		0.665649	-1.53634	-0.168726	1.85179	-0.147977	-0.373648	0.149027	1.478	1.7825	1.30864	-1.16612	0.55245	3.38027	2.09055	-2.68107	1.57613	3.27476	2.24031	1.1319	-0.386146	1.62904	-2.72179	0.76744	13.224	2.65315	0.601252	-0.257275	6.45052
AIPFW[15.994843]NEEIVPQIK	W_Oxidation	PGAM1	>tr|Q6FHU2|Q6FHU2_HUMAN Phosphoglycerate mutase (Fragment) OS=Homo sapiens GN=PGAM1 PE=2 SV=1	0.0702133	0.543503	1.13716	1.34288	1.30217	1.704	0.996879		1.14353	-0.139234	-0.691513	-0.0319333	1.07813	0.250977	0.805198	0.0397068	1.03422	0.0892566	1.64891	1.77625	1.11488	1.81241	1.39765	1.04658	2.65719	-0.251885	2.0285	0.774856	1.92298	0.657607	1.48502	0.350175	0.960822	0.209281	1.90764	0.909775
AWTEITDW[31.988578]ISIIDR	W_Dioxidation	DMD	>sp|Q5GN48|DMD_PIG Dystrophin OS=Sus scrofa GN=DMD PE=1 SV=1	0.413231	0.688197	1.15973	1.22107	1.17675	0.860365	1.31211		0.34862	-0.038167	0.768687	0.573786	0.266177	0.526276	1.6089	0.351435	0.186123	1.03242	1.8134	1.60697	0.351734	1.0879	1.35514	2.0895	0.933034	0.292979	1.87136	1.60964	0.547397	0.614509	1.17333	1.72611	1.00569	1.27546	1.32743	1.63986
IEAPVEEDVW[3.993788]EIIR	W_Trp->Kynurenin	MYBPC3	>tr|F1SID7|F1SID7_PIG Uncharacterized protein OS=Sus scrofa GN=MYBPC3 PE=1 SV=2	-0.434489	-0.197608	0.118824	1.66735	2.02421	1.72285	1.71712		-0.107424	-0.799079	-0.935701	0.104249	-1.24767	1.69788	-1.38844	0.1478	-0.222125	-0.560994	0.278137	0.980277	1.52341	1.1362	2.30319	1.70662	4.23388	0.960034	3.46205	-0.559135	1.07095	-1.29862	2.37474	3.06291	5.7116	0.236889	0.803298	0.116685
MV[15.994843]DISGQAYEEAFAEFQR	D_Oxidation	MYOM1	>sp|P52179|MYOM1_HUMAN Myomesin-1 OS=Homo sapiens GN=MYOM1 PE=1 SV=2	0.560181	-0.321846	0.291495	1.84245	1.06528	1.8571	1.26826		-0.144861	0.102915	2.0178	0.264866	0.398444	-2.15601	0.433552	0.0366353	-0.802591	0.259632	0.649143	1.0598	2.02108	1.91373	1.59674	1.83825	1.14715	0.669843	0.862951	1.5812	1.4739	-1.73768	2.2403	1.65582	1.60203	-0.192779	0.904168	2.75962
GAPAYT[79.964826]PPIQGPQVSPIAR	T_Phosphorylation	LDB3	>tr|F1SEN8|F1SEN8_PIG Uncharacterized protein OS=Sus scrofa GN=LDB3 PE=1 SV=2	0.475599	0.919785	0.783087	1.49027	1.22361	0.970493	0.678597		1.67532	0.59888	-0.728378	0.356577	1.46662	0.753385	0.994424	0.46471	1.74382	0.069043	0.865887	0.453597	2.18953	1.84991	0.791295	1.13034	2.78235	1.05182	0.363597	0.696664	2.1694	-1.56627	-0.228416	0.891586	2.11963	-0.118764	-0.721081	1.43461
QFAAQANAIGPW[15.994843]IQNK	W_Oxidation	ACTN2	>sp|P35609|ACTN2_HUMAN Alpha-actinin-2 OS=Homo sapiens GN=ACTN2 PE=1 SV=1	-0.295112	0.12922	0.645075	0.997537	0.924943	1.61694	2.22787		1.13494	0.459165	-0.415754	-2.3588	0.775142	0.0678807	0.172832	-0.498977	0.653667	0.736893	1.06613	0.123608	1.61501	1.65984	0.822796	-0.107495	2.09162	-0.950827	1.44427	1.11471	1.92268	0.587348	1.31121	0.781154	2.32586	2.65206	2.86719	1.06636
MFIGFPTT[-18.010151]K	T_Dehydrated/WaterLoss	HBA	>sp|P01965|HBA_PIG Hemoglobin subunit alpha OS=Sus scrofa GN=HBA PE=1 SV=1	-0.886014	-0.57337	0.197711	0.884126	2.64273	0.914955	2.86541		0.269748	-1.31963	-0.134898	-2.35928	-1.67575	1.68927	-1.95607	-0.350922	0.949806	-2.25772	1.11561	0.983149	1.47766	-0.369134	1.75723	0.670745	2.02551	0.518471	2.72567	5.30124	-0.0858506	1.41538	1.91576	3.50608	2.36358	0.797	3.40746	4.89362
TFGGAPSFPIG[159.932974]SPISSPVFPR	S_pyrophospho	DES	>sp|P02540|DESM_PIG Desmin OS=Sus scrofa GN=DES PE=1 SV=4	0.816205	0.295416	0.914277	0.748623	1.19866	1.13541	0.851078		1.12121	1.12858	0.855498	0.159534	1.86193	-0.968782	0.700979	-0.412463	0.839479	3.02263	0.393389	-0.59839	1.64653	-0.220606	2.14385	-0.57528	1.19989	0.455773	0.911733	2.22724	2.41733	1.08337	-0.14652	-0.569159	2.12516	1.56261	0.404072	-0.687526
APSW[15.994843]IDTGISEMR	W_Oxidation	CRYAB	>tr|B1Q039|B1Q039_PIG CRYAB OS=Sus scrofa GN=CRYAB PE=3 SV=1	0.321915	0.25969	0.0966294	1.15393	1.15729	1.01781	1.92472		1.19713	-0.255165	0.733358	-0.38766	2.15679	0.162723	-0.126325	-1.15443	-0.128545	1.34048	0.13782	-0.963241	1.29092	2.96457	0.384679	-0.0244441	2.01087	0.714491	0.0741696	1.82964	1.66824	0.16547	0.367374	1.03437	-0.69215	2.2126	-0.406966	6.58541
ADGANSNV[0.983759]FSMFEQTQIQEFK	F_Deamidation	MLC-2V	>tr|Q8MHY0|Q8MHY0_PIG MYL2 OS=Sus scrofa GN=MLC-2V PE=2 SV=1	0.160436	1.41079	0.384752	0.977333	1.2434	0.407605	0.841873		-0.679746	0.0573329	0.317988	0.946169	-0.0718281	1.56363	1.64764	2.50373	-0.251924	0.17097	0.478031	1.14193	0.516539	-0.123276	0.727373	2.7887	0.171069	1.41701	1.19483	2.19071	0.314588	0.590465	0.500622	0.514664	1.55677	1.32075	-0.457731	0.947695
IEAPVEEDVW[15.994843]EIIR	W_Oxidation	MYBPC3	>tr|F1SID7|F1SID7_PIG Uncharacterized protein OS=Sus scrofa GN=MYBPC3 PE=1 SV=2	0.316857	-0.49746	-0.102346	1.70269	1.12665	1.76855	0.962879		0.487263	0.573813	-0.122427	0.328781	0.234539	-0.921448	-0.0634722	-1.23946	-0.277557	-0.413056	-0.160214	0.441442	1.55865	1.40794	1.81621	2.02794	2.6472	0.58282	1.06887	0.207702	1.46776	-1.45772	2.06934	0.429569	1.5925	-0.819672	1.75584	1.32285
W[15.994843]VVIGDENYGEGSSR	W_Oxidation	ACO2	>sp|P16276|ACON_PIG Aconitate hydratase, mitochondrial OS=Sus scrofa GN=ACO2 PE=1 SV=1	0.709608	0.682463	0.0137279	0.86029	0.557882	1.23688	0.865697		0.864699	1.02763	-0.513841	1.45995	0.960762	0.763343	-0.149886	1.15563	0.30031	0.224829	-0.156006	-0.314222	1.07684	1.40783	0.734565	0.221926	1.11301	0.824455	0.54928	-0.255216	1.20561	0.729216	1.26814	1.33976	2.0244	0.410769	0.76131	0.266314
SSSGFTC[47.984762]QVTHEGTIVEK	C_Trioxidation	IGLC1	>sp|P01846|LAC_PIG Ig lambda chain C region OS=Sus scrofa PE=1 SV=1	-0.342565	0.570169	-1.8706	0.861597	1.16366	2.90259	1.52705		1.69718	-0.655089	-1.76377	-0.648583	-0.408657	-2.49028	4.8102	0.369409	1.06101	-3.4585	-1.47039	-3.61451	1.66862	0.351418	3.25723	-1.83088	-0.837936	3.48271	1.71198	0.297865	-1.03584	1.39478	6.84102	-1.44325	5.95219	-2.89596	1.68134	1.37062
IEAPVEEDVW[31.988578]EIIR	W_Dioxidation	MYBPC3	>tr|F1SID7|F1SID7_PIG Uncharacterized protein OS=Sus scrofa GN=MYBPC3 PE=1 SV=2	0.306839	0.114189	-0.144617	1.11368	1.38708	1.07423	0.697883		0.208753	0.716101	-0.232948	0.535451	0.88587	0.197709	-0.781508	0.154685	-0.831008	0.214719	0.325991	-0.288172	1.65673	1.67027	0.882294	0.245428	2.97495	0.326407	0.955603	1.29138	1.07706	-1.78978	1.0714	0.799466	1.56037	-1.022	1.16529	1.08787
RPC[31.988578]FSAITPDETYKPK	C_Dioxidation	ALB	>sp|P08835|ALBU_PIG Serum albumin OS=Sus scrofa GN=ALB PE=1 SV=2	-0.23567	0.321107	-0.257569	0.338648	0.46825	1.73314	2.17713		4.27161	-0.751787	-2.55555	-1.90695	-1.17252	-2.43836	3.20047	1.69483	2.96841	-1.26438	-0.381348	-2.35296	4.73303	-2.21751	2.25574	-3.41667	-0.517875	0.477047	2.06628	-0.15245	-0.983075	1.02831	4.44935	-2.28359	3.48146	-0.0633752	0.0220957	5.26834
VGW[15.994843]EIIITTIAR	W_Oxidation	ACTN2	>sp|P35609|ACTN2_HUMAN Alpha-actinin-2 OS=Homo sapiens GN=ACTN2 PE=1 SV=1	-0.21273	-0.457813	0.151734	0.83744	1.23131	1.27029	1.52783		0.565391	-1.32864	0.570562	-0.658236	-0.407778	-0.0736603	1.10357	-2.45339	0.751468	-0.109129	0.156064	-0.191467	2.20275	-0.0882738	2.02464	-0.789363	2.54494	-0.548392	1.75952	1.16918	1.132	-0.673047	1.40859	-0.552857	1.93676	1.52697	1.54893	1.09865
IIDDHFIFDKPVSPIITC[-33.986144]AGMAR	C_Cys->Dha	CKMT2	>tr|A0A024RAK5|A0A024RAK5_HUMAN Creatine kinase, mitochondrial 2 (Sarcomeric), isoform CRA_a OS=Homo sapiens GN=CKMT2 PE=3 SV=1	-0.254105	0.0672004	0.602317	0.695738	0.757303	1.39504	1.00053		-0.0884213	-0.468213	0.295357	-0.755144	0.223533	0.534538	0.350101	-0.839371	1.33275	-0.4127	1.05703	0.432189	1.80589	0.564105	0.0902091	0.322751	2.43331	-1.16197	0.511376	1.24649	3.27038	-0.200618	-0.480288	-0.336449	4.0455	0.145691	-0.585943	0.396851
ASFTNVIETE[0.983759]FTVSGIVEDQR	F_Deamidation	TTN	>sp|Q8WZ42|TITIN_HUMAN Titin OS=Homo sapiens GN=TTN PE=1 SV=4	-0.401502	0.0114495	0.380405	1.48846	1.08735	0.821678	0.424129		-0.390589	0.161089	0.150742	-1.52725	0.356066	0.523753	0.26719	-1.10121	-0.21691	0.765081	0.797426	0.176023	0.508827	2.37881	2.58931	0.476916	1.88883	0.719141	2.16509	-0.423664	0.113545	0.0152734	1.52981	-1.52445	1.26982	-0.636187	0.863719	0.199163
VTPNGYTIDQC[47.984762]IQTGVDNPGHPFIK	C_Trioxidation	CKMT2	>tr|A0A024RAK5|A0A024RAK5_HUMAN Creatine kinase, mitochondrial 2 (Sarcomeric), isoform CRA_a OS=Homo sapiens GN=CKMT2 PE=3 SV=1	-0.60602	0.0465234	0.71116	0.786417	1.12751	0.440431	1.1363		-1.65413	0.195492	0.620544	-1.58599	-0.982804	0.10058	0.846158	0.22216	0.226914	0.0895683	0.799109	1.72905	1.07719	0.154788	1.11209	0.801602	1.94301	-0.241455	1.16423	1.64426	0.524329	-0.122492	0.356533	-0.0823126	0.820557	1.2284	0.130835	2.3654
EHAEVQFSW[15.994843]YVDGVEVHTAETRPK	W_Oxidation	IGHG1	>tr|K7ZLA7|K7ZLA7_PIG IgG heavy chian constant region (Fragment) OS=Sus scrofa GN=IGHG1 PE=4 SV=1	-0.108393	0.2101	-0.874214	0.1993	2.15275	0.581729	1.33879		0.237541	-1.98419	2.58022	-1.26714	0.230992	-1.13908	2.60742	-0.858933	-0.337031	-1.30008	-0.104065	-1.75568	2.83856	-2.36239	-0.38985	0.710887	1.40889	2.33704	2.78932	2.07574	-1.13565	-0.733993	2.29911	-0.520236	2.36557	0.254237	1.27494	1.46041
SYDVPPPPME[15.994843]PDHPFYSNISK	P_Oxidation	PGAM1	>tr|Q6FHU2|Q6FHU2_HUMAN Phosphoglycerate mutase (Fragment) OS=Homo sapiens GN=PGAM1 PE=2 SV=1	0.460205	0.632763	0.090632	0.582533	0.715352	0.54949	0.353903		-0.480874	0.066545	1.33314	0.922008	1.03117	0.510772	0.596333	0.392781	-0.211023	0.878446	-0.801534	0.496639	0.832092	1.54983	0.214263	-0.266049	1.45234	1.36846	-0.28144	0.322045	0.83432	-0.145239	0.26466	1.8983	0.415571	0.455911	-0.408772	0.952904
EMN[15.994843]VITEWIAATDTEITK	N_Oxidation	DMD	>sp|Q5GN48|DMD_PIG Dystrophin OS=Sus scrofa GN=DMD PE=1 SV=1	0.599372	0.0956024	-0.109586	0.650555	0.884855	0.175976	1.00287		0.180873	0.574753	0.545886	1.09598	1.03293	0.81127	-1.31411	-0.147681	-0.296264	0.544937	-0.905562	0.218545	-0.0313364	1.98569	-0.154883	0.80275	0.762333	1.95727	0.330933	0.488887	-0.1172	1.41145	0.469153	0.527025	1.11088	0.983828	1.19549	0.721301
IDVPISGDPAPTVIW[31.988578]QK	W_Dioxidation	MYBPC3	>sp|Q14896|MYPC3_HUMAN Myosin-binding protein C, cardiac-type OS=Homo sapiens GN=MYBPC3 PE=1 SV=4	0.487576	-0.365459	-0.195514	0.717455	0.437674	1.1902	0.741058		0.745838	1.25925	-0.0727077	0.0179277	0.235944	0.153392	-0.478185	-1.37299	-0.454696	0.208008	-0.221222	-0.314145	-0.552877	0.819935	0.913561	1.6892	1.51991	-0.0297214	0.370125	-0.109614	0.627283	-0.995445	1.75311	-0.476901	0.78556	-0.419149	2.01687	0.580946
TFGGAPSFPIGSP[159.932974]ISSPVFPR	S_pyrophospho	DES	>sp|P02540|DESM_PIG Desmin OS=Sus scrofa GN=DES PE=1 SV=4	-0.592529	0.200522	0.583086	0.542632	0.0204807	1.31824	0.860124		-0.642132	0.014613	-2.96705	1.22445	2.34533	-1.80544	-1.06104	1.32324	1.95149	1.08896	-1.93593	1.22782	1.41944	0.0118624	-1.44854	2.18777	0.602938	-0.434212	-2.49383	2.40703	3.50375	-1.64994	-0.867261	1.59852	1.27403	1.37958	-0.3058	1.09269
IDVPISGDPAPTVIW[15.994843]QK	W_Oxidation	MYBPC3	>sp|Q14896|MYPC3_HUMAN Myosin-binding protein C, cardiac-type OS=Homo sapiens GN=MYBPC3 PE=1 SV=4	-0.256788	-0.486145	0.00619729	0.724309	0.878998	0.952283	1.07519		-0.123812	-0.733373	-0.636943	0.466974	-0.387694	-1.12757	0.257396	-0.686715	0.105545	-0.435149	0.275875	0.0785181	0.424898	0.286635	1.79473	0.390973	2.33962	0.419532	1.16691	-0.410067	1.436	-1.80023	0.468565	-0.485634	1.42437	1.08442	1.20593	0.586019
EDQVIQIMNA[30.008581]IFSK	N_Hydroxymethyl	RPN2	>sp|P04844|RPN2_HUMAN Dolichyl-diphosphooligosaccharide--protein glycosyltransferase subunit 2 OS=Homo sapiens GN=RPN2 PE=1 SV=3	-0.0242201	0.487236	-1.04576	0.907333	0.933039	0.735381	0.653976		-0.217481	-2.29588	0.761156	1.65532	0.353279	1.44624	0.964167	-0.814741	-0.106703	-1.87612	-1.23708	-0.963149	1.60363	1.00369	1.49321	-0.471205	0.260543	2.79049	0.776658	-0.0955351	-1.21399	-2.09465	2.68475	-1.60354	2.11036	-1.03412	1.41301	0.126654
TFIIW[15.994843]INEEDHTR	W_Oxidation	CKMT2	>tr|A0A024RAK5|A0A024RAK5_HUMAN Creatine kinase, mitochondrial 2 (Sarcomeric), isoform CRA_a OS=Homo sapiens GN=CKMT2 PE=3 SV=1	0.325542	0.150505	-0.354993	0.771394	0.684466	0.605708	0.439021		1.26762	0.160285	-0.821396	0.695654	0.44355	0.89359	-0.740196	0.00507602	-0.181205	0.0479098	-0.821286	-0.465389	1.16978	1.38124	-0.256438	0.790993	-0.377454	1.00595	-0.121411	2.23078	0.742648	0.317172	0.468768	0.177204	0.437397	-0.0809091	0.0540205	1.34558
QITEHAVEGDC[47.984762]DFHVIK	C_Trioxidation	AHSG	>sp|P29700|FETUA_PIG Alpha-2-HS-glycoprotein (Fragment) OS=Sus scrofa GN=AHSG PE=1 SV=1	-0.274448	0.272199	-0.975461	-0.303971	0.378419	1.13006	2.36771		2.84077	-1.69175	-1.74047	-0.506343	0.170656	-1.99011	0.91494	1.99331	3.21502	-2.91974	-0.128666	-4.06845	4.78571	-2.03756	-0.65063	-3.3134	-0.256706	1.17714	1.55514	-0.961899	0.165198	0.840705	2.09492	-1.81145	3.23119	-1.19601	1.38718	6.04846
AQIEF[15.994843]NQIK	F_Oxidation	MYH7	>sp|P12883|MYH7_HUMAN Myosin-7 OS=Homo sapiens GN=MYH7 PE=1 SV=5	0.315876	-0.180094	-0.444663	0.716294	0.537834	0.902032	0.610893		-0.306364	1.87467	0.0274061	-0.33221	-0.165926	0.198062	-0.679639	-0.0728732	-0.586339	0.217642	-1.31085	-0.099106	0.601271	0.957357	0.692594	0.613952	1.02048	0.114218	0.137989	0.878645	1.55559	-0.658889	0.248468	0.335303	-0.128813	0.742401	0.9314	0.898582
IMIQATGETITEDDI[15.994843]EEIMK	D_Oxidation	TNNC1	>sp|P63317|TNNC1_PIG Troponin C, slow skeletal and cardiac muscles OS=Sus scrofa GN=TNNC1 PE=1 SV=1	-0.3619	0.387065	-0.448892	0.776773	0.306472	0.618425	1.06086		2.54742	-3.59528	-0.590809	0.191064	1.0636	0.330951	-0.203943	0.357646	1.14578	-2.38976	-0.168253	-0.383335	1.72597	-0.497729	1.21318	0.66567	1.66732	-1.98071	1.00819	0.531089	1.4882	-2.34208	-0.251353	0.665104	4.07718	-0.318169	0.115666	0.368757
GGV[14.014847]SDHSAFIFVR	S_Methyl	MYOM2	>sp|P54296|MYOM2_HUMAN Myomesin-2 OS=Homo sapiens GN=MYOM2 PE=1 SV=2	0.488086	-0.294301	-0.402485	0.37336	0.314297	0.756197	1.07768		-0.0834417	0.17532	0.834076	1.02639	0.197523	-0.183573	-0.540443	-0.650711	-0.193847	0.0365771	-0.221173	-1.2315	2.58519	0.343213	0.0827938	-1.51776	1.51729	0.234985	-0.552813	0.0577289	0.657395	-0.530103	0.854999	0.467076	2.50984	1.61343	0.452928	-0.26547
VGAGGIDGYSIEYC[-33.986144]R	C_Cys->Dha	MYBPC3	>tr|F1SID7|F1SID7_PIG Uncharacterized protein OS=Sus scrofa GN=MYBPC3 PE=1 SV=2	-0.318889	-0.159285	0.196282	0.771554	0.331841	0.533106	0.948872		-1.00218	0.40277	-0.260878	-0.415271	-0.181277	-0.10033	0.0631611	-0.418696	-0.46447	0.0269497	0.4206	0.80205	0.597994	0.674974	0.943108	0.870139	0.458621	-0.154765	0.731146	0.292362	-0.0543719	0.0372621	1.12058	0.228195	0.664525	0.770585	1.0252	1.33518
IASEIIEWI[15.994843]R	R_Oxidation	ACTN2	>sp|P35609|ACTN2_HUMAN Alpha-actinin-2 OS=Homo sapiens GN=ACTN2 PE=1 SV=1	-0.262464	-0.300822	-0.259818	0.207987	1.12245	0.821765	0.970539		-0.379528	-0.794772	-0.601844	0.726288	-0.505197	0.254836	-0.770917	-0.18201	-0.139423	0.0408719	-0.691495	-0.249224	0.122879	0.942368	-0.39868	0.165381	1.52079	1.76606	1.19527	0.00770095	-0.256686	-0.366385	1.90022	0.194883	-0.129783	0.671514	1.8778	1.46263
FVFSIVDAMN[15.994843]GK	N_Oxidation	MDH2	>sp|P00346|MDHM_PIG Malate dehydrogenase, mitochondrial OS=Sus scrofa GN=MDH2 PE=1 SV=2	-0.850921	-0.986217	-0.210953	0.362546	0.824447	0.624883	2.49083		-0.944058	-1.006	-0.254731	-1.1989	-2.86854	0.296207	0.408818	-1.78135	-0.66635	-0.775565	0.475667	0.122438	0.791048	-0.0587465	0.897827	-0.179945	0.637277	0.147117	0.621424	1.89197	-0.0909174	0.0517388	1.34068	0.786773	2.11821	0.155243	4.68823	3.00165
VIDTPGPPV[14.014847]NVTVK	N_Methyl	TTN	>sp|Q8WZ42|TITIN_HUMAN Titin OS=Homo sapiens GN=TTN PE=1 SV=4	0.385541	0.126889	-0.156962	0.113678	0.416496	0.640698	0.682786		-0.419541	1.39126	-0.604056	1.1745	-0.632875	1.32838	-0.0543054	-0.133641	-0.205918	0.5925	-0.539034	-0.475397	-0.0520229	-0.287676	0.626934	0.167477	0.293867	0.588507	0.74214	0.0414694	-0.368698	2.14506	1.65009	0.575723	1.34153	-0.73187	2.06167	0.0598095
VGW[31.988578]EIIITTIAR	W_Dioxidation	ACTN2	>sp|P35609|ACTN2_HUMAN Alpha-actinin-2 OS=Homo sapiens GN=ACTN2 PE=1 SV=1	0.300072	-0.121811	-0.0692644	0.0990254	0.73174	0.697687	0.543636		1.43465	-0.731598	-0.0679455	0.565183	0.274647	-0.845968	0.332375	-0.248298	1.06883	-0.508868	-0.63449	-0.20253	0.262162	-0.293198	0.156956	0.270181	0.791454	-0.872608	1.04095	1.96717	0.934297	-1.08255	0.461078	0.738851	0.906685	-0.215577	0.302347	1.18109
DSIIIIQW[31.988578]NIR	W_Dioxidation	MYH7	>sp|P79293|MYH7_PIG Myosin-7 OS=Sus scrofa GN=MYH7 PE=2 SV=2	0.044485	0.0592322	0.0500621	0.711795	-0.250273	0.609589	0.946192		0.729492	-1.20614	0.355764	0.298828	0.331381	-0.654738	0.79837	-0.238084	0.40355	-0.233969	-0.533988	0.564656	0.722654	-0.0605413	1.87494	0.310127	0.014603	-1.38794	0.306709	0.0655368	-0.0209192	-0.362639	1.2401	-0.680433	-0.136454	1.79485	1.46423	0.662139
RPC[47.984762]FSAITPDETYKPK	C_Trioxidation	ALB	>sp|P08835|ALBU_PIG Serum albumin OS=Sus scrofa GN=ALB PE=1 SV=2	-0.428991	-0.19001	-0.902146	-0.106578	0.533716	1.67828	1.18601		3.81261	-1.54323	-2.4077	-1.57765	-0.0559023	-2.76734	1.97734	0.085859	2.71026	-2.31095	-0.446792	-3.5611	4.15754	-1.81766	0.603756	-3.36994	-0.613872	1.13127	2.76383	-1.14637	-0.0312646	0.117363	3.38782	-1.80866	2.88739	-1.0226	-0.969432	3.84869
ASFTNVIETEF[0.983759]TVSGIVEDQR	F_Deamidation	TTN	>sp|Q8WZ42|TITIN_HUMAN Titin OS=Homo sapiens GN=TTN PE=1 SV=4	-0.770819	-1.07958	-0.0902057	1.34775	0.830266	0.465646	0.86927		-1.26442	-0.0660106	-1.58848	-0.164369	-0.725959	-1.50447	-1.15506	-0.93282	-1.62169	-0.0603606	-0.678027	1.99925	-0.135084	1.6198	1.395	2.51129	1.25279	0.169564	0.277375	1.62133	-0.213073	-0.224861	1.14437	0.377375	-0.0259262	0.548193	0.911138	2.04368
MEADISQIQTEVEEAVQEC[-33.986144]R	C_Cys->Dha	MYH7	>sp|P79293|MYH7_PIG Myosin-7 OS=Sus scrofa GN=MYH7 PE=2 SV=2	0.239843	0.108209	-0.0126982	0.117663	0.115299	0.346851	0.609103		1.02846	-0.74963	0.600825	0.079715	1.10901	-0.00496458	-0.219645	-0.451562	0.408877	0.470086	-0.018932	-0.910823	0.832951	-0.17807	0.501345	-0.685571	0.194191	1.33304	-0.211962	-0.854073	-0.0199275	-0.665927	0.71363	0.0821096	0.795469	-0.158416	0.927474	0.871883
QNC[47.984762]EIFEK	C_Trioxidation	ALB	>sp|P08835|ALBU_PIG Serum albumin OS=Sus scrofa GN=ALB PE=1 SV=2	-0.191499	0.170756	-1.02171	-0.28213	0.0639676	0.946906	1.51076		1.7239	-0.535073	-0.96861	-0.98621	-1.83777	-1.79658	2.80522	1.51215	1.62118	-2.04667	-1.29781	-2.36357	2.5232	-1.42339	-0.315846	-1.91248	-1.35945	1.43894	1.18908	-1.0127	-1.15778	-0.557245	3.05159	-1.77848	2.308	-0.901256	-0.409218	5.0455
IKPDPVAIC[47.984762]ADFQEDEQK	C_Trioxidation	ALB	>sp|P08835|ALBU_PIG Serum albumin OS=Sus scrofa GN=ALB PE=1 SV=2	-0.96036	0.0367792	-1.14147	-0.672172	2.27193	1.16254	0.112123		0.340805	-2.99327	-2.90191	1.71293	0.912682	-1.75547	0.0617472	0.928162	1.61625	-3.20822	-0.464201	-2.50972	1.1721	-1.24883	0.092701	-2.70466	-0.979978	8.81723	1.82434	-0.573863	0.226143	0.959808	2.09893	0.276176	2.99983	-3.1775	0.310229	0.315935
GITW[31.988578]GEETIMEYIENPK	W_Dioxidation	CYCS	>sp|P62895|CYC_PIG Cytochrome c OS=Sus scrofa GN=CYCS PE=1 SV=2	-0.174696	-0.331804	-0.091655	0.622251	-0.0578854	0.585523	0.218659		-0.246979	-1.56652	1.17402	-0.0593088	0.14274	-2.22951	0.67802	0.0815378	-0.467128	-0.61551	1.29175	-0.575735	1.02979	-0.398474	0.957863	0.899828	0.274903	-0.0906419	-0.102072	-0.31373	-0.347138	-1.34248	1.51818	-0.0510924	0.144439	1.14844	-0.463447	0.0452076
VDID[14.014847]VPDVNIEGPDAK	D_Methyl	AHNAK	>sp|Q09666|AHNK_HUMAN Neuroblast differentiation-associated protein AHNAK OS=Homo sapiens GN=AHNAK PE=1 SV=2	-1.88152	-2.59469	-0.620833	2.4561	-0.619103	2.66436	1.32436		-4.80885	-1.63126	-1.29458	0.208614	-5.90185	-3.04413	0.371871	-1.80466	-4.86792	0.0591331	3.42217	-1.09672	-2.08635	6.67688	0.68951	4.54438	-2.55252	-1.5004	-1.7044	3.28092	5.70426	-0.46525	-0.375542	2.08357	-1.49642	6.94096	0.0864297	-0.233527
SSYIDC[-33.986144]IK	C_Cys->Dha	TF	>sp|P09571|TRFE_PIG Serotransferrin OS=Sus scrofa GN=TF PE=1 SV=2	-0.178913	-0.377246	-0.502676	0.803337	0.109735	-0.326958	0.52779		-0.961214	-0.0279525	-0.249945	0.52346	-0.251331	-0.182106	-1.09442	0.018874	-1.02444	-0.0224422	-0.444528	-0.519296	1.42789	1.81498	-0.424924	0.395394	0.065419	1.22713	-0.562181	-0.291428	-1.08655	-0.761664	0.432633	-0.545923	1.3395	-0.317174	0.396462	0.692371
IASEIIEW[15.994843]IR	W_Oxidation	ACTN2	>sp|P35609|ACTN2_HUMAN Alpha-actinin-2 OS=Homo sapiens GN=ACTN2 PE=1 SV=1	-0.527849	-0.643389	-0.380934	0.388331	0.262326	0.145514	0.658309		-0.0178966	-0.875065	-0.712088	-0.506346	-1.54971	-0.718908	0.566997	-0.871932	-0.331332	-0.885435	-0.190117	-0.11685	0.549544	-0.344037	1.52719	-0.179379	-0.089259	0.50584	1.03031	-0.397592	0.241472	-0.966348	0.0495553	-1.30751	-0.0172114	0.460961	0.396575	1.79291
NSADTIW[31.988578]GIQK	W_Dioxidation	LDHB	>sp|P00336|LDHB_PIG L-lactate dehydrogenase B chain OS=Sus scrofa GN=LDHB PE=1 SV=3	-1.78166	-1.6528	-1.50381	0.471358	0.315139	-1.15805	-0.0909281		-0.125145	0.934514	-7.49702	-0.438993	0.581473	0.444088	-7.41671	-0.220049	-0.573334	0.282654	-5.11488	-0.609669	1.09008	1.19932	-0.805625	0.401658	4.09732	0.514214	-3.72902	0.378033	2.98838	0.119526	-5.30447	-0.290057	1.18962	-0.19212	-2.61356	1.25235

## Sheet: Table S7
Table S7. Protein abundance changes in the ischemic heart tissue from the pig I/R model during the first reperfusion day. The standardized log2-ratio at the protein level (Zq) is shown. Data from non-reperfused animals (2h NOR) and preconditioned animals (24h PC) are included. Only proteins quantified with more than one peptide were considered.
				Average Zq										Replicate Zq
Gene / protein identifier	Protein description	No. Of peptides		20min	40min	80min	2h	6h	12h	24h	2h NOR	24h PC		20 min					40 min					80 min					2h					6h					12h					24h					2h NOR
>sp|P51525|PF12_PIG Prophenin-2 OS=Sus scrofa	>sp|P51525|PF12_PIG Prophenin-2 OS=Sus scrofa PE=2 SV=1	2		1.19674	2.9352	2.94003	6.61481	7.65652	8.64377	9.90895	2.11373	0.620843		1.76771	0.64297	1.64618	0.730099		1.85697	2.9887	3.93954	2.95558		2.17832	6.05339	3.0826	0.445801		7.33443	10.0056	5.36846	3.75075		2.96717	7.00923	10.2612	8.54831		4.80737	7.86416	6.30924	15.5943		8.7655	12.5321	6.80522	11.533		0.771257
APOC3	>sp|P27917|APOC3_PIG Apolipoprotein C-III OS=Sus scrofa GN=APOC3 PE=1 SV=2	7		3.36173	4.90843	4.49755	4.66221	6.4659	4.9267	8.81836	2.17731	1.76608		2.39141	5.05902	5.22901	0.767484		3.88618	5.62697	4.48003	5.64052		4.67256	5.47433	3.33417	4.50913		3.80385	4.58583	5.04017	5.219		3.17688	6.04355	5.84402	8.39611		5.57992	4.44556	5.93045	3.75087		8.62169	12.2026	8.12982	6.31939		1.08225
>sp|P15175|ICTL_PIG Cathelin OS=Sus scrofa	>sp|P15175|ICTL_PIG Cathelin OS=Sus scrofa PE=1 SV=2	3		1.20107	2.4721	2.6924	5.49805	6.65111	7.76894	10.7101	1.7297	0.215722		1.38037	0.84884	0.836884	1.73819		1.97329	2.37266	3.48007	2.06237		1.75036	5.98303	3.52968	-0.493496		4.48099	9.2591	4.63322	3.61891		2.8548	7.91842	5.59183	8.85853		4.23565	4.45762	6.7882	15.5943		9.19117	13.2477	8.51273	11.8887		0.423057
LTF	>sp|P14632|TRFL_PIG Lactotransferrin OS=Sus scrofa GN=LTF PE=1 SV=3	19		1.60046	3.09744	3.57586	5.49995	6.88388	7.98896	7.39908	2.1318	0.800558		1.27733	2.13271	1.86462	1.12717		2.5934	2.83336	3.97881	2.98421		3.24026	4.7397	4.57232	1.75117		5.58222	8.6291	3.8926	3.89587		5.52073	7.82707	6.17726	7.14081		6.39037	4.7759	4.65388	16.1357		6.50144	9.42656	6.17852	7.4898		1.28049
S100A9	>tr|C3S7K6|C3S7K6_PIG Calcium-binding protein A9 OS=Sus scrofa GN=S100A9 PE=1 SV=1	8		1.63227	2.97757	2.87302	4.73482	7.50484	7.03397	8.82473	1.76193	1.60569		2.20321	2.03236	1.12845	1.16506		2.87407	3.34625	3.13973	2.55023		2.35774	4.59193	3.10403	1.43837		5.19303	8.16381	2.68333	2.89909		5.17548	9.36082	6.39749	6.95764		7.30341	5.47261	5.13614	10.2237		8.74741	11.4078	7.04216	8.10153		0.998816
S100A8	>tr|C3S7K5|C3S7K5_PIG Protein S100 OS=Sus scrofa GN=S100A8 PE=1 SV=1	7		1.10398	2.70063	2.7267	4.04093	6.7888	7.87843	7.91301	1.55522	1.77804		1.65471	1.83027	0.797807	0.133116		1.83621	4.04982	2.79074	2.12574		2.32856	5.5604	2.81762	0.200204		4.97056	7.53678	1.96977	1.68662		6.16327	7.29121	4.08779	6.97262		8.80356	5.44529	4.79104	12.4738		9.06255	9.26402	5.09133	8.23412		-0.310029
APOE	>sp|P18650|APOE_PIG Apolipoprotein E OS=Sus scrofa GN=APOE PE=1 SV=2	11		2.49166	4.03415	3.21261	5.21132	4.17331	3.88311	8.96921	2.23263	2.05417		2.60568	2.63173	3.86266	0.866578		3.77133	5.9138	2.94982	3.50166		4.03314	1.73194	3.10649	3.97887		7.10437	4.60954	4.12068	5.01068		3.91807	3.32553	3.20956	6.40913		3.74902	3.6903	5.59753	2.49557		6.96005	14.0681	6.03224	8.81646		1.46516
S100A8	>tr|K7GQW2|K7GQW2_PIG Uncharacterized protein OS=Sus scrofa GN=S100A8 PE=1 SV=1	2		2.01343	2.12732	1.80202	4.10352	6.5919	6.5919	6.28099	-0.510087	2.27545		2.01343					2.12732					1.80202					4.10352					5.05517					6.5919					6.28099					-0.510087
PLG	>sp|P06867|PLMN_PIG Plasminogen OS=Sus scrofa GN=PLG PE=1 SV=3	9		2.92356	2.98593	3.19885	6.82447	5.56004	1.84423	6.11743	0.408948	2.15977		3.41348	2.32921	3.48482	2.46674		2.17443	5.30699	3.12761	1.33467		4.26293	2.80007	2.20952	3.52288		9.14816	6.4188	6.81568	4.91524		6.45091	5.02109	6.43336	7.38993		3.39576	-1.29433	2.94604	2.32945		7.08593	4.17596	5.38583	7.82201		-0.0332932
APOR	>sp|Q03472|APOR_PIG Apolipoprotein R OS=Sus scrofa GN=APOR PE=1 SV=1	4		2.76069	3.50837	2.5534	5.30703	4.89966	4.09815	5.99116	1.28653	0.767362		2.94753	2.22166	5.39503	0.478539		2.76047	3.34612	2.84163	5.08526		2.6799	1.91689	1.54633	4.07047		5.96117	5.87768	5.689	3.70027		4.94081	2.18187	4.23444	8.26526		4.91706	1.47558	7.45152	2.54843		8.10556	3.32116	6.83901	5.69892		-0.468945
ORM1	>tr|F1SN68|F1SN68_PIG Alpha-1-acid glycoprotein OS=Sus scrofa GN=ORM1 PE=3 SV=1	12		1.64021	4.0167	6.18102	7.84508	3.14525	1.4185	4.38987	3.95817	1.84487		3.74936	-0.455242	3.73391	-0.467209		3.19815	4.04072	5.82455	3.00339		5.5964	5.64238	6.17465	7.31067		9.76532	3.89458	8.91971	8.8007		3.52248	0.462394	5.31058	5.81102		0.996996	1.87849	1.746	1.05251		3.20124	5.40315	4.93491	4.02019		2.80501
>tr|I3LQR9|I3LQR9_PIG Uncharacterized protein OS=Sus scrofa	>tr|I3LQR9|I3LQR9_PIG Uncharacterized protein OS=Sus scrofa PE=4 SV=1	10		3.02962	5.18616	3.18756	4.2289	5.31407	2.50852	4.88238	0.685453	2.11959		5.32738	0.109985	5.54781	1.13332		4.89258	3.62716	7.85267	4.37222		2.22735	5.6422	1.67159	3.2091		4.57737	3.7818	4.25989	4.29654		4.17857	5.09086	4.98203	7.0966		4.0868	-1.71511	7.42932	0.233053		4.93886	3.4907	4.7257	6.37425		-0.702756
A2M	>tr|K7GMU4|K7GMU4_PIG Uncharacterized protein (Fragment) OS=Sus scrofa GN=A2M PE=1 SV=1	11		2.30331	4.67703	3.0412	6.86574	4.19765	1.76703	4.69469	2.5723	-1.56015		5.36999	-1.20764	5.5196	-0.46873		4.60912	4.0102	5.25317	4.83564		2.92587	2.58764	1.66909	4.98218		7.16912	5.09424	7.53921	7.66039		3.55933	5.11738	4.21294	6.28408		1.1762	0.0554666	3.49252	2.34395		5.08293	2.36094	4.81228	6.52261		3.13134
S100A12	>sp|P80310|S10AC_PIG Protein S100-A12 OS=Sus scrofa GN=S100A12 PE=1 SV=2	8		0.861924	2.50666	2.93978	3.81106	4.57458	6.03669	6.31033	1.79479	0.862239		1.1232	0.686678	1.14934	0.488475		2.08024	1.76241	3.68288	2.5011		2.21667	4.03188	3.81248	1.69811		4.1213	5.78706	2.75833	2.57754		3.82274	4.69082	4.28354	5.03433		4.28962	4.17372	4.24673	11.4367		6.26096	7.55719	5.60292	5.82023		0.46093
>sp|P01846|LAC_PIG Ig lambda chain C region OS=Sus scrofa	>sp|P01846|LAC_PIG Ig lambda chain C region OS=Sus scrofa PE=1 SV=1	5		2.47737	5.91844	3.73553	5.27668	3.14372	2.51915	3.82305	2.70477	0.378713		2.77304	1.73234	5.15761	0.246494		3.49439	6.90434	8.09342	5.1816		3.33112	3.45277	2.82	5.33823		6.31913	3.4746	5.73716	5.57584		3.91381	0.55573	3.38642	5.16804		3.4647	1.71558	4.01936	0.876962		3.04583	3.77032	3.85629	4.61975		2.09729
IGHG1	>tr|K7ZLA7|K7ZLA7_PIG IgG heavy chian constant region (Fragment) OS=Sus scrofa GN=IGHG1 PE=4 SV=1	6		2.52029	4.76672	3.10165	6.32405	3.61435	2.46658	3.97973	2.32964	0.529072		2.04841	1.96561	3.3513	2.71585		2.96216	7.40382	4.50404	4.19685		3.17862	2.81103	1.97172	4.44522		6.43219	6.56633	5.86191	6.43576		3.76892	5.21412	2.14109	3.77908		3.32312	1.86327	3.63301	1.0469		4.09677	3.63281	4.09117	4.09817		1.16738
>tr|I3L651|I3L651_PIG Uncharacterized protein OS=Sus scrofa	>tr|I3L651|I3L651_PIG Uncharacterized protein OS=Sus scrofa PE=4 SV=1	21		2.91225	4.93563	3.72385	3.881	4.41729	1.95888	4.33187	1.08552	2.26134		5.40084	0.289574	4.61237	1.34623		5.74451	2.45399	7.0531	4.49091		2.88138	5.57235	2.51109	3.9306		4.46097	3.62825	3.50658	3.92817		4.34678	2.90969	3.65053	6.80336		4.30558	-1.80789	4.64839	0.689434		4.78436	4.07293	3.01342	5.45679		-0.102003
CLU	>tr|F1RJS2|F1RJS2_PIG Clusterin OS=Sus scrofa GN=CLU PE=1 SV=2	4		1.23214	0.746903	2.25196	6.27592	3.4981	3.4981	8.17355	-1.03145	2.47955		1.23214					0.746903					2.25196					6.27592					3.44388					3.4981					8.17355					-1.03145
GC	>tr|I3LN42|I3LN42_PIG Uncharacterized protein OS=Sus scrofa GN=GC PE=1 SV=1	15		2.06663	3.65434	3.46623	5.37392	4.49595	2.11262	4.46434	1.46914	-0.000789056		2.69515	0.405259	5.25218	-0.0860609		2.49738	3.41496	5.41166	3.29334		4.90266	2.25274	2.45294	4.25659		6.91217	3.54485	5.3252	5.71345		3.97283	2.98165	5.27112	5.94824		3.78279	-0.0824642	3.04613	1.70401		5.22818	2.64035	4.09	5.89883		0.105023
>tr|I3LQ17|I3LQ17_PIG Uncharacterized protein OS=Sus scrofa	>tr|I3LQ17|I3LQ17_PIG Uncharacterized protein OS=Sus scrofa PE=1 SV=1	42		3.35603	4.59736	2.11167	5.98947	3.79463	2.07619	3.68907	1.81612	-0.654842		4.00314	0.646203	6.23417	2.54062		3.80166	5.18749	5.06679	4.3335		2.7012	2.22901	0.352809	3.16366		6.28995	4.61194	7.79456	5.2614		1.77746	4.56273	3.68168	4.85044		2.08368	0.280644	3.60969	2.33075		4.23435	2.19877	3.73189	4.59128		1.75912
ICA	>sp|Q29545|ICA_PIG Inhibitor of carbonic anhydrase OS=Sus scrofa GN=ICA PE=1 SV=1	10		3.35713	3.58208	2.6741	6.82015	3.45697	1.95868	3.56772	1.31875	0.30802		3.97158	0.630838	4.72986	4.09624		4.26804	2.87803	5.67386	1.50839		4.08434	2.6824	1.07966	2.84999		7.41715	5.52332	8.10365	6.23647		2.62719	3.58319	3.9003	4.87402		1.47035	-0.291389	5.70709	0.948661		4.26507	1.36577	4.43781	4.20225		0.910864
IGHA	>tr|K7ZRK0|K7ZRK0_PIG IgA heavy chian constant region (Fragment) OS=Sus scrofa GN=IGHA PE=4 SV=1	9		3.29962	4.98759	3.37223	4.97141	2.92199	2.48098	3.35962	2.69475	0.812782		3.75056	3.66887	4.91316	0.865889		3.40247	5.46828	8.06704	3.01257		3.71631	4.30363	2.07454	3.39444		5.09335	4.59354	5.76627	4.43246		2.37422	2.25061	2.00318	4.70604		2.72814	2.88592	2.95389	1.35598		2.80327	2.70003	3.75086	4.18433		3.85667
IGHG5-2	>tr|K7ZRJ9|K7ZRJ9_PIG IgG heavy chian constant region (Fragment) OS=Sus scrofa GN=IGHG5-2 PE=4 SV=1	7		2.76317	4.0685	2.91719	5.85577	3.00851	3.47999	3.27806	3.15828	0.0712631		1.96751	4.37656	4.06286	0.645751		0.60815	4.72424	5.04974	5.89187		3.14954	3.323	1.03352	4.16272		6.7523	6.55178	4.64954	5.46947		3.41583	0.67654	2.61094	5.26847		3.47809	2.56443	3.97714	3.90031		4.69192	1.91301	2.63353	3.87378		3.55371
CLU	>sp|Q29549|CLUS_PIG Clusterin OS=Sus scrofa GN=CLU PE=1 SV=1	19		0.5927	2.28153	2.31823	4.22492	5.55499	3.28069	6.86471	-0.902898	0.0116356		1.38638	-0.798183	2.11356	-0.330949		1.95331	2.15286	1.79095	3.229		2.32398	1.63163	2.22799	3.08931		5.13862	3.4798	4.36128	3.91998		2.90367	3.86448	3.49993	12.169		2.6865	1.52536	7.05738	1.85354		7.22231	6.63112	7.5895	6.01592		-0.848286
SERPINB1	>sp|P80229|ILEU_PIG Leukocyte elastase inhibitor OS=Sus scrofa GN=SERPINB1 PE=1 SV=1	17		1.36774	2.09081	2.578	3.35716	5.914	5.5893	4.21789	1.54987	0.581947		1.43207	1.47977	1.37224	1.18689		1.54388	2.13692	2.39896	2.28347		2.04366	3.76956	2.82451	1.67426		3.2352	5.27197	2.21646	2.70501		3.82686	7.88179	4.65395	5.85461		5.26564	3.71704	3.41598	9.95856		3.78531	4.81646	3.87907	4.39071		0.470298
LOC102158263	>tr|F1RX36|F1RX36_PIG Uncharacterized protein OS=Sus scrofa GN=LOC102158263 PE=1 SV=2	6		2.28266	4.74118	2.95836	3.67378	4.81114	2.38446	4.24746	0.574871	1.31078		5.13203	-0.136558	4.50642	-0.371228		5.07832	3.02505	7.7102	3.15113		2.24575	4.94351	1.55511	3.08906		4.71885	3.02942	3.00718	3.93968		4.35554	3.3202	3.87014	7.05832		4.9959	-1.63047	6.32981	-0.157393		4.51502	3.34806	3.32539	5.80137		0.333379
APOA1	>sp|P18648|APOA1_PIG Apolipoprotein A-I OS=Sus scrofa GN=APOA1 PE=1 SV=4	26		2.86705	3.39014	3.98311	6.25895	4.01828	1.1837	3.38564	3.31913	-3.16855		4.06191	2.88271	5.62716	-1.1036		2.73718	2.82723	4.50293	3.49323		5.00425	4.29496	2.19485	4.43836		6.64299	3.82196	7.29499	7.27587		3.97996	3.4786	5.13421	5.57672		1.88359	0.596268	2.8692	-0.614251		4.20944	1.93676	3.44356	3.95281		4.04638
C7	>sp|P10643|CO7_HUMAN Complement component C7 OS=Homo sapiens GN=C7 PE=1 SV=2	2		2.10932	3.43033	2.59663	4.31768	4.38025	3.40794	4.16315	1.91788	1.09422		2.48713	0.624525	3.70996	1.61566		1.43653	3.91945	4.54798	3.81735		2.12339	2.06645	2.82515	3.37153		3.92604	3.75411	4.60461	4.98597		2.45605	2.76996	4.94602	7.14298		2.66203	1.08652	5.92686	3.95633		3.38841	1.85012	5.38195	6.03212		1.73296
HP	>sp|Q8SPS7|HPT_PIG Haptoglobin OS=Sus scrofa GN=HP PE=1 SV=1	13		2.03592	6.4846	3.53038	6.09226	1.01021	0.898799	4.34648	0.869933	1.28732		4.13296	-2.54884	2.54223	4.01731		5.91955	8.60999	7.01546	4.3934		3.73887	3.82002	1.01592	5.54671		7.72418	5.13074	4.69998	6.81416		3.12467	-0.643085	1.94329	0.943232		1.79741	-1.46447	3.80731	-0.545063		4.53455	3.68424	2.74826	6.41889		-0.446585
C7	>sp|Q9TUQ3|CO7_PIG Complement component C7 OS=Sus scrofa GN=C7 PE=1 SV=1	7		2.33012	3.49034	2.48835	4.52872	4.15247	3.36485	4.03599	1.71125	0.756816		3.43388	0.379542	3.81237	1.69467		2.06425	3.82457	4.34659	3.72594		2.64731	2.25312	1.53349	3.51946		5.33482	4.13519	3.68218	4.96272		2.28602	2.92415	3.53233	7.10549		3.04789	1.24412	5.38096	3.78641		3.86968	2.12069	4.41562	5.73799		1.78159
LOC100627396	>tr|F1RX35|F1RX35_PIG Uncharacterized protein OS=Sus scrofa GN=LOC100627396 PE=1 SV=2	16		2.32362	4.38445	3.03763	3.82038	4.73566	1.8193	4.17054	0.68048	1.77212		4.32726	-0.403208	3.62715	1.74328		4.66335	3.66867	5.47552	3.73025		2.46156	4.92048	1.46305	3.30544		4.77734	3.40738	3.06761	4.02919		3.80797	5.84495	3.47128	5.90229		3.72411	-1.92461	4.80132	0.676366		4.38546	3.38669	3.60349	5.30653		-0.424498
ISG15	>tr|I3LU39|I3LU39_PIG Uncharacterized protein OS=Sus scrofa GN=ISG15 PE=1 SV=1	3		3.05387	7.09293	2.13103	3.40257	1.022	6.48008	1.03603	4.40726	-2.22809		6.90806	-3.75964	7.02798	2.03909		1.7223	20.636	-0.115693	6.12914		2.15643	4.65509	-2.30559	4.01819		1.68965	5.69525	5.06492	1.16045		1.29423	-0.141809	1.15404	3.33127		-0.255479	19.499	3.9173	2.75954		1.65775	2.44115	0.0975594	-0.0523394		-2.36561
AZU1	>sp|P80015|CAP7_PIG Azurocidin OS=Sus scrofa GN=AZU1 PE=1 SV=2	5		1.12306	1.75179	2.07238	3.89139	5.52201	4.45869	5.34357	0.562342	0.731947		1.44293	1.09376	0.654942	1.3006		1.95348	1.11892	2.01483	1.91994		1.42556	5.30131	1.28467	0.277999		4.49968	8.09447	1.6116	1.35981		4.83463	9.47396	4.52747	2.44477		5.64183	4.07817	4.14367	3.9711		4.6754	7.25377	4.99622	4.44888		0.309708
C4A	>tr|F1RQW2|F1RQW2_PIG Uncharacterized protein OS=Sus scrofa GN=C4A PE=1 SV=2	35		3.40579	4.6591	3.2976	4.28647	3.42119	2.49012	2.53843	1.0251	0.616861		3.63211	0.656851	5.71127	3.62293		4.31929	3.85206	5.82224	4.64281		2.69651	3.46688	3.40514	3.62186		5.29288	4.34868	4.47533	3.02898		3.52224	2.90474	2.91793	5.62281		2.23928	1.12522	4.62954	1.96643		3.5476	0.708568	3.63079	2.26674		0.862001
APOB	>tr|A0A0F6TNY5|A0A0F6TNY5_PIG APOB OS=Sus scrofa GN=APOB PE=2 SV=1	33		3.06225	5.36009	2.84511	4.38456	3.60504	2.32061	2.43179	1.70265	-0.0717191		3.82683	1.3265	6.58097	0.514692		3.70266	4.14271	8.18883	5.40614		1.501	3.26343	1.54553	5.07047		2.74849	5.20538	4.91573	4.66863		2.87424	3.90871	3.62167	4.67694		2.21284	1.34623	4.0698	1.65357		3.26743	0.536797	3.1386	2.78432		2.19412
PROS	>tr|Q29094|Q29094_PIG Protein S (Fragment) OS=Sus scrofa GN=PROS PE=2 SV=1	9		1.69896	2.3765	1.55012	4.61781	5.26393	3.26868	5.15676	0.485482	0.444397		1.68058	0.83678	3.23609	1.04239		2.3359	2.03691	2.53446	2.59875		1.93726	1.13261	1.00508	2.12554		5.53785	4.28068	4.87291	3.77978		4.25891	3.71813	3.54054	10.2413		3.55575	0.960536	6.65173	1.90671		5.66514	3.11489	5.22027	6.62672		-0.394294
CFH	>tr|F1S643|F1S643_PIG Uncharacterized protein OS=Sus scrofa GN=CFH PE=1 SV=2	5		2.28268	3.92317	2.17015	5.6981	3.9564	1.72976	4.12738	1.433	-0.254979		3.10867	-0.117705	4.34719	1.79257		3.37616	4.24192	4.01183	4.06278		1.87847	2.34496	0.861633	3.59555		5.88844	4.84169	5.99952	6.06275		3.17861	4.78709	3.982	5.26736		1.78915	-1.55289	4.50151	2.18127		4.35957	2.71567	3.76003	5.67424		0.908522
>tr|F1SCV9|F1SCV9_PIG Uncharacterized protein OS=Sus scrofa	>tr|F1SCV9|F1SCV9_PIG Uncharacterized protein OS=Sus scrofa PE=1 SV=2	15		3.10677	5.34373	2.57371	4.36496	3.76309	2.50397	2.15958	1.98372	-0.206014		4.61742	2.09105	6.82653	-1.10794		4.46583	4.43973	7.68158	4.78776		1.21983	3.30067	1.01923	4.75514		2.77327	5.59024	4.4091	4.68722		3.51267	3.16588	3.60799	4.66643		3.61206	1.14081	2.76659	2.49642		3.21726	0.241193	2.35793	2.82195		1.77748
F2	>sp|Q19AZ8|THRB_PIG Prothrombin OS=Sus scrofa GN=F2 PE=2 SV=1	10		2.00605	3.35664	3.23286	5.00541	4.24318	2.44061	3.21604	1.26382	1.10454		1.8411	1.32546	4.42746	0.430203		1.3746	4.1472	3.99614	3.90864		2.99765	2.78138	2.22049	4.93192		5.26189	5.98423	4.14249	4.63304		3.6683	3.46785	4.69654	5.79932		3.00902	1.65571	3.28305	1.81467		2.85599	3.27418	2.3285	4.40547		1.51389
C5	>tr|F1SME1|F1SME1_PIG Complement C5a anaphylatoxin OS=Sus scrofa GN=C5 PE=1 SV=2	3		3.17328	3.71257	1.49323	3.41	4.15324	3.36673	4.15312	0.504841	0.3079				3.67742	2.66913				4.4893	2.93584				0.994716	1.99174				3.67032	3.14968				2.15793	6.14855				5.26017	1.47329				3.0352	5.27103
APOC2	>tr|D3Y264|D3Y264_PIG Apolipoprotein C-II OS=Sus scrofa GN=APOC2 PE=1 SV=1	3		2.85622	2.89526	1.99615	3.68675	3.41449	2.84301	5.74153	0.211926	0.850947		2.61482	2.91313	5.54056	0.356371		3.13508	2.38287	2.65357	3.40953		2.6096	2.61965	1.14524	1.61011		4.14119	3.54606	4.23723	2.82254		2.44499	3.47407	2.89496	3.5735		3.71544	2.35768	5.07069	0.228237		6.37878	5.56483	5.48489	5.53762		-0.26856
APOD	>tr|F1SQX9|F1SQX9_PIG Uncharacterized protein OS=Sus scrofa GN=APOD PE=1 SV=3	3		2.76903	3.86162	2.49833	3.54209	3.34724	2.56509	4.81843	1.21086	2.74417		4.49183	1.96337	2.99528	1.62566		4.03247	5.24579	3.37422	2.79399		2.88562	3.22278	2.58829	1.29664		5.08154	3.83601	3.31356	1.93727		2.79379	4.09508	3.6919	2.73521		2.86679	2.03894	3.07581	2.27882		6.56174	3.03785	3.97315	5.70098		1.15748
>tr|Q28936|Q28936_PIG Fibrinogen A-alpha-chain (Fragment) OS=Sus scrofa	>tr|Q28936|Q28936_PIG Fibrinogen A-alpha-chain (Fragment) OS=Sus scrofa PE=4 SV=1	7		1.77114	4.44203	2.45135	3.5517	4.58882	1.65447	4.93326	0.406776	1.4365		4.67716	-1.47734	4.25938	-0.374627		4.46124	3.29015	6.75458	3.26216		1.51784	4.53423	1.42122	2.33213		4.49799	3.24064	3.0975	3.37067		3.73036	3.98998	4.06624	6.01349		4.28559	-3.11551	6.68564	-1.23783		6.17497	4.23928	3.8288	5.49		0.0201303
A2M	>sp|P01023|A2MG_HUMAN Alpha-2-macroglobulin OS=Homo sapiens GN=A2M PE=1 SV=3	8		2.00782	3.76231	1.74003	6.10756	3.7447	1.58945	4.30742	1.70469	-1.00848		3.90948	-0.989392	4.41831	0.692865		2.76025	4.2576	4.20377	3.82762		1.3561	1.61597	0.913139	3.07491		6.97229	3.88526	6.96519	6.6075		2.67539	4.4164	3.88901	5.42974		1.24363	0.27331	3.12905	1.71182		4.84423	2.15154	4.45386	5.78004		1.0051
A2M	>tr|K7GQ48|K7GQ48_PIG Uncharacterized protein (Fragment) OS=Sus scrofa GN=A2M PE=1 SV=1	47		1.98257	3.84234	2.23491	5.96092	3.58374	1.46537	4.00966	1.84714	-0.827825		4.45817	-1.18143	4.7925	-0.13896		3.61642	3.44688	4.84424	3.46183		2.11953	1.99288	1.44736	3.3799		6.11115	4.85043	6.5634	6.31869		3.26499	4.53396	3.68095	5.22059		0.89945	-0.257494	3.22944	1.99009		4.76506	1.54236	4.22521	5.50599		1.91505
IGHV3-7	>tr|A0A0F7TD49|A0A0F7TD49_HUMAN IGHV3-7 protein (Fragment) OS=Homo sapiens GN=IGHV3-7 PE=4 SV=1	2		1.54995	5.41108	3.0202	5.19222	3.61381	1.86863	2.28101	1.64862	0.210607		2.26134		2.25583	0.132687		2.72586		4.25147	9.25591		2.26835		2.43453	4.35773		6.37768		5.03621	4.16277		2.18962		1.64966	5.97524		3.21654		1.16851	1.22084		3.41574		0.858167	2.56913		2.91814
HRG	>tr|F1SFI5|F1SFI5_PIG Uncharacterized protein OS=Sus scrofa GN=HRG PE=1 SV=2	9		2.76098	1.86758	2.45545	5.65435	3.69763	0.750022	5.5704	4.63292	1.52848		2.87994	2.44149	5.32643	0.39607		1.65214	3.45492	1.02111	1.34215		2.55394	2.58184	1.57488	3.11114		6.16752	3.88131	6.23033	6.33826		3.06303	4.67482	5.25857	5.64003		-0.782886	-2.34915	4.23433	1.8978		7.37533	3.2186	5.63678	6.05087		3.60687
SERPINE1	>sp|P79335|PAI1_PIG Plasminogen activator inhibitor 1 OS=Sus scrofa GN=SERPINE1 PE=2 SV=1	3		0.93611	1.44786	1.74109	1.91127	7.07292	5.46903	4.11927	1.01286	2.95554		0.654077	0.903353	1.27587	0.911138		1.92753	-0.91929	1.81935	2.96384		1.86469	1.00741	2.19953	1.89274		1.92389	2.13573	1.64085	1.94461		3.09862	9.06165	3.96623	5.32807		9.93574	1.27582	5.37872	5.28585		4.48616	4.59148	3.2407	4.15872		0.460304
KNG1	>tr|F1SFI4|F1SFI4_PIG Uncharacterized protein OS=Sus scrofa GN=KNG1 PE=1 SV=2	10		2.85664	3.62693	2.2509	5.85208	2.984	1.77801	3.19803	1.73778	-0.272755		3.58269	1.24477	5.64761	0.951491		2.7632	3.70538	4.73511	3.30402		2.3829	1.7892	1.62062	3.21087		5.7365	5.09905	7.32035	5.25242		2.06066	2.71186	3.97021	3.98034		1.27358	-0.137335	3.99523	1.98059		3.73084	1.32962	4.00173	3.72994		1.09558
APOA1	>tr|A0A024R3E3|A0A024R3E3_HUMAN Apolipoprotein A-I, isoform CRA_a OS=Homo sapiens GN=APOA1 PE=3 SV=1	4		3.6107	2.30616	1.93805	5.44974	4.55829	0.839187	3.82609	1.94773	-1.08138		3.77245	1.20731	5.46508	3.99796		2.17302	2.24057	3.60619	1.20488		3.31124	1.97133	1.29552	1.1741		6.92035	2.71582	6.65134	5.51144		3.77572	7.69336	4.78751	4.24474		1.50756	-0.166852	2.74843	-0.732382		5.88314	1.34336	4.39376	3.68411		3.70005
TTR	>sp|P50390|TTHY_PIG Transthyretin OS=Sus scrofa GN=TTR PE=1 SV=1	8		2.45783	3.2298	4.30918	5.9136	2.73284	1.85631	1.92972	2.79919	-0.176841		4.54624	2.30004	4.10884	-1.1238		5.04931	2.12259	3.54949	2.19783		5.77035	3.96875	2.97408	4.52354		6.29795	5.83936	4.58413	6.93296		3.41926	1.35342	4.1054	3.5821		1.89045	1.00126	3.00041	1.5331		2.99741	0.691386	1.87701	2.15306		1.57605
C5	>sp|P01031|CO5_HUMAN Complement C5 OS=Homo sapiens GN=C5 PE=1 SV=4	3		2.53915	3.65335	2.49836	3.44202	4.1309	2.37879	3.71585	1.48402	1.85141		2.70736	2.1478	5.65774	-0.35628		3.57184	2.64394	5.6116	2.78601		2.63975	1.96283	1.44457	3.94628		4.18223	2.87407	4.57699	2.1348		3.58064	2.4823	3.28255	8.1189		2.63986	-0.246395	4.95196	2.16973		4.04275	3.20246	2.89131	4.7269		1.61313
PLG	>sp|P00747|PLMN_HUMAN Plasminogen OS=Homo sapiens GN=PLG PE=1 SV=2	4		1.48247	1.28126	1.90087	3.64261	5.15194	3.54777	5.23932	1.02489	1.51883		2.12236	0.506372	2.36402	0.937117		2.59998	-0.519091	1.74258	1.30158		2.81587	1.99468	1.04476	1.74816		4.62575	3.11371	2.642	4.18899		3.86657	7.2106	3.42435	6.49505		3.47776	0.868909	8.0062	1.83822		5.39283	2.81588	6.43425	6.31433		1.50781
F10	>tr|F1RN41|F1RN41_PIG Uncharacterized protein OS=Sus scrofa GN=F10 PE=1 SV=1	3		2.49347	2.86135	2.17814	2.97329	4.45023	2.86689	4.39638	1.0431	1.47215		2.0827	3.33837	3.48395	1.06886		2.55127	3.77932	2.14171	2.9731		2.52776	3.03691	1.0426	2.10528		4.45521	3.14568	2.79245	1.49983		2.60067	3.27733	3.59708	7.42651		3.5	2.70772	3.58854	1.67129		5.2438	4.10768	3.17441	5.05965		0.811167
>tr|A0SEG9|A0SEG9_PIG Complement component C9 OS=Sus scrofa	>tr|A0SEG9|A0SEG9_PIG Complement component C9 OS=Sus scrofa PE=2 SV=1	9		2.2298	3.11996	1.77722	4.85501	3.21765	3.0337	3.90759	1.5815	0.101168		2.43725	1.28083	3.97958	1.22153		1.46158	2.43042	5.58456	3.00329		2.60329	-1.04622	3.0303	2.52151		5.37812	5.42849	5.02393	3.58948		2.93564	0.182421	3.20155	6.22321		3.26341	0.884868	6.56412	1.4224		3.78639	1.51442	5.31805	5.01151		1.27835
ALB	>sp|P08835|ALBU_PIG Serum albumin OS=Sus scrofa GN=ALB PE=1 SV=2	28		2.86146	3.8955	1.7235	6.32306	2.87735	0.98092	3.43276	-0.664511	-1.97953		4.47892	-1.16156	5.87599	2.25248		3.54158	4.03893	4.08715	3.91435		1.66434	1.81453	-0.818582	4.23373		6.1438	5.088	7.18071	6.87974		1.70502	4.23518	2.79347	4.35561		0.125151	-1.72313	4.90832	0.613338		4.62274	0.425673	3.34759	5.33504		-1.53663
TF	>sp|P02787|TRFE_HUMAN Serotransferrin OS=Homo sapiens GN=TF PE=1 SV=3	3		1.36362	3.85173	3.44283	6.35647	2.24625	1.13326	3.63682	0.828313	-2.09673		3.33627	-2.86097	4.49982	0.47937		4.51796	3.32091	5.92625	1.64181		3.81712	3.57382	0.789949	5.59041		7.18204	4.84355	7.15181	6.24846		2.15642	0.441302	3.0555	4.40886		1.07933	-0.101239	3.11976	0.435206		4.15674	1.94297	3.5022	4.94535		2.57267
ITIH1	>sp|Q29052|ITIH1_PIG Inter-alpha-trypsin inhibitor heavy chain H1 OS=Sus scrofa GN=ITIH1 PE=2 SV=1	21		3.27571	2.85844	3.32361	4.10991	3.42536	2.16478	2.68552	2.5452	1.12926		3.22273	2.59357	4.59253	2.69402		3.04467	1.85476	2.87605	3.65828		2.92491	4.56789	1.84185	3.95978		4.25396	3.59062	4.48939	4.10566		2.62196	3.84775	2.80335	4.75514		2.29518	0.908716	3.29524	2.16		3.35251	1.86422	2.43315	3.09218		1.85347
ITIH2	>sp|O02668|ITIH2_PIG Inter-alpha-trypsin inhibitor heavy chain H2 OS=Sus scrofa GN=ITIH2 PE=2 SV=1	19		2.8902	3.19964	2.98005	4.22504	3.63415	2.24374	2.6134	1.90758	0.205092		2.81095	1.74035	5.72202	1.28748		2.35225	2.47262	5.3059	2.66778		2.76646	3.59386	2.40424	3.15563		4.03936	4.02295	5.11805	3.71978		2.46799	4.28532	3.63838	4.14696		2.46594	0.291937	4.27294	1.94415		3.31957	1.45182	2.9047	2.77751		1.38362
HEL57	>tr|V9HWH1|V9HWH1_HUMAN Epididymis luminal protein 57 OS=Homo sapiens GN=HEL57 PE=2 SV=1	3		2.25493	1.78264	1.72615	2.44378	4.89903	4.44533	4.11905	1.04239	1.6303		3.43417		1.07569			1.55189		2.01338			1.6705		1.78179			3.64479		1.24277			4.24488		3.9826			5.81546		3.0752			4.8321		3.406			0.299392
SERPINC1	>tr|F2Z5E2|F2Z5E2_PIG Uncharacterized protein OS=Sus scrofa GN=SERPINC1 PE=1 SV=1	17		2.43235	3.33283	2.51894	3.84071	3.86843	2.30646	3.18729	0.98257	0.326997		2.06502	0.509298	4.94511	2.20998		3.12391	3.15538	4.48702	2.56501		2.47838	1.99211	2.61501	2.99027		3.92189	3.63852	4.45665	3.34578		2.93064	3.06802	3.73144	6.28534		2.38892	0.484437	4.82701	1.52549		3.60358	1.36238	3.46476	4.31844		0.660904
C6	>tr|F1SMI8|F1SMI8_PIG Uncharacterized protein OS=Sus scrofa GN=C6 PE=1 SV=2	5		1.91816	3.14196	2.6403	4.15259	3.16319	2.87563	3.59479	0.23207	0.340297		1.6123	2.77221	1.62842	1.65972		1.95092	4.24525	2.29784	4.07384		1.60533	3.53131	1.70053	3.72402		3.33841	5.25164	3.10171	4.9186		2.50932	3.41655	2.45567	4.85025		1.9303	1.24603	5.13343	3.19276		3.08019	1.42758	3.68189	6.1895		-0.989218
>tr|Q1KLB4|Q1KLB4_PIG Putative aldo-keto reductase family 1 member C1 OS=Sus scrofa	>tr|Q1KLB4|Q1KLB4_PIG Putative aldo-keto reductase family 1 member C1 OS=Sus scrofa PE=2 SV=1	2		-0.0279564	0.0861803	0.636542	7.1493	7.15299	1.64	4.79397	0.290385	0.974346					-0.0279564					0.0861803					0.636542					7.1493					7.15299					1.64					4.79397
>tr|Q6VPV1|Q6VPV1_PIG Complement component C5 OS=Sus scrofa	>tr|Q6VPV1|Q6VPV1_PIG Complement component C5 OS=Sus scrofa PE=2 SV=1	20		2.87798	3.87005	2.42444	3.39991	3.4233	2.1536	3.21884	1.29332	0.421531		2.65495	3.67043	3.59833	1.5882		3.19364	4.16204	4.93848	3.18604		1.62162	2.81896	1.49731	3.75986		3.82616	4.57416	2.58071	2.61862		3.482	2.86855	2.18204	6.38859		2.25403	-0.469181	4.47505	2.35448		4.72363	0.9802	2.76717	4.40438		0.237088
>tr|I3LDJ8|I3LDJ8_PIG Uncharacterized protein OS=Sus scrofa	>tr|I3LDJ8|I3LDJ8_PIG Uncharacterized protein OS=Sus scrofa PE=1 SV=1	4		0.496338	1.00725	1.67724	9.58884	1.54987	1.52576	5.50938	2.02302	0.769192			0.346146	0.346158	0.796711			1.18186	0.533755	1.30613			0.915413	1.08696	3.02936			7.4353	3.69205	17.6392			0.352774	0.7948	3.50205			1.89879	0.900495	1.77801			3.22125	5.77295	7.53393
ANXA1	>tr|F1SJB5|F1SJB5_PIG Annexin OS=Sus scrofa GN=ANXA1 PE=1 SV=2	3		0.470729	1.34482	0.750942	2.50747	5.55884	6.10546	4.5299	0.979019	0.367027		1.45199	-0.262652	0.283956	0.409622		0.996143	1.02131	1.2828	2.07904		0.195429	1.54364	0.671752	0.592953		2.86892	2.85375	2.05592	2.2513		5.84016	2.95043	6.32337	4.48043		8.48114	2.22955	3.85088	9.86026		5.01381	4.65565	3.96374	4.48641		-0.214068
KLKB1	>tr|F1RZN7|F1RZN7_PIG Uncharacterized protein OS=Sus scrofa GN=KLKB1 PE=1 SV=2	4		3.09494	3.63092	2.55409	4.34508	3.29178	2.38837	1.92767	2.06767	0.576388		4.13066	2.57192	4.99976	0.677401		3.45555	3.4483	3.98657	3.63327		2.58889	3.14923	0.723624	3.7546		4.37602	5.67751	3.73877	3.58801		3.71991	3.2632	3.43547	3.75307		2.7154	1.44312	2.97929	2.41566		2.93199	0.0209752	2.6533	2.10441		3.12203
FGA	>sp|P02671|FIBA_HUMAN Fibrinogen alpha chain OS=Homo sapiens GN=FGA PE=1 SV=2	4		2.59394	3.55432	2.28207	3.62423	3.71904	1.92807	3.48534	0.62285	1.30299		3.79343	1.22035	3.18299	2.17898		3.10569	2.55423	4.50016	4.05721		1.86323	4.24427	1.01973	2.00106		4.76955	3.66113	2.74538	3.32083		3.31112	3.02267	3.24489	5.49049		3.11809	-1.05858	5.18905	0.463729		4.18033	1.77247	3.32596	4.6626		-0.836206
IGKC	>tr|F1STC5|F1STC5_PIG Uncharacterized protein (Fragment) OS=Sus scrofa GN=IGKC PE=1 SV=3	3		1.37888	3.77807	2.01363	5.92943	2.75233	1.75643	3.51883	0.476047	-1.09321		0.609185	0.624498	4.75264	-0.470786		0.976656	3.06772	5.53037	5.53754		1.98967	1.05449	1.17557	3.8348		6.29179	5.88699	5.81518	5.72376		2.44826	0.614866	2.6238	5.01761		2.75303	0.936793	1.51478	1.82112		4.73551	2.10217	3.43536	3.80226		0.496769
FCN2	>tr|I3L5W3|I3L5W3_PIG Ficolin-2 OS=Sus scrofa GN=FCN2 PE=1 SV=1	2		3.04383	2.85558	1.16434	3.45641	3.73899	3.85625	2.99515	2.48646	1.37206		3.1257	3.14383	3.76287	2.14291		3.44779	4.47044	1.52682	1.97729		-0.355275	3.02662	0.427727	1.55831		2.94557	5.19072	2.52105	3.16831		3.60694	5.0616	3.22611	2.93787		3.7304	4.38516	4.18199	3.12746		4.17965	1.45273	3.47578	2.87246		1.26667
CRP	>sp|O19062|CRP_PIG C-reactive protein OS=Sus scrofa GN=CRP PE=2 SV=1	7		0.9548	3.01154	1.86934	3.15044	2.48217	2.83082	6.78482	0.970414	1.40802		2.12446	0.428225	1.27064	-0.00412497		3.05986	3.90614	3.15467	1.92549		1.77103	1.45543	2.46853	1.78235		3.41717	3.48028	3.92149	1.7828		3.34143	0.980905	2.03494	4.54081		2.37203	1.35437	6.15005	1.44685		7.33556	8.39459	3.96507	7.44406		0.561522
A1BG	>tr|F1SC20|F1SC20_PIG Alpha-1B-glycoprotein OS=Sus scrofa GN=A1BG PE=1 SV=1	9		1.86392	2.63289	3.74955	3.92574	3.52898	2.01263	3.33268	2.2263	0.615619		2.59192	-0.358813	3.99777	1.22482		2.61689	2.66384	3.48404	1.76679		4.33936	3.56184	3.75083	3.34618		5.02917	3.54253	3.42222	3.70904		3.04655	3.92665	3.42551	4.7741		1.98966	0.947903	3.04085	2.0721		3.76718	2.00251	3.78655	3.77449		2.43903
HPX	>sp|P50828|HEMO_PIG Hemopexin OS=Sus scrofa GN=HPX PE=1 SV=1	6		1.64169	3.49766	2.77616	6.34822	2.7793	0.619593	3.19882	0.179965	-0.955433		3.7234	-0.161913	3.9521	-0.946809		4.18058	2.44527	3.58323	3.78157		3.96516	1.37542	1.54463	4.21944		7.87596	4.58266	6.90405	6.03023		3.41534	1.82178	3.79935	4.70161		0.794457	-1.7179	2.86102	0.540795		3.70367	0.831633	3.76962	4.49037		-0.514442
C4BPA	>tr|F1S0J2|F1S0J2_PIG Uncharacterized protein OS=Sus scrofa GN=C4BPA PE=1 SV=2	3		1.4789	2.73535	0.992254	4.00089	4.02523	2.28144	5.30938	0.218857	-0.222866		2.08155	0.580071	2.16818	1.08581		1.90512	2.81699	2.79326	3.42603		1.08414	1.32983	0.291341	1.26371		4.38448	4.37244	4.79605	2.4506		2.95694	4.04317	3.82018	7.13763		1.09992	0.608868	5.39719	2.01978		4.74554	4.95513	5.28147	6.25539		-1.91683
C3	>sp|P01025|CO3_PIG Complement C3 OS=Sus scrofa GN=C3 PE=1 SV=2	83		2.96868	3.79374	2.26378	5.40382	3.25894	1.32592	1.75051	1.54073	-1.23584		5.14447	-0.157505	4.46184	2.42591		4.09141	3.77848	2.546	4.75907		1.54646	1.57552	1.50591	4.42724		6.20928	4.7329	5.73526	4.93784		3.5557	2.51678	3.36618	5.38181		1.77098	-2.15544	4.64967	1.03849		2.80849	-0.696175	2.70113	2.18861		1.27129
>tr|Q66RQ0|Q66RQ0_PIG Vitamin D-binding protein (Fragment) OS=Sus scrofa	>tr|Q66RQ0|Q66RQ0_PIG Vitamin D-binding protein (Fragment) OS=Sus scrofa PE=2 SV=1	2		1.53468	2.71227	1.71507	5.25267	3.72299	1.40465	4.42139	0.458181	-1.10634				2.16783	0.901535				3.47772	1.94682				1.14659	2.28356				3.19818	7.30716				3.3704	4.07557				2.20943	0.599866				2.45133	6.39144
MYO1E	>tr|F1S057|F1S057_PIG Uncharacterized protein OS=Sus scrofa GN=MYO1E PE=3 SV=2	3		2.70997	3.36363	3.06092	5.6402	1.70348	2.94533	1.26999	1.24704	-0.0684571		2.22036	1.87627	4.80125	1.94199		-0.242913	3.17415	3.54808	6.97519		-0.113715	6.52456	3.01666	2.81619		2.0363	8.29341	5.43739	6.79371		2.77861	2.32762	1.29454	2.26767		0.924098	0.698604	4.80388	5.35472		1.75693	0.114759	1.73132	1.47696		0.0819935
C8A	>tr|F1S788|F1S788_PIG Uncharacterized protein OS=Sus scrofa GN=C8A PE=1 SV=2	8		1.6945	2.98807	2.16142	3.99517	3.85501	2.49599	3.36077	0.575737	0.00566381		2.57578	1.01841	3.32644	-0.142626		3.65211	1.73394	3.69392	2.87232		3.05914	1.86079	0.597776	3.12799		5.46846	3.12894	4.87438	2.50888		4.73495	2.80891	3.96603	5.11126		3.53384	0.127619	5.15447	1.16804		4.06996	1.9639	3.17904	4.23017		0.461923
LCN2	>tr|F1RRX1|F1RRX1_PIG Uncharacterized protein OS=Sus scrofa GN=LCN2 PE=1 SV=1	7		1.06729	1.14529	1.26176	2.7268	4.49112	5.1043	4.71509	0.833435	0.321766		0.867746	1.70081	1.06339	0.637202		1.20116	0.547624	1.51012	1.32224		1.39881	2.10702	1.6373	-0.0960692		4.42634	3.61318	1.58986	1.27781		4.12331	2.46539	6.15879	4.50121		4.83911	1.55999	5.24802	8.77007		5.69442	2.40251	6.86094	3.9025		0.198613
ANXA1	>sp|P19619|ANXA1_PIG Annexin A1 OS=Sus scrofa GN=ANXA1 PE=1 SV=3	15		0.63062	1.22742	0.897881	2.72877	4.9728	4.95851	4.98724	0.581517	0.440721		1.27216	0.27833	0.395313	0.576678		1.43023	0.928587	1.38037	1.17047		0.46653	2.07643	0.35581	0.692758		3.2812	3.66121	2.23488	1.73779		4.33022	5.38228	4.72762	4.418		5.36331	2.25921	4.49157	7.71994		6.43352	4.08686	4.45938	4.96921		-0.542878
CEP295	>sp|Q9C0D2|CE295_HUMAN Centrosomal protein of 295 kDa OS=Homo sapiens GN=CEP295 PE=1 SV=4	3		1.08282	3.86124	2.64533	4.06283	3.43676	2.45043	2.84328	-0.233451	0.647382					1.08282					3.86124					2.64533					4.06283					3.43676					2.45043					2.84328
IGHM	>tr|K7ZJP7|K7ZJP7_PIG IgM heavy chain constant region (Fragment) OS=Sus scrofa GN=IGHM PE=4 SV=1	10		0.332208	3.87601	2.28608	5.25088	3.31158	1.8853	3.40943	1.54757	-2.33591		0.259905	-1.17985	3.9776	-1.72883		2.83067	1.25748	7.95323	3.46267		1.84375	3.2782	1.3717	2.65066		3.77087	4.8265	5.62971	6.77643		2.32731	0.127447	3.75976	6.92641		2.43268	0.2263	3.69581	1.18642		5.14434	1.2657	2.99465	4.23301		1.67903
>tr|F1RG45|F1RG45_PIG Uncharacterized protein OS=Sus scrofa	>tr|F1RG45|F1RG45_PIG Uncharacterized protein OS=Sus scrofa PE=1 SV=2	7		2.37674	3.90306	2.67026	3.54701	3.26807	1.91318	2.62485	1.31065	1.68821		3.56929	1.34422	5.20102	-0.60756		4.41262	4.38501	4.43133	2.38327		2.74593	2.19205	2.0404	3.70263		3.89912	3.65158	3.9755	2.66185		3.67504	1.94659	3.95364	4.34349		2.82856	0.724861	3.14107	0.958226		2.8434	1.0252	3.37882	3.25197		2.57431
C4A	>sp|P0C0L4|CO4A_HUMAN Complement C4-A OS=Homo sapiens GN=C4A PE=1 SV=2	8		2.79029	3.60846	2.44728	3.69232	3.15799	2.17513	2.42722	0.566195	0.755147		2.7496	1.53775	4.43318	2.44063		3.15457	2.30742	4.46763	4.50424		1.62776	2.50932	2.30302	3.34902		4.5427	3.47141	3.48099	3.27418		2.87069	1.75323	2.79702	5.97218		2.10954	0.432545	4.11311	2.04532		2.44969	0.590517	3.75031	2.91837		-0.243029
APCS	>sp|O19063|SAMP_PIG Serum amyloid P-component OS=Sus scrofa GN=APCS PE=2 SV=1	5		1.96378	2.33355	1.90564	2.29085	3.01737	2.5672	6.13183	1.53912	1.61874		1.74369	1.01476	3.4519	1.64478		2.31371	1.64597	3.43306	1.94146		1.33033	1.61019	2.38194	2.30009		1.60982	2.78272	2.11213	2.65875		3.56904	1.11649	3.76313	4.63321		2.55664	1.12154	4.38824	2.20238		6.75108	3.41382	6.41402	7.94839		0.308027
MX1	>sp|P27594|MX1_PIG Interferon-induced GTP-binding protein Mx1 OS=Sus scrofa GN=MX1 PE=2 SV=1	12		1.94017	4.22545	2.75968	3.54417	1.62163	4.54712	1.48259	4.0645	3.85303		3.43601	0.530451	4.82055	-1.02633		3.43735	5.94404	3.47534	4.04505		2.6224	3.22507	1.11759	4.07364		2.47477	3.74793	6.24244	1.71155		1.68697	0.742419	2.00349	1.40079		2.33982	7.63859	5.84187	2.36822		2.10364	2.98784	0.543951	0.294937		0.236534
SERPINA3-2	>tr|Q9GMA6|Q9GMA6_PIG Alpha-1-antichymotrypsin 2 OS=Sus scrofa GN=SERPINA3-2 PE=1 SV=1	18		2.01936	4.07538	1.92971	5.20918	2.68467	1.16093	2.99715	-0.172274	0.451617		1.94044	-0.512377	3.49351	3.15587		3.36705	3.38986	7.25763	2.28698		2.79632	1.32118	0.962652	2.63871		6.33931	2.38049	5.83561	6.2813		1.90168	2.80326	3.40557	3.21946		1.31038	-0.580708	3.85527	0.0587567		3.64564	1.28585	4.04393	3.01317		-0.506628
PON1	>tr|A4US67|A4US67_PIG Paraoxonase OS=Sus scrofa GN=PON1 PE=2 SV=2	6		2.47083	2.94629	2.31963	3.95535	3.75389	2.1151	2.49134	2.41893	0.8527		3.09634	0.305882	5.20822	1.27287		3.36618	4.05514	1.9867	2.37713		2.81854	3.43851	1.32328	1.6982		3.59704	4.53753	3.37598	4.31086		3.63018	5.00989	3.90605	3.9439		2.1557	1.44667	3.47529	1.38274		3.11994	1.54903	2.74095	2.55545		2.55035
PROC	>tr|I3LRJ4|I3LRJ4_PIG Vitamin K-dependent protein C OS=Sus scrofa GN=PROC PE=3 SV=1	2		2.15502	3.53446	3.27053	4.11732	3.06604	2.57035	1.26246	2.60821	0.546436			2.15502					3.53446					3.27053					4.11732					3.06604					2.57035					1.26246
TF	>sp|P09571|TRFE_PIG Serotransferrin OS=Sus scrofa GN=TF PE=1 SV=2	35		1.40546	3.74563	3.11984	6.1125	1.57374	0.732833	3.21755	1.09707	-1.93227		3.35248	-1.1213	4.0489	-0.65825		4.62853	3.08255	5.07378	2.19768		3.54148	3.45851	0.672838	4.80653		6.56167	5.11108	6.27314	6.50411		1.79806	0.690028	2.15619	3.02589		0.42287	-0.256839	3.09086	-0.325557		3.21283	3.13134	2.35389	4.17215		1.93017
KMT5B	>sp|Q4FZB7|KMT5B_HUMAN Histone-lysine N-methyltransferase KMT5B OS=Homo sapiens GN=KMT5B PE=1 SV=4	2		2.23625	4.35135	3.81363	3.07832	2.23232	2.65452	1.36526	0.89629	2.07644			2.5602	0.724687	3.42385			1.87558	5.00097	6.1775			3.34267	3.44441	4.65379			2.12054	2.27185	4.84258			1.36818	3.13628	2.19249			3.1392	2.42192	2.40244			0.759745	1.54341	1.79261
SERPIND1	>tr|F1RKY2|F1RKY2_PIG Uncharacterized protein OS=Sus scrofa GN=SERPIND1 PE=1 SV=1	8		2.63218	2.93095	2.06457	4.21193	3.04133	1.87237	2.96063	1.06218	0.284596		2.73861	0.508616	4.93154	2.34997		2.87408	2.18321	3.94163	2.7249		1.89894	1.34764	1.23431	3.77742		4.93166	3.14224	4.35172	4.4221		3.04096	1.36996	3.69243	5.14068		1.96225	-0.0479365	4.62521	0.949953		3.21468	0.372618	4.53039	3.72485		0.903973
BF	>tr|A5PF00|A5PF00_PIG B-factor, properdin OS=Sus scrofa GN=BF PE=3 SV=1	12		1.85024	3.7995	1.89913	5.20707	2.87041	1.56156	2.26031	0.433081	-0.422398		2.89581	-0.8053	3.63664	1.6738		3.98481	2.30458	4.41982	4.4888		1.48221	1.82777	0.278137	4.00842		5.95005	4.99829	4.91282	4.9671		3.08374	3.6306	2.78922	3.86895		1.19287	-0.692399	4.28607	1.45972		3.54058	-0.476707	2.54147	3.43591		-0.510604
>tr|F1SCV8|F1SCV8_PIG Uncharacterized protein OS=Sus scrofa	>tr|F1SCV8|F1SCV8_PIG Uncharacterized protein OS=Sus scrofa PE=1 SV=2	24		2.15711	4.46094	2.41	3.57548	2.87208	1.69101	1.72259	0.566002	-0.960958		3.84419	0.661076	4.41741	-0.294225		4.27562	3.06721	5.89519	4.60571		1.98906	2.35589	1.55153	3.74353		2.52771	4.39103	3.28541	4.09775		2.67272	2.53149	2.56074	4.09023		2.30584	0.855733	2.54098	1.06149		2.76485	0.0457794	1.95293	2.1268		1.51622
ALB	>tr|F1RUN2|F1RUN2_PIG Serum albumin OS=Sus scrofa GN=ALB PE=1 SV=1	2		2.6408	3.64822	3.57111	4.51645	1.83579	1.04068	1.62101	1.42634	-0.233909		4.33773	0.53212	5.89883	-0.205486		4.34213	2.08199	4.72109	3.44765		2.97511	3.68812	2.84976	4.77144		3.85875	4.4905	4.49181	5.22477		1.87299	0.353659	2.65484	3.15818		1.17647	0.0286923	1.66313	1.29444		1.50259	1.44293	0.616247	2.92227		0.908586
FCN1	>sp|Q29042|FCN1_PIG Ficolin-1 OS=Sus scrofa GN=FCN1 PE=1 SV=1	2		3.17074	2.2415	0.290045	2.66654	3.29293	3.77087	3.40452	2.29579	1.20187		2.57862		3.76287			2.95617		1.52682			0.152364		0.427727			2.81202		2.52105			3.04816		3.22611			3.35974		4.18199			3.33326		3.47578			1.36367
CORO1A	>tr|A0A024R611|A0A024R611_HUMAN Coronin OS=Homo sapiens GN=CORO1A PE=3 SV=1	3		0.316768	0.259757	0.519573	2.38914	5.5521	5.12805	4.58678	2.31269	0.723683		0.391378	-0.283006	1.52062	-0.361917		-0.440782	1.60372	0.546162	-0.670068		0.288789	0.788105	1.04306	-0.0416586		2.75804	2.39161	2.70952	1.69738		4.10052	5.29481	5.53135	4.43179		6.95044	2.03714	4.79935	6.72528		4.89027	4.79611	4.39925	4.26151		0.38835
>tr|A0A075B7I7|A0A075B7I7_PIG Uncharacterized protein (Fragment) OS=Sus scrofa	>tr|A0A075B7I7|A0A075B7I7_PIG Uncharacterized protein (Fragment) OS=Sus scrofa PE=4 SV=5	2		0.76713	1.41259	2.77689	4.7243	4.58815	1.46321	2.99362	1.52916	-0.980997		-0.0628172			1.59708		0.31972			2.50545		4.03186			1.52192		5.49647			3.95212		2.11688			6.69607		2.48023			0.446202		2.80285			3.1844		0.367532
QSOX1	>tr|F1S682|F1S682_PIG Sulfhydryl oxidase OS=Sus scrofa GN=QSOX1 PE=1 SV=2	9		1.04462	2.83741	2.35867	3.47512	3.15787	2.24152	3.28651	0.709541	0.605301		2.00819	-0.757385	2.84421	0.0834759		2.05654	1.82521	4.79539	2.67249		2.15985	2.22417	2.27353	2.77713		4.13948	3.25242	3.36764	3.14097		3.23585	1.46202	3.65233	4.99881		2.51834	0.0331473	4.97219	1.4424		3.19718	1.7239	4.04049	4.18449		-0.0479182
IGKV2-40	>sp|A0A087WW87|KV240_HUMAN Immunoglobulin kappa variable 2-40 OS=Homo sapiens GN=IGKV2-40 PE=3 SV=2	2		1.24016	2.11083	2.78476	4.54361	3.40194	1.96336	2.27454	2.02421	-0.832036		1.39561	1.42335	1.52866	0.613013		0.140533	1.73086	4.0665	2.50545		4.85715	3.98628	0.773672	1.52192		5.57116	3.8373	4.10425	4.66172		2.721	1.27336	1.43129	7.17974		3.72335	1.71358	1.57457	0.841922		1.87892	2.01789	2.45364	2.74772		1.67724
C8G	>tr|A0SEH3|A0SEH3_PIG Complement component C8G OS=Sus scrofa GN=C8G PE=1 SV=1	2		2.21339	3.16853	2.01466	3.29934	2.45219	2.42842	2.55987	1.09515	0.566719		0.839904	3.18312	3.56284	1.2677		0.970853	2.65511	4.62637	4.42178		1.79133	2.60796	1.66011	1.99922		3.59066	2.91174	4.22015	2.47482		2.74092	0.291647	3.31059	3.9432		2.26333	1.42984	4.43855	1.58195		2.59323	1.47862	3.10515	3.06248		1.15087
APOB	>sp|P04114|APOB_HUMAN Apolipoprotein B-100 OS=Homo sapiens GN=APOB PE=1 SV=2	7		2.11483	3.48296	1.62846	3.71806	2.99984	1.89398	2.18713	1.23004	-0.28194		2.31545	1.00985	3.61973	1.51431		2.06939	3.27022	4.30325	4.28898		1.00327	2.16864	0.236346	3.1056		2.54005	4.46351	3.14211	4.72657		1.9845	3.62349	2.22375	4.4586		1.69353	1.49901	2.58959	1.79379		2.56684	1.26326	1.85161	3.06682		1.40168
SERPINE1	>tr|A0A024QYT5|A0A024QYT5_HUMAN Serpin peptidase inhibitor, clade E (Nexin, plasminogen activator inhibitor type 1), member 1, isoform CRA_b OS=Homo sapiens GN=SERPINE1 PE=3 SV=1	2		1.91061	1.67241	1.5082	1.84587	4.63768	4.01307	2.35369	0.494851	3.04352		1.73868		0.438704	3.55445		0.88139		1.70558	2.43025		0.162135		2.86114	1.50132		2.47275		1.26577	1.79909		3.05157		2.15572	5.38635		6.37099		2.93651	2.73171		2.31453		1.87769	2.86884		-0.147722
>tr|A0A075B7H9|A0A075B7H9_PIG Uncharacterized protein (Fragment) OS=Sus scrofa	>tr|A0A075B7H9|A0A075B7H9_PIG Uncharacterized protein (Fragment) OS=Sus scrofa PE=4 SV=5	2		1.78462	2.55013	1.71747	4.28935	2.73732	1.93728	2.87623	0.664541	0.27867		1.69944	-0.00327423	5.42479	0.0175406		1.34338	1.71657	3.73216	3.40843		0.695277	1.83043	1.32324	3.02094		4.6592	1.90351	6.16663	4.42807		2.5705	0.909354	3.07436	4.89408		2.07148	1.53909	4.39794	-0.259412		2.77696	1.0053	4.25733	3.46532		1.82412
BHMT	>sp|Q95332|BHMT1_PIG Betaine--homocysteine S-methyltransferase 1 (Fragment) OS=Sus scrofa GN=BHMT PE=1 SV=3	2		1.04294	0.933167	0.637855	5.67885	0.710004	1.6427	7.24609	0.104755	1.38518			0.945066		1.14081			1.4362		0.430129			1.13745		0.138261			5.29696		6.06074			-0.22069		1.6407			2.36681		0.918577			6.58873		7.90345
ITIH4	>sp|P79263|ITIH4_PIG Inter-alpha-trypsin inhibitor heavy chain H4 OS=Sus scrofa GN=ITIH4 PE=1 SV=1	32		1.0464	4.82184	1.3444	3.02934	1.7889	1.07089	4.78761	-0.87537	1.75969		1.59781	-1.23763	3.62498	0.200462		3.02013	4.20254	10.3319	1.73278		0.898992	0.485731	1.82134	2.17153		4.56311	2.11031	3.42679	2.01716		2.6452	1.16581	1.94012	2.72206		1.32761	-0.310389	3.11959	0.146731		4.16486	4.73727	3.51749	6.73082		-0.757963
BF	>tr|A5PF01|A5PF01_PIG B-factor, properdin OS=Sus scrofa GN=BF PE=1 SV=1	14		1.78946	3.75849	2.4861	4.26375	2.32094	1.47587	1.58405	1.17875	0.108089		2.92483	-0.162918	4.17422	0.221697		4.56895	1.97997	4.89523	3.58981		1.80848	2.10693	2.09427	3.93472		4.59163	4.14829	3.91631	4.39879		2.82491	1.44413	2.33214	3.97781		1.52969	-0.146411	2.61126	1.90894		2.15729	-0.114865	1.61744	2.67632		0.120677
ITIH4	>tr|F1SH92|F1SH92_PIG Inter-alpha-trypsin inhibitor heavy chain H4 OS=Sus scrofa GN=ITIH4 PE=1 SV=2	8		0.760576	4.37771	1.17364	3.01061	1.86683	0.998738	5.42966	-0.759597	1.61305		2.09372	-1.3749	2.92195	-0.598464		3.19833	3.98695	8.01956	2.30601		0.778003	0.472458	1.046	2.39809		4.58057	1.96443	2.97013	2.52732		3.02799	0.858869	1.63363	3.52194		1.4529	-0.455719	2.60954	0.388228		3.96034	4.58604	3.04406	10.1282		0.0363761
ITIH3	>tr|F1SH94|F1SH94_PIG Uncharacterized protein OS=Sus scrofa GN=ITIH3 PE=1 SV=1	13		2.21878	2.7601	1.7836	4.02858	2.63741	1.02791	3.12245	0.75177	0.282526		2.50816	0.716656	4.5768	1.07351		2.81779	1.49262	3.32293	3.40706		0.655629	1.2448	1.82278	3.41119		4.37528	4.24898	3.55623	3.93382		3.08981	0.645407	2.6459	4.66482		2.59349	-1.05285	1.55707	1.01394		4.36527	2.0008	2.74136	3.38236		-0.0593519
>tr|K7GMH0|K7GMH0_PIG Uncharacterized protein (Fragment) OS=Sus scrofa	>tr|K7GMH0|K7GMH0_PIG Uncharacterized protein (Fragment) OS=Sus scrofa PE=1 SV=1	8		3.25809	5.61876	3.84904	2.40666	0.884785	0.569255	0.919246	4.37169	12.9526		5.12523	4.76206	1.98512	1.15996		8.91828	7.85059	0.480616	5.22556		2.40307	12.1769	0.792672	0.023531		1.7807	2.10299	4.98706	0.755882		5.33204	2.45912	3.09444	-1.51965		-0.494765	3.98391	0.482815	-1.69494		-0.210415	0.61657	1.72066	1.55017		1.62837
APOA2	>tr|F1S1A9|F1S1A9_PIG Uncharacterized protein OS=Sus scrofa GN=APOA2 PE=1 SV=1	2		1.40991	2.72147	1.63149	3.50261	2.59489	1.7208	3.8908	0.902099	0.787004		1.0612	1.48232	1.90222	1.19391		1.14317	2.63063	3.81153	3.30056		1.96288	1.3147	1.45882	1.78957		4.43123	4.31004	1.99642	3.27273		2.34188	3.55265	1.70008	3.44343		1.68342	2.38414	1.28292	1.5327		4.62743	2.66859	1.52672	6.74046		-0.123026
PROC	>sp|Q9GLP2|PROC_PIG Vitamin K-dependent protein C OS=Sus scrofa GN=PROC PE=2 SV=1	4		1.69152	2.64424	1.64282	3.81244	2.82588	2.40788	2.33216	1.00549	-0.167839		1.09778	-0.0867271	4.64627	1.10875		2.72063	2.59374	2.761	2.50159		1.97492	0.806288	1.00225	2.78781		4.15477	2.65743	4.04965	4.38789		3.41853	1.6495	4.25365	3.09531		2.30505	0.992903	5.06688	1.26668		3.26175	1.12718	2.47881	2.46092		0.867075
SERPINC1	>tr|A0A024R944|A0A024R944_HUMAN Serpin peptidase inhibitor, clade C (Antithrombin), member 1, isoform CRA_a OS=Homo sapiens GN=SERPINC1 PE=3 SV=1	9		2.28478	2.73744	2.00752	2.96438	3.52519	1.56317	2.26698	0.592544	0.96166		2.71917	-0.274475	4.02342	2.671		3.04776	2.32833	3.48993	2.08376		3.00386	1.57034	0.787912	2.66799		3.23604	2.9195	3.14726	2.55473		2.84631	4.37948	3.01004	4.43859		2.27264	0.436293	2.4631	1.08066		3.06617	0.0655841	2.80888	3.12728		0.354903
C8B	>tr|F1S790|F1S790_PIG Uncharacterized protein OS=Sus scrofa GN=C8B PE=1 SV=2	11		1.58393	2.23934	2.23012	2.69747	3.15414	2.11588	3.25401	0.915633	0.267952		1.50718	0.556256	3.88075	0.391519		3.16192	1.86198	2.33259	1.60088		2.52677	2.86612	0.85934	2.66825		3.29998	2.72464	3.24507	1.52019		3.4946	2.16216	3.05845	4.52485		2.87109	0.0605134	4.92491	0.607		4.14111	2.10842	2.8275	3.93903		-0.0558143
SERPIND1	>sp|P05546|HEP2_HUMAN Heparin cofactor 2 OS=Homo sapiens GN=SERPIND1 PE=1 SV=3	2		1.8632	2.51671	2.30855	3.74181	3.09205	1.3768	2.34916	1.03295	0.947263		2.20612	1.19526		2.18821		1.58488	2.77282		3.19242		1.60056	1.61543		3.70966		4.04971	2.58962		4.5861		2.6249	1.841		5.43789		1.99726	1.04625		1.0869		3.21083	0.196692		3.63997		0.432325
LRG1	>tr|F1S7K2|F1S7K2_PIG Uncharacterized protein OS=Sus scrofa GN=LRG1 PE=1 SV=1	7		2.17571	3.62852	2.57126	4.3927	1.5411	1.08019	1.73446	1.18892	0.100276		2.6883	-0.207412	3.15153	3.07043		3.59395	3.15384	4.36783	3.39847		2.69059	1.0234	2.32064	4.25042		6.33794	3.34923	4.33854	3.54508		2.19447	-0.38518	1.96276	3.14577		1.44107	0.932862	1.63757	0.309275		1.53257	1.03948	2.04402	2.32178		0.532867
H2AFX	>sp|P16104|H2AX_HUMAN Histone H2AX OS=Homo sapiens GN=H2AFX PE=1 SV=2	2		2.76397	2.94831	5.18903	1.20617	1.7265	2.14833	1.03963	3.58582	0.17238		6.03411	1.70716	2.05767	1.25695		6.06627	0.293706	3.48016	1.95311		6.88466	3.79697	5.53098	4.54351		-0.137401	-0.0784401	1.47014	3.5704		3.47762	-1.62747	2.40387	2.41849		3.71113	3.15363	-0.394072	2.12264		-0.570922	4.7505	-0.1837	0.162628		7.24573
GSN	>sp|P20305|GELS_PIG Gelsolin (Fragment) OS=Sus scrofa GN=GSN PE=1 SV=1	25		0.802271	1.31223	1.34838	2.83979	3.62473	2.42892	4.61839	-0.35094	-0.400958		0.605847	-0.160264	2.73034	0.0331626		1.17371	0.43364	1.85145	1.79012		1.69006	-0.0934101	2.07173	1.72514		4.23502	2.21926	2.95592	1.94894		2.9002	1.43593	3.25189	6.93305		2.87806	0.741645	4.6283	1.46765		4.65666	3.35668	4.37918	6.08105		-0.41741
SERPINF2	>tr|I3L818|I3L818_PIG Uncharacterized protein OS=Sus scrofa GN=SERPINF2 PE=1 SV=1	4		0.917791	3.35945	2.15227	3.85268	2.56663	1.11569	2.96082	0.203997	0.81345		1.76511	0.473949	1.42743	0.00468281		2.19168	6.39631	2.9675	1.88231		2.7496	1.52849	2.01783	2.31315		6.09778	3.83346	1.77344	3.70606		2.85416	4.59024	1.27488	2.94514		1.45624	0.184208	2.4378	0.384531		4.85118	2.77445	1.24858	2.96907		0.207891
ITIH1	>tr|F1SH96|F1SH96_PIG Inter-alpha-trypsin inhibitor heavy chain H1 OS=Sus scrofa GN=ITIH1 PE=1 SV=2	3		2.53428	2.84108	2.68935	3.06312	2.88013	1.50915	1.36101	1.75505	0.010498		3.22704	2.08284	3.35386	1.47337		3.00536	2.0698	2.78316	3.506		3.05906	3.60824	1.10153	2.98856		2.88994	3.00002	2.40059	3.96194		2.75378	1.96902	2.47533	4.70174		2.37445	0.408995	1.03301	2.22015		1.74989	0.715245	0.968114	2.01079		1.55255
AFM	>tr|F1RUM1|F1RUM1_PIG Uncharacterized protein OS=Sus scrofa GN=AFM PE=1 SV=2	12		1.41192	1.84206	2.34117	4.83824	1.97671	1.43978	2.84434	1.61732	-0.572867		1.84706	0.0111075	3.52343	0.266074		1.4473	1.82342	2.47605	1.62147		2.9691	2.25314	1.27061	2.87184		5.7731	3.07106	6.1239	4.3849		1.43407	0.928593	2.49	3.306		1.18224	0.156201	3.13018	1.29049		3.69011	0.85026	2.90198	3.93501		0.640846
ITGAX	>tr|K9IVW2|K9IVW2_PIG Integrin alpha-X OS=Sus scrofa GN=ITGAX PE=2 SV=1	3		0.463504	0.715439	1.06232	1.57329	4.25091	4.44162	4.04416	0.668001	1.06088		1.62629		-0.297805	0.0620239		1.163		0.167221	0.816096		1.75455		0.62451	0.807903		3.09902		0.804442	0.816395		4.55115		2.56875	4.13001		6.05396		1.82992	5.44097		6.04729		2.10892	3.97627		1.84823
FABP1	>sp|P49924|FABPL_PIG Fatty acid-binding protein, liver OS=Sus scrofa GN=FABP1 PE=2 SV=1	2		0.790321	0.208875	0.608549	9.76931	1.00262	1.38737	2.72775	1.24704	-0.294387			2.89149	-0.628643	0.108118			1.26507	-0.921294	0.282846			0.954118	-0.193	1.06453			13.0195	3.53251	12.7559			0.624945	0.677169	1.70575			2.51354	0.925982	0.722602			-0.41598	5.29851	3.30071
LCP1	>tr|F1RK02|F1RK02_PIG Uncharacterized protein OS=Sus scrofa GN=LCP1 PE=1 SV=2	5		1.38955	1.59185	1.39732	2.75291	4.00521	3.16765	2.05577	1.46318	2.42802		1.73293	-0.405094	0.750397	3.47997		2.01692	1.00802	-0.14923	3.49169		2.10266	0.966605	1.21248	1.30755		2.89703	2.89069	2.53139	2.69254		3.55016	2.74523	4.58767	4.63978		4.04815	0.938129	4.2075	3.47682		1.35468	3.24926	1.57518	2.04395		-0.229222
IGHG6-2	>tr|K7ZMG0|K7ZMG0_PIG IgG heavy chian constant region (Fragment) OS=Sus scrofa GN=IGHG6-2 PE=4 SV=1	6		1.32154	3.52438	2.09743	3.85948	1.38342	1.90893	2.16122	0.45239	-1.22149		0.706195	1.16255	3.70357	-0.286152		0.982596	2.68591	6.75446	3.67455		2.52892	1.25257	1.8374	2.77082		4.39389	2.80071	3.80183	4.44147		1.06039	-1.44119	1.48528	3.40765		2.08194	1.42037	2.42906	1.70436		2.72573	1.22271	1.34002	3.35642		-0.212608
HBB	>tr|Q8IUL9|Q8IUL9_HUMAN Hemoglobin beta chain variant Hb.Sinai-Bel Air (Fragment) OS=Homo sapiens GN=HBB PE=3 SV=1	4		-0.803016	-0.442164	1.15629	2.62923	3.3356	3.85106	6.51166	3.26618	-0.563926		0.0820832	1.14581	-1.65549	-2.78447		-2.87643	1.64187	-1.29508	0.760988		0.624421	0.764979	2.07367	1.16211		2.66711	3.37481	2.43429	2.04071		2.86756	0.923146	2.52232	9.2081		0.688836	4.54785	2.66689	7.50065		4.46624	3.46232	8.74833	9.36976		0.105713
IGHG	>tr|L8AXK3|L8AXK3_PIG IgG heavy chain OS=Sus scrofa GN=IGHG PE=2 SV=1	4		1.24031	2.84026	2.06355	3.34838	3.11717	1.40406	2.2101	0.348121	-0.137527		0.655878	1.31603	2.30779	0.681551		1.28128	3.51435	3.30497	3.26042		0.891833	2.18357	2.08757	3.09121		2.65195	2.95613	3.21087	4.57457		1.24598	2.6945	1.61223	6.4946		1.66735	1.22503	1.96166	0.762218		1.71197	2.17626	1.3724	3.57977		-0.121981
>tr|F1SKI0|F1SKI0_PIG Uncharacterized protein OS=Sus scrofa	>tr|F1SKI0|F1SKI0_PIG Uncharacterized protein OS=Sus scrofa PE=1 SV=2	2		2.73135	2.90979	3.09524	1.18851	3.06947	2.04111	1.18368	1.75566	3.8668		3.49114	-1.46076	4.85476	4.04026		4.20774	0.760545	7.14058	-0.469704		5.04574	3.48468	4.32737	-0.476832		0.977712	0.528032	4.00218	-0.753902		3.72552	1.23624	5.17753	1.82957		4.03454	0.59564	4.10541	-0.571169		2.68295	-0.712579	1.40151	1.36284		1.18485
SERPINB1	>tr|F2Z5B1|F2Z5B1_PIG Leukocyte elastase inhibitor OS=Sus scrofa GN=SERPINB1 PE=1 SV=1	3		0.545484	1.13097	1.52452	2.47343	3.40918	3.59526	3.44488	1.59041	0.0368636		1.25874	1.04006	0.348931	-0.465796		0.518053	1.58096	0.709216	1.71564		1.00886	1.55802	1.78743	1.74378		2.61685	2.50492	2.27841	2.49353		3.34798	1.96229	3.28262	4.2012		4.1906	1.10759	2.73973	6.34312		3.09747	2.82337	3.87989	3.97879		1.05162
Mx2	>tr|B6EUP1|B6EUP1_PIG Interferon-induced GTP-binding protein MX2 OS=Sus scrofa GN=Mx2 PE=2 SV=1	12		2.72488	4.32044	2.10511	2.55701	1.04771	2.98938	0.373093	2.78649	2.95677		5.1439	1.26498	2.18805	2.30258		5.28912	4.24659	2.26459	5.48146		0.842699	2.49104	-0.00749923	5.09419		0.968645	2.89413	4.24143	2.12385		0.706089	0.226308	1.01653	1.51061		1.43738	4.81821	3.33283	2.36909		0.573266	0.518581	0.0119674	0.388556		-1.28723
AMBP	>sp|P04366|AMBP_PIG Protein AMBP (Fragment) OS=Sus scrofa GN=AMBP PE=1 SV=2	4		2.21116	1.66073	2.15775	3.65505	2.97417	1.44325	1.94031	0.733191	0.773454		2.42067	0.954149	3.69813	1.77167		2.12615	2.21652	-0.548432	2.84867		2.26283	2.16816	0.678637	3.52136		3.76351	2.22343	4.57321	4.06005		2.03214	2.13346	4.48997	4.02205		1.25121	0.1189	2.08474	2.31814		1.98015	1.70833	1.75098	2.32178		0.63954
LGALS3BP	>tr|M3V7X9|M3V7X9_PIG Lectin, galactoside-binding, soluble, 3 binding protein OS=Sus scrofa GN=LGALS3BP PE=2 SV=1	4		1.96566	4.04839	2.13471	3.13646	1.38051	1.8665	1.49211	1.89011	1.50634		2.78527	0.518644	2.52664	2.03209		4.65257	5.25653	1.92095	4.36352		1.91186	1.9167	0.918009	3.79225		2.59552	3.76548	4.24623	1.93858		1.11445	0.582468	0.972528	2.22685		1.7402	1.69294	2.41863	1.61423		1.47878	0.439063	2.63408	1.4165		-0.365393
PLG	>tr|A0A0F7G8J1|A0A0F7G8J1_HUMAN Plasminogen OS=Homo sapiens GN=PLG PE=2 SV=1	2		0.73157	3.51374	1.68476	1.19234	1.92171	2.7572	4.14056	1.69637	0.340425		1.40817	-0.154749	4.77811	-3.10525		3.82628	0.389679	1.95604	7.88297		1.16681	1.02322	0.97875	3.57025		-1.47498	2.81093	-0.520708	3.9541		4.44576	4.06254	1.16469	-1.28811		3.74773	0.846167	4.17093	2.26398		6.66991	0.653316	2.76535	6.47367		1.45546
CP	>tr|K7GQB8|K7GQB8_PIG Uncharacterized protein OS=Sus scrofa GN=CP PE=1 SV=1	23		0.907269	3.4821	2.16889	3.9276	2.00472	1.03965	2.29826	0.156484	-0.892636		2.3273	-0.392127	2.43449	-0.740585		3.66341	2.82944	4.15237	3.28319		1.83541	1.89134	1.08696	3.86187		4.75904	4.15695	3.69666	3.09775		2.22434	2.39484	2.27634	2.42311		0.924584	-0.62675	3.20248	0.658285		2.9519	0.726333	2.23278	3.28203		-0.391362
>tr|F1STC2|F1STC2_PIG Uncharacterized protein (Fragment) OS=Sus scrofa	>tr|F1STC2|F1STC2_PIG Uncharacterized protein (Fragment) OS=Sus scrofa PE=1 SV=2	2		1.15373	2.17952	2.46119	3.58035	2.92128	1.45699	2.03956	0.609832	-0.0174336		0.076326		1.94158	1.44327		0.140533		4.91499	1.48304		3.2715		2.18841	1.92367		5.85595		3.74126	1.14385		2.25202		1.14979	4.85387		2.76017		1.32866	0.282133		2.6584		1.7452	1.71509		0.691129
MPO	>tr|F1RRP1|F1RRP1_PIG Uncharacterized protein (Fragment) OS=Sus scrofa GN=MPO PE=1 SV=2	9		0.144035	0.879556	1.7318	1.74846	3.83482	3.57732	3.82327	0.407887	-0.0412702		0.615789	0.181134	1.22673	-1.44752		1.54189	-1.06518	2.13482	0.906692		1.56513	1.27422	2.25228	1.83555		2.14895	1.0411	2.1093	1.69451		3.75346	3.12521	4.66793	2.95703		4.58913	-0.0360777	4.00306	5.75317		3.09188	4.03567	4.32471	3.84084		0.317522
IGHG	>tr|L8B0U7|L8B0U7_PIG IgG heavy chain (Fragment) OS=Sus scrofa GN=IGHG PE=2 SV=1	2		1.10883	2.93181	1.22105	4.84351	2.25844	0.816507	2.52805	1.10698	0.404266		1.50826	0.0784517	2.07029	0.778324		1.3518	4.8802	2.65431	2.84093		1.37988	-1.10494	2.34074	2.2685		5.20469	6.66294	3.36657	4.13983		1.84762	3.1126	1.8429	3.26756		0.810685	1.29242	1.2016	-0.0386722		2.21128	1.34319	3.30208	3.25567		0.241255
IFIT3	>tr|F1C4E1|F1C4E1_PIG Interferon-stimulated protein 60 OS=Sus scrofa GN=IFIT3 PE=2 SV=1	8		2.64416	3.58785	1.65773	2.0721	0.853649	4.0539	0.775982	2.63759	2.57186		4.01284	0.832092	4.59544	1.13629		2.4178	7.36686	1.64774	2.919		1.80678	1.29314	1.20886	2.32214		0.851643	2.88882	3.77043	0.777516		1.65751	-0.080075	1.47784	0.661904		1.35492	7.42036	5.02089	2.41943		1.2587	0.319266	0.677823	0.848141		-0.568492
AHSG	>sp|P29700|FETUA_PIG Alpha-2-HS-glycoprotein (Fragment) OS=Sus scrofa GN=AHSG PE=1 SV=1	4		1.60768	2.04036	2.45646	4.73494	1.88945	0.991399	1.86328	1.951	-0.0773692		2.02911	1.30989	3.26184	-0.170129		1.7568	2.81351	1.7845	1.80662		1.91771	3.41341	1.12522	3.36948		4.24507	3.75432	6.07524	4.86511		1.39795	1.65499	2.4663	2.87041		0.566112	0.539833	2.52304	0.336607		2.17144	0.769809	2.22687	2.28501		1.51218
ANXA1	>sp|P04083|ANXA1_HUMAN Annexin A1 OS=Homo sapiens GN=ANXA1 PE=1 SV=2	3		0.93887	0.421274	0.192361	2.07008	4.02969	3.93589	3.97322	0.399011	1.32846		0.778048	-0.00762281	0.315591	2.66946		0.583872	0.814419	0.346742	-0.0599363		0.0396923	0.0575725	1.27069	-0.598512		2.18292	2.81382	2.20118	1.08241		3.09261	4.7387	4.17303	3.40443		3.80262	1.10919	4.21837	6.61338		4.87811	0.403425	5.86356	4.74778		-0.435954
GSN	>sp|P06396|GELS_HUMAN Gelsolin OS=Homo sapiens GN=GSN PE=1 SV=1	2		1.21415	1.40731	0.836156	2.78257	3.03361	2.36342	3.91325	0.22567	0.682121		1.40274	0.147222	2.24499	1.06165		1.30128	1.36226	1.14747	1.81825		1.33917	0.147916	0.603028	1.25451		4.83763	1.9473	2.40866	1.93667		2.93107	1.72784	2.65401	4.50216		3.25042	0.0147016	4.77552	1.41305		4.74418	2.2515	3.84359	4.81373		-0.0080446
LOC100522011	>tr|K7GQI7|K7GQI7_PIG Apoptosis-associated speck-like protein containing a CARD OS=Sus scrofa GN=LOC100522011 PE=1 SV=1	3		0.652904	0.945967	0.674676	1.64217	3.73761	3.71488	4.12999	1.37743	2.11556		1.26845	0.0758318	1.07543	0.191907		1.07055	2.0817	0.0705441	0.561073		0.090826	0.791195	0.05923	1.75745		0.601084	1.34568	2.44179	2.18012		2.40084	3.52589	2.62395	3.08549		5.71513	1.80338	4.28448	3.05651		4.70176	5.30061	1.59382	4.92377		-0.525554
>tr|Q0PM28|Q0PM28_PIG Pigment epithelium-derived factor OS=Sus scrofa	>tr|Q0PM28|Q0PM28_PIG Pigment epithelium-derived factor OS=Sus scrofa PE=2 SV=1	11		1.6976	1.29402	1.92939	3.33891	2.29887	1.62793	3.26722	0.60078	0.341542		0.223516	1.57766	4.42208	0.567157		1.29494	0.562293	2.17008	1.14876		1.58922	1.73135	2.11381	2.28318		4.15384	3.2137	4.00564	1.98246		2.62196	1.37572	3.55769	2.81833		1.44374	0.255629	3.96646	0.845885		3.7477	0.846707	4.89884	3.57565		-0.470352
>tr|A0SEH1|A0SEH1_PIG Complement component C8A OS=Sus scrofa	>tr|A0SEH1|A0SEH1_PIG Complement component C8A OS=Sus scrofa PE=2 SV=1	3		1.32854	2.21923	1.80409	3.10203	2.32394	1.90213	2.65533	0.843945	0.416065		1.26779	1.17964	3.11694	-0.250217		1.30658	1.7005	2.97562	2.89424		1.61473	2.73804	0.74466	2.11893		4.38251	3.22173	3.88079	0.923091		3.19715	0.703604	3.30097	3.79357		1.49759	0.459506	4.13321	1.5182		3.07906	2.23512	2.59336	2.71376		0.548726
Oas2	>tr|Q56VQ1|Q56VQ1_PIG 2'-5' oligoadenylate synthetase 2 OS=Sus scrofa GN=Oas2 PE=2 SV=1	5		3.42249	3.45803	2.18803	1.95597	1.47775	2.35938	0.45719	1.79443	1.39225		4.88063	2.94596	3.60008	2.26329		3.26046	4.86696	2.34092	3.36379		1.1943	1.57421	3.30782	2.6758		0.990937	2.64522	2.68109	1.50664		0.905143	0.53039	2.09979	2.24188		1.03894	2.0378	2.22743	4.13334		1.17866	0.436196	-0.0443423	0.258245		-0.258009
IGHG	>tr|L8B139|L8B139_PIG IgG heavy chain OS=Sus scrofa GN=IGHG PE=2 SV=1	3		1.77627	2.4826	2.13367	3.15193	1.99108	1.68853	1.88459	1.06728	0.47218		1.74617	0.772439	3.53896	1.0475		1.56882	2.94697	2.91823	2.49638		1.94314	2.55232	1.40651	2.63273		2.98868	3.27525	3.2888	3.055		1.74137	1.23005	1.69302	3.73106		1.3102	1.51514	2.59775	1.33103		1.87487	1.77819	1.85021	2.03508		0.757272
MYL4	>sp|F1RRT2|MYL4_PIG Myosin light chain 4 OS=Sus scrofa GN=MYL4 PE=1 SV=3	9		6.76597	1.27047	-1.47067	2.97481	1.43421	2.28014	1.7988	6.54257	0.62994		12.2322	7.85854	2.72776	4.24532		4.15968	-1.35612	-0.749039	3.02738		-1.91224	-2.87442	-1.0259	-0.0700966		0.666977	0.601088	5.91829	4.71289		1.85865	3.29733	4.36941	-0.295798		-1.63409	4.84353	-0.128031	6.03915		2.55906	0.379341	1.43913	2.81768		10.5437
CD14	>tr|A2SW51|A2SW51_PIG Monocyte differentiation antigen CD14 OS=Sus scrofa GN=CD14 PE=1 SV=1	5		1.45652	2.08891	1.70041	2.44992	2.79386	2.20737	2.33317	0.991733	1.14568		0.496908	1.59426	2.72013	1.01479		1.89944	1.82968	2.96642	1.6601		0.545712	1.82267	1.52816	2.9051		2.4715	2.47726	2.34915	2.50177		1.71798	2.82325	2.54042	3.13551		2.67626	1.79271	2.01837	2.34216		1.81968	2.9727	1.92334	2.61698		0.62536
HIST1H4A	>sp|P62805|H4_HUMAN Histone H4 OS=Homo sapiens GN=HIST1H4A PE=1 SV=2	12		2.28044	2.73756	2.89951	0.647949	2.49058	3.06403	0.891195	2.92912	2.31168		3.42435	3.41451	0.975351	1.30756		2.738	3.20402	1.59666	3.41157		3.32226	3.24946	1.81074	3.21557		-0.473958	0.855367	0.290126	1.92026		2.15572	2.3963	2.4408	2.25999		2.86522	4.30339	1.68018	3.40733		0.949416	0.181187	1.71773	0.716451		2.58149
CD177	>tr|K7GL27|K7GL27_PIG Uncharacterized protein OS=Sus scrofa GN=CD177 PE=1 SV=1	2		0.761625	0.896375	0.846771	2.54937	2.98547	3.88212	3.03041	0.341788	0.308393		0.458065	0.894922		0.931888		0.137346	0.409034		2.14275		0.0711309	1.76531		0.70387		2.05967	4.27465		1.3138		2.94012	2.21662		3.45092		3.28887	1.34641		7.01108		2.91516	2.86512		3.31094		-0.397561
>tr|B2R7Z6|B2R7Z6_HUMAN cDNA, FLJ93674 OS=Homo sapiens	>tr|B2R7Z6|B2R7Z6_HUMAN cDNA, FLJ93674 OS=Homo sapiens PE=2 SV=1	3		1.04492	1.16757	2.22925	4.03069	1.64417	0.971411	3.84831	-0.473019	-0.264283		2.38178			-0.291935		2.10944			0.225695		2.75934			1.69916		7.19999			0.861393		2.62637			2.08017		1.20818			0.734643		2.38597			5.31066		-0.56265
PRTN3	>tr|F1S6S9|F1S6S9_PIG Uncharacterized protein OS=Sus scrofa GN=PRTN3 PE=1 SV=2	2		1.70689	2.27427	2.24574	2.27126	2.13928	2.17952	2.10451	1.00651	0.954623		0.536408	2.46933	2.19073	1.63109		1.53478	0.781253	3.36389	3.41717		1.7678	2.31478	3.00095	1.89942		2.97725	1.456	1.93746	2.71433		2.84766	0.0541104	3.24222	1.39362		3.86717	1.80901	0.529863	2.51204		2.98588	1.50838	2.91644	1.00734		-0.32378
IGHG	>tr|L8B0Y6|L8B0Y6_PIG IgG heavy chain OS=Sus scrofa GN=IGHG PE=2 SV=1	7		0.858322	3.27533	1.92823	3.62322	2.16875	0.794719	2.26474	0.951963	-1.28445		1.56055	0.367402	1.49586	0.00947478		1.93113	3.91904	3.11742	4.13374		3.0052	0.338169	0.664857	3.7047		4.28757	4.80437	3.02578	2.37516		1.88561	2.5408	0.693282	3.81782		1.6231	-0.33802	1.80252	0.0912777		2.49707	2.58685	1.78275	2.19227		0.611875
ITIH3	>sp|Q06033|ITIH3_HUMAN Inter-alpha-trypsin inhibitor heavy chain H3 OS=Homo sapiens GN=ITIH3 PE=1 SV=2	5		1.64733	2.24718	1.38551	3.42908	2.4621	1.03304	2.69455	0.985139	1.09497		3.44521	1.04307	1.60539	0.495664		3.17727	1.93574	1.52018	2.35552		-0.544122	1.52329	1.84296	2.7199		4.2888	4.15723	1.7616	3.5087		3.35355	1.89752	1.32861	4.09394		2.52834	-0.639606	1.47063	0.772785		3.91289	1.62065	2.30866	2.93602		0.669177
C4BPB	>tr|F1S0J3|F1S0J3_PIG Uncharacterized protein OS=Sus scrofa GN=C4BPB PE=1 SV=1	2		0.940383	1.36434	0.351994	3.39603	3.33105	1.65905	3.84453	0.32711	0.0728697		0.58094	0.727904	1.59122	0.861472		1.97499	1.26911	1.45084	0.762419		0.236636	0.990859	0.100415	0.0800661		4.49036	3.71828	3.22732	2.14817		3.48453	2.9363	2.63027	4.78914		2.96851	-0.123736	3.70028	0.0911702		4.98213	2.44375	3.56196	4.39029		0.240386
>tr|A0A0X9UWJ6|A0A0X9UWJ6_HUMAN MS-B1 light chain variable region (Fragment) OS=Homo sapiens	>tr|A0A0X9UWJ6|A0A0X9UWJ6_HUMAN MS-B1 light chain variable region (Fragment) OS=Homo sapiens PE=2 SV=1	2		0.874344	3.31495	2.05903	2.71632	1.74208	1.47493	2.54629	0.459815	-0.16812		-0.0317927	-0.174907	3.84262	-0.13854		0.510282	2.29102	9.64166	0.816846		0.78799	0.253651	4.8677	2.32677		2.74099	3.60364	2.66908	1.85157		1.39182	1.45286	3.9859	0.379185		1.15037	1.09366	2.37838	1.27732		2.41612	3.28069	2.50864	1.97972		0.159522
>tr|A0SEH0|A0SEH0_PIG Complement component C6 OS=Sus scrofa	>tr|A0SEH0|A0SEH0_PIG Complement component C6 OS=Sus scrofa PE=2 SV=1	6		1.17107	2.18998	0.723058	2.94697	2.82459	2.23633	2.57278	-0.0605151	-0.731813		1.04227	0.779303	2.43505	0.42765		1.99732	2.79934	2.71972	1.24354		0.150583	1.32078	-0.292791	1.71366		2.95145	3.78222	3.25633	1.79789		3.40443	2.10406	2.00844	4.24406		2.94181	0.049814	4.77459	1.17911		2.43841	1.29362	2.94037	3.6187		-0.219676
ALOX15	>sp|P16469|LOX15_PIG Arachidonate 15-lipoxygenase OS=Sus scrofa GN=ALOX15 PE=1 SV=3	4		0.343947	0.461825	1.18971	1.72433	3.74591	3.79782	3.37566	0.293449	1.572		-0.390603	0.984533	0.915431	-0.133573		0.00162181	-0.609905	1.06453	1.39105		1.02088	1.95505	1.16912	0.6138		1.07849	2.28146	2.26588	1.27151		2.67867	4.83174	4.26793	4.65196		1.23201	1.57978	3.29415	9.08533		1.27171	5.05441	3.02725	4.14928		0.0256424
VTN	>sp|P48819|VTNC_PIG Vitronectin OS=Sus scrofa GN=VTN PE=1 SV=1	13		1.25774	1.59261	1.75149	2.89066	2.21102	1.76895	3.09349	0.547653	-0.38641		1.46803	1.00262	2.40996	0.150332		1.1484	1.35326	1.82071	2.04807		1.78831	1.12653	1.17943	2.91168		4.29645	2.881	3.02469	1.36049		2.70577	0.228021	2.37623	3.75355		2.48627	-1.03139	3.3118	2.30909		4.55997	1.68816	3.34937	2.77645		-0.0184313
IGHG	>tr|L8B180|L8B180_PIG IgG heavy chain OS=Sus scrofa GN=IGHG PE=2 SV=1	3		0.137105	1.83758	1.55617	3.4061	3.12619	2.17022	2.3187	0.885308	-0.17631		0.476686	0.932473	0.0455528	-0.90629		1.49583	3.3454	0.826935	1.68215		1.78164	1.38054	1.44045	1.62204		6.99173	3.35747	1.35511	1.92009		2.76117	1.52139	2.70852	2.04206		6.23277	1.8145	0.140476	0.493121		2.95449	2.89688	1.86803	1.55541		1.44208
ELANE	>tr|I3LK80|I3LK80_PIG Uncharacterized protein OS=Sus scrofa GN=ELANE PE=1 SV=1	3		1.23362	1.87564	1.93568	2.20431	1.7985	2.64633	2.84784	1.02409	0.608911		2.06897	1.6254	0.837353	0.402746		2.0395	1.22268	1.8947	2.34568		1.77371	3.20862	1.45683	1.30357		3.05978	2.06623	1.57027	2.12097		1.96528	1.0951	1.59452	2.27237		2.23199	1.9358	3.36244	3.05508		3.75574	1.22855	3.87279	2.5343		0.631297
HPD	>sp|Q02110|HPPD_PIG 4-hydroxyphenylpyruvate dioxygenase OS=Sus scrofa GN=HPD PE=1 SV=4	2		-0.484669	-0.222747	0.190302	8.34799	1.50586	0.10278	5.09529	0.606546	0.555964					-0.484669					-0.222747					0.190302					8.34799					1.50586					0.10278					5.09529
MT-ND4	>sp|O79881|NU4M_PIG NADH-ubiquinone oxidoreductase chain 4 OS=Sus scrofa GN=MT-ND4 PE=1 SV=2	5		2.61331	1.91244	2.44278	1.57028	2.47404	1.9719	1.48864	2.44489	3.05638		2.79795	1.06454	4.15816	2.43259		2.16526	2.18215	2.1586	1.14374		3.54067	0.942466	3.27052	2.01746		1.67518	1.2131	2.75333	0.639519		2.29601	2.8718	3.01029	2.62922		1.38487	3.12178	2.56226	0.818707		2.24406	0.357774	2.16663	1.18611		3.02012
HK3	>tr|F1S3B7|F1S3B7_PIG Uncharacterized protein OS=Sus scrofa GN=HK3 PE=1 SV=2	4		0.766943	1.51599	1.99349	1.88441	2.73955	2.80169	2.73705	1.2329	1.50217		1.89806		0.837212	-0.434445		2.54694		1.16669	0.834353		2.54162		0.723406	2.71545		2.5168		0.877728	2.25872		3.34916		2.87959	2.94674		2.39233		2.83218	3.18056		3.48007		2.28312	2.44796		2.16823
PKR	>tr|Q865A4|Q865A4_PIG Double stranded RNA-dependent protein kinase OS=Sus scrofa GN=PKR PE=2 SV=1	4		2.49726	4.18521	2.0567	1.73028	0.754816	2.35185	0.754961	2.52425	2.90186		5.52154	-0.0490347	3.35266	1.1639		4.29282	5.39599	1.77155	5.28051		1.51704	3.39918	0.277447	3.03315		0.714686	1.83071	3.41943	0.956312		0.934999	-0.202049	0.606024	1.52834		1.08695	4.3252	2.34991	1.64533		1.39651	0.896379	0.0189286	0.708029		-0.758771
PADI4	>tr|F1SUR0|F1SUR0_PIG Uncharacterized protein OS=Sus scrofa GN=PADI4 PE=4 SV=2	2		0.155624	0.442058	0.203707	1.3202	3.64116	5.25036	3.28608	-0.194535	0.560138		0.289119		-1.28828	1.46603		1.09611		-0.0156232	0.245682		0.44097		0.364645	-0.194494		1.96644		0.0815408	1.91263		4.66276		0.197444	6.00775		4.71829		-0.0275606	11.0604		3.93529		0.600846	5.32211		0.100482
C1QA	>sp|Q69DL0|C1QA_PIG Complement C1q subcomponent subunit A OS=Sus scrofa GN=C1QA PE=2 SV=1	3		1.33126	1.486	1.29055	2.30302	2.46219	2.34611	3.06785	1.24675	0.554491		1.18762	1.93636	0.908385	1.29266		0.95731	2.66389	1.01369	1.30909		0.43259	1.64254	0.934613	2.15243		1.84497	3.7683	1.08682	2.51198		1.33977	1.79218	1.7203	4.75174		1.58453	2.34779	2.77684	2.6753		1.74685	3.02695	2.94082	4.55678		0.972961
IGHG	>tr|L8B173|L8B173_PIG IgG heavy chain OS=Sus scrofa GN=IGHG PE=2 SV=1	2		0.903726	2.2579	2.49931	2.56502	2.35029	1.71056	1.9631	0.937789	-0.0196211				1.18107	0.626383				1.84659	2.66921				1.19409	3.80452				1.79725	3.33278				1.22733	3.47325				1.84551	1.57561				1.72081	2.20539
VNN3	>tr|F1S3Q8|F1S3Q8_PIG Uncharacterized protein OS=Sus scrofa GN=VNN3 PE=1 SV=2	2		1.06903	1.83201	1.55254	2.12596	2.89144	2.3059	2.42845	1.48411	1.154		0.529891		0.784771	1.89243		1.35438		1.39361	2.74802		0.292662		1.40845	2.9565		0.626668		1.62807	4.12315		0.971796		2.77031	4.86705		1.03696		2.09838	3.78237		0.725982		1.73865	4.82072		0.214294
TAP1	>tr|A5D9J3|A5D9J3_PIG Transporter 1, ATP-binding cassette, sub-family B (MDR/TAP) OS=Sus scrofa GN=TAP1 PE=1 SV=1	7		2.17387	3.22816	2.66279	1.78226	1.30482	1.95415	1.03009	1.33667	1.04427		2.63888	1.35878	2.35348	2.34435		3.10515	3.41457	3.14801	3.24492		1.48982	3.14936	2.67651	3.33545		1.59499	2.67107	1.37687	1.4861		1.50878	0.623921	1.47254	1.5961		1.52673	2.26861	2.6427	1.37856		1.97571	1.1091	0.957659	0.0778705		-0.956833
CP	>sp|P00450|CERU_HUMAN Ceruloplasmin OS=Homo sapiens GN=CP PE=1 SV=1	14		0.890219	2.78694	2.15046	3.58536	1.59527	1.00506	2.11204	-0.151901	-0.772887		1.89026	-0.856886	2.95684	-0.429338		2.91074	0.793535	5.45654	1.98692		1.986	1.25334	1.91485	3.44766		5.359	2.40156	3.92367	2.65721		2.29906	0.367396	2.18566	3.13923		0.68879	-0.402177	2.8734	0.86021		2.61898	0.750116	2.33207	2.74697		-0.169073
SERPINA1	>sp|P50447|A1AT_PIG Alpha-1-antitrypsin OS=Sus scrofa GN=SERPINA1 PE=2 SV=1	16		0.754976	2.22129	2.12241	4.36582	1.83381	0.332059	2.48448	0.500291	-1.2378		0.753276	-0.738915	4.31713	-1.31158		1.68586	1.75003	3.7228	1.72646		2.56908	1.45345	1.04008	3.42704		6.24415	2.39173	4.22347	4.60391		1.71789	0.822474	2.32745	3.32264		0.862679	-0.968287	1.74434	-0.310491		2.38895	1.31377	2.57014	3.66505		0.483278
THBS1	>sp|P07996|TSP1_HUMAN Thrombospondin-1 OS=Homo sapiens GN=THBS1 PE=1 SV=2	7		0.351244	0.767695	0.925644	1.71479	4.29019	3.35716	2.68959	0.794991	1.4995		0.44661	0.699109	0.60228	-0.343024		0.614087	1.15886	0.528566	0.769267		0.762812	0.628054	1.47434	0.837367		1.39509	2.7456	0.845786	1.87268		3.23825	7.54026	2.03092	3.61343		3.97614	1.28727	5.19549	2.96973		2.80449	1.70449	3.26334	2.98606		0.337233
LCP1	>tr|A0A024RDT4|A0A024RDT4_HUMAN Lymphocyte cytosolic protein 1 (L-plastin), isoform CRA_a OS=Homo sapiens GN=LCP1 PE=4 SV=1	12		-0.178927	0.854859	0.867846	1.43918	3.68887	3.48695	3.85388	1.88487	0.863342		0.506681	-0.706916	-0.473626	-0.0418455		0.557525	1.82796	0.37756	0.656396		0.79022	0.284961	1.34718	1.04902		1.45954	1.54194	1.31818	1.43705		2.07783	4.19194	3.38785	3.50706		3.66862	1.53804	4.19878	4.54236		3.61067	3.38841	4.00228	4.41416		0.728281
STAT1	>sp|Q764M5|STAT1_PIG Signal transducer and activator of transcription 1 OS=Sus scrofa GN=STAT1 PE=2 SV=1	10		3.10714	4.71268	1.46099	1.36161	0.444753	2.67244	0.0493703	3.54294	3.0392		7.035	0.141293	4.28259	0.969662		4.42343	9.62867	-0.689582	5.48818		0.257192	3.83828	-0.915569	2.66404		-0.105519	2.52439	2.64493	0.382638		0.471737	0.806651	-0.456778	-0.0212285		1.45037	6.80211	1.25231	1.18498		0.461198	0.420244	-0.521713	-0.162247		0.264155
>tr|A0SEH2|A0SEH2_PIG Complement component C8B OS=Sus scrofa	>tr|A0SEH2|A0SEH2_PIG Complement component C8B OS=Sus scrofa PE=2 SV=1	3		0.297618	1.44077	3.04536	1.70228	3.31248	0.813477	3.17104	-0.314481	2.45495		0.771353	-0.428935		0.550436		2.51041	-0.00749927		1.81941		1.53375	1.65434		5.94798		3.69341	0.104192		1.30925		2.97133	1.3011		6.21415		2.4222	-0.909505		0.927736		2.01086	2.13235		5.36991		-0.61716
FGG	>sp|P02679|FIBG_HUMAN Fibrinogen gamma chain OS=Homo sapiens GN=FGG PE=1 SV=3	2		0.99524	2.28419	1.67508	2.01963	2.62624	1.87567	2.30694	0.298194	0.847029		1.51724	0.174456	1.92245	0.366817		1.57175	1.96012	3.67365	1.93126		1.52703	2.75216	0.932147	1.48898		1.83795	2.30664	1.92184	2.01209		2.09657	2.14143	2.74114	3.77469		1.84769	0.046987	3.60069	2.00732		2.30286	1.32287	2.39501	3.20703		-0.42065
>tr|A0A140VKF3|A0A140VKF3_HUMAN Testis tissue sperm-binding protein Li 70n OS=Homo sapiens	>tr|A0A140VKF3|A0A140VKF3_HUMAN Testis tissue sperm-binding protein Li 70n OS=Homo sapiens PE=2 SV=1	4		1.1293	1.31599	1.76869	2.88905	2.06027	1.62153	2.87271	0.51965	0.293746		0.985128	0.209273	3.13261	0.190193		1.12363	1.80845	1.75632	0.575541		2.07786	1.75759	1.64179	1.5975		3.82053	2.91058	3.09572	1.72936		2.53791	1.50267	2.8289	2.18455		1.72497	1.29879	3.08939	0.372966		3.18409	1.98783	3.62653	2.69239		0.330672
HBB	>sp|P02067|HBB_PIG Hemoglobin subunit beta OS=Sus scrofa GN=HBB PE=1 SV=3	12		-2.04177	-0.885951	0.679512	2.41957	3.14499	3.54591	6.76431	5.08195	-1.29254		0.21371	-0.471057	-2.28211	-5.62761		-3.82226	3.25114	-2.71934	-0.253349		1.55981	-2.22677	2.38052	1.00449		3.07802	2.5037	3.27333	0.823222		3.48732	0.760022	3.71881	7.37001		0.731112	3.72613	3.2054	6.52099		5.58462	3.68418	10.1175	7.67096		2.43085
>tr|I3LAQ0|I3LAQ0_PIG Uncharacterized protein (Fragment) OS=Sus scrofa	>tr|I3LAQ0|I3LAQ0_PIG Uncharacterized protein (Fragment) OS=Sus scrofa PE=4 SV=8	2		0.951872	1.67861	1.67732	3.78544	2.29203	1.19356	1.92456	0.831651	-1.50729		-0.271364	0.591846	2.30579	1.18122		-0.474589	1.83475	3.24491	2.10938		1.8242	3.59651	-0.110027	1.39861		4.85077	3.93107	2.90548	3.45444		1.36461	1.63112	-0.0639764	5.92856		1.67242	1.85024	0.967095	0.284505		2.15064	1.51547	1.08205	2.95008		-0.459333
LOC100153504	>tr|K7GQL2|K7GQL2_PIG Coagulation factor XIII, A1 polypeptide OS=Sus scrofa GN=LOC100153504 PE=1 SV=1	5		0.595111	1.30316	1.39294	0.953862	3.4851	2.6308	2.98555	1.01799	1.33009		1.34503	0.216988	1.0598	-0.241372		1.8184	1.34798	1.58079	0.465451		2.31006	1.47045	1.18851	0.602717		0.83352	1.56167	0.479493	0.940769		1.95894	3.58781	1.5583	3.83584		4.95844	1.97157	2.3572	1.23599		2.35134	4.43201	2.20536	2.95349		0.0586639
>sp|P12067|LYSC1_PIG Lysozyme C-1 OS=Sus scrofa	>sp|P12067|LYSC1_PIG Lysozyme C-1 OS=Sus scrofa PE=1 SV=1	2		0.636896	0.914143	1.61399	1.47582	3.641	3.06679	1.88267	-0.12009	0.486709		0.791105	1.50634	-0.846939	1.09708		0.402252	2.07768	-1.14338	2.32002		1.49126	1.57909	-0.160635	3.54625		1.94095	1.50772	0.260078	2.19454		2.16548	6.49774	1.07587	3.38023		3.61015	1.54115	2.6633	4.45256		2.81504	3.6096	1.34771	-0.241673		-1.4863
CHD1	>sp|O14646|CHD1_HUMAN Chromodomain-helicase-DNA-binding protein 1 OS=Homo sapiens GN=CHD1 PE=1 SV=2	2		2.21172	2.14439	1.18915	2.90186	0.912224	1.69077	2.11468	1.09723	0.647562		2.77243	-0.0854758	3.61711	2.54281		2.31282	2.70701	3.42568	0.132051		1.30458	0.812865	0.792219	1.84692		4.60258	0.423215	5.29624	1.28539		2.14159	-2.38006	0.913126	2.61072		2.50511	0.318757	2.97781	0.961385		2.01343	1.733	2.54845	2.16384		1.759
PLTP	>tr|Q8WMN7|Q8WMN7_PIG Plasma phospholipid transfer protein OS=Sus scrofa GN=PLTP PE=2 SV=1	4		1.76691	2.37122	1.06072	1.5279	1.94949	2.51983	1.9639	1.70723	0.535486		1.42983		2.10399			3.14883		1.5936			1.30413		0.817307			1.5195		1.5363			1.85274		1.6995			2.19947		2.8402			2.37472		1.55309			2.36813
DKFZp686E23209	>tr|Q68CN4|Q68CN4_HUMAN Uncharacterized protein OS=Homo sapiens GN=DKFZp686E23209 PE=1 SV=2	3		0.0530991	1.79544	1.6045	5.94344	1.86846	0.748147	1.13676	0.368083	-0.888942		-0.601816	0.708014				0.262534	3.32835				1.8664	1.3426				7.82635	4.06054				0.955021	2.51926				1.21766	0.278633				-0.317946	2.59146				0.0722134
PPP2R1B	>sp|P30154|2AAB_HUMAN Serine/threonine-protein phosphatase 2A 65 kDa regulatory subunit A beta isoform OS=Homo sapiens GN=PPP2R1B PE=1 SV=3	2		0.738723	2.061	0.733239	1.44385	2.63933	2.63933	2.84375	2.7927	1.51394		0.738723					2.061					0.733239					1.44385					2.1971					2.63933					2.84375					2.7927
RETN	>tr|Q6QR67|Q6QR67_PIG Resistin OS=Sus scrofa GN=RETN PE=1 SV=1	2		0.384284	0.769087	1.08266	1.26642	2.71898	3.14889	3.68741	0.292583	0.954089		0.80533	-0.417225	0.19715	0.951883		0.985141	0.617571	1.4358	0.037832		1.40552	0.489621	1.51504	0.920457		2.54859	1.1534	1.19299	0.170695		2.32567	1.3502	3.24992	3.53087		2.74493	0.903769	2.52373	6.42314		3.86825	2.73779	3.97861	4.16497		0.909208
ApoN	>tr|Q68RU1|Q68RU1_PIG Ovarian and testicular apolipoprotein N OS=Sus scrofa GN=ApoN PE=1 SV=1	2		1.64376	0.968337	0.790616	1.80776	1.81217	1.72675	4.29594	-0.801167	-0.147104		1.40939		1.61077	1.91112		2.34806		0.912621	-0.35567		1.03633		1.57606	-0.240548		3.06366		1.82198	0.537655		2.15276		1.86197	1.79137		1.78317		3.71999	-0.322898		4.34552		5.01323	3.52907		-0.297296
B2M	>sp|Q07717|B2MG_PIG Beta-2-microglobulin OS=Sus scrofa GN=B2M PE=1 SV=1	2		1.85209	2.2076	1.40031	2.04441	1.76511	2.36364	1.37602	0.513683	1.00413		2.49714	0.59141	2.44219	1.87763		1.70758	2.8173	0.588443	3.71708		0.765359	0.812675	0.477144	3.54608		2.07779	0.957222	3.01707	2.12555		1.08849	0.897884	1.7318	2.30106		2.12969	3.60179	2.31157	1.4115		2.30297	0.142742	0.909616	2.14877		-0.965447
APOA4	>sp|O46409|APOA4_PIG Apolipoprotein A-IV OS=Sus scrofa GN=APOA4 PE=2 SV=1	18		-0.155435	-1.2019	0.0683674	5.37448	4.72587	-0.0420293	4.20216	-1.7595	-2.54481		-0.337539	0.519181	2.34097	-3.14435		-1.43446	-2.89094	-0.55143	0.0692263		1.13551	-2.38575	-0.191948	1.71566		4.42022	0.577655	4.78596	11.7141		1.17669	7.39252	3.83411	7.88554		-0.20869	-2.72871	3.96113	-1.19184		3.8704	4.66041	4.05219	4.22565		-2.45453
ORC3	>tr|F1S0E8|F1S0E8_PIG Uncharacterized protein OS=Sus scrofa GN=ORC3 PE=4 SV=2	2		1.67216	1.89297	-0.00210432	3.62606	1.95317	1.90353	1.88361	1.72549	-0.378394		2.94564	0.398676				1.20431	2.58164				0.745557	-0.749765				4.31774	2.93439				1.198	1.00916				2.89718	0.909883				2.08298	1.68425				1.41401
>sp|Q69DK8|C1S_PIG Complement C1s subcomponent OS=Sus scrofa	>sp|Q69DK8|C1S_PIG Complement C1s subcomponent OS=Sus scrofa PE=2 SV=1	5		2.24647	2.21215	1.1912	2.49221	1.47497	1.30417	1.92345	0.880604	1.12175		4.90254	2.00498	2.48568	-0.407304		2.4404	3.12707	1.76655	1.51457		1.59606	1.24666	0.167603	1.75449		2.78133	3.11272	2.66048	1.41432		1.99685	1.03255	1.45216	1.75716		1.65801	1.68225	1.99713	-0.120711		2.31768	1.49997	2.40605	1.47011		-0.136981
HEL110	>tr|V9HWI4|V9HWI4_HUMAN Epididymis luminal protein 110 OS=Homo sapiens GN=HEL110 PE=2 SV=1	7		0.437292	1.01851	1.42548	4.04963	2.74546	1.29294	1.87326	0.420467	-0.32471		0.0262097		-0.190285	1.47595		0.930641		0.780739	1.34414		2.08598		-0.688601	2.87905		5.6379		1.38319	5.12781		1.00257		1.01475	5.975		1.24661		1.15915	1.47304		0.793854		1.14488	3.68103		-0.0244303
PNP	>tr|F1S8H8|F1S8H8_PIG Purine nucleoside phosphorylase OS=Sus scrofa GN=PNP PE=1 SV=2	3		1.19523	1.04554	1.38439	1.97196	1.836	2.36277	3.03504	1.65053	0.553564		3.90936	-0.29214	0.967282	0.196426		2.61304	1.29299	1.04995	-0.773822		2.33311	0.721451	1.48469	0.998314		2.78657	2.95415	1.03694	1.11017		3.51836	-0.611627	2.12752	3.42655		2.40155	1.67472	1.48748	3.88734		3.70902	1.58671	3.5931	3.25134		2.14371
SERPINB10	>tr|F1SMW8|F1SMW8_PIG Uncharacterized protein OS=Sus scrofa GN=SERPINB10 PE=3 SV=1	7		1.2239	0.90358	0.971117	1.58604	2.41216	3.17414	2.55182	0.559569	1.3991		1.48676		0.992811	1.19213		1.24323		0.757928	0.709588		1.00272		0.949851	0.960784		2.49961		0.841409	1.4171		1.62807		2.32203	2.7513		2.16316		3.32311	4.03615		3.06745		1.92527	2.66273		-0.0815627
IGHG	>tr|L8B0Y0|L8B0Y0_PIG IgG heavy chain OS=Sus scrofa GN=IGHG PE=2 SV=1	3		1.3039	1.68774	2.59637	1.84253	2.02229	1.82236	1.54582	1.32245	0.129929		1.2589	1.17206	2.61331	0.171313		1.52455	2.66414	1.78401	0.77826		2.86159	2.82191	1.71931	2.98267		2.65729	2.0205	1.58279	1.10953		2.49236	1.37404	0.95535	3.82195		1.93781	1.35791	2.01197	1.98176		2.40447	1.89081	1.08581	0.802208		1.38548
FETUB	>tr|F1SFI6|F1SFI6_PIG Uncharacterized protein OS=Sus scrofa GN=FETUB PE=1 SV=2	8		1.22261	0.245998	1.18584	4.46463	2.4135	0.987337	2.20426	3.05723	-0.568748		0.0313907	1.74146	4.31866	-1.20108		0.0833854	0.132629	0.366301	0.401675		3.42892	-0.0451836	-0.106714	1.46634		4.81416	4.65262	5.43824	2.95351		3.03772	0.101796	4.10597	3.08165		2.3646	0.914846	2.15598	-1.48608		2.48498	1.06249	2.85283	2.41675		2.53581
KRT4	>sp|P19013|K2C4_HUMAN Keratin, type II cytoskeletal 4 OS=Homo sapiens GN=KRT4 PE=1 SV=4	2		-1.2441	1.89628	6.33362	0.932408	1.24805	1.67789	1.8772	1.74288	-0.616002					-1.2441					1.89628					6.33362					0.932408					1.24805					1.67789					1.8772
MMP9	>tr|Q2VI03|Q2VI03_PIG Matrix metallopeptidase 9 OS=Sus scrofa GN=MMP9 PE=2 SV=1	2		0.64466	1.13612	1.60301	1.80924	2.00056	3.25182	2.24633	1.51647	2.72134		2.0204		-0.466285	0.379865		0.969274		0.491015	1.94807		2.59385		0.637881	1.57729		4.15765		0.476677	0.793397		4.57364		1.18615	1.40542		3.41011		2.32179	4.02355		3.66386		2.58111	0.494024		2.21032
CAP1	>sp|Q01518|CAP1_HUMAN Adenylyl cyclase-associated protein 1 OS=Homo sapiens GN=CAP1 PE=1 SV=5	5		1.82567	1.3655	1.83432	1.00276	2.6109	2.5918	1.44235	2.12018	1.67135		2.0455	2.23512	1.49338	1.52866		2.46627	1.80493	1.02108	0.1697		0.910877	2.99825	2.29573	1.1324		0.595571	1.10555	0.990178	1.31974		3.05276	2.59986	1.60267	2.50002		3.74104	2.02414	1.69067	2.91134		2.40628	1.20796	0.732116	1.42302		2.39104
HBA	>sp|P01965|HBA_PIG Hemoglobin subunit alpha OS=Sus scrofa GN=HBA PE=1 SV=1	11		-1.87268	-1.54378	0.272387	2.25063	2.97312	3.64489	6.93155	4.77552	-1.04421		0.886751	-0.328269	-3.07305	-4.97613		-4.48806	3.02754	-3.44217	-1.27243		1.57751	-2.03611	1.82821	-0.280055		3.15532	2.17719	3.08886	0.581164		3.1707	0.593315	3.56526	7.19001		0.543881	3.84334	3.04442	7.14792		6.37992	3.48626	10.4924	7.36764		3.41563
KLKB1	>sp|P03952|KLKB1_HUMAN Plasma kallikrein OS=Homo sapiens GN=KLKB1 PE=1 SV=1	2		1.70434	2.12679	0.830768	2.58477	2.0651	1.65463	1.6578	0.878124	0.952603		2.69451	2.19942	0.219108			1.81065	4.34221	0.227524			1.38898	1.84217	-0.738848			3.17788	3.92824	0.648188			2.13731	3.8412	0.742586			1.61151	1.48941	1.86296			2.95032	0.270434	1.75265			1.58071
IGHG	>tr|L8B157|L8B157_PIG IgG heavy chain OS=Sus scrofa GN=IGHG PE=2 SV=1	6		0.739152	2.19663	2.85329	2.28845	2.02298	1.25951	1.24152	0.273915	-0.737126		1.97655	0.493599	0.735102	-0.248642		2.33877	0.564636	2.94629	2.93682		3.49026	2.93688	1.31271	3.67332		2.8392	1.96132	3.59396	0.759339		2.21108	-0.00313078	1.91894	4.76921		1.4069	0.387447	2.81001	0.433662		2.4934	-0.710719	1.92679	1.25661		0.362823
IFIT1	>tr|F1SCY1|F1SCY1_PIG Uncharacterized protein OS=Sus scrofa GN=IFIT1 PE=1 SV=2	9		1.93509	3.12941	1.99875	2.09048	0.52554	2.8904	0.00615919	3.74366	1.16361		4.4182	1.4085	2.54542	-0.631744		2.08984	4.62046	1.55181	4.25554		1.32377	2.65194	0.932816	3.08649		0.50059	3.52538	3.30304	1.03292		0.633659	-0.352233	1.16726	0.600632		0.686505	6.74598	1.66726	2.46184		0.294812	0.912111	-0.829668	-0.352618		-0.921576
RSF1	>sp|Q96T23|RSF1_HUMAN Remodeling and spacing factor 1 OS=Homo sapiens GN=RSF1 PE=1 SV=2	2		3.00993	0.858578	0.844349	1.34448	1.97928	2.2537	2.2765	2.03918	2.45992				3.00993					0.858578					0.844349					1.34448					1.97928					2.2537					2.2765
SERPINA5	>tr|F1SCE3|F1SCE3_PIG Uncharacterized protein OS=Sus scrofa GN=SERPINA5 PE=1 SV=1	5		1.02156	1.05334	1.62267	2.66914	2.77511	1.87612	1.51638	0.164456	0.0214541		0.699146	0.784702	2.15821	0.444179		1.33436	0.50617	0.691115	1.68172		1.9632	0.439816	2.00406	2.08359		2.23456	2.6945	3.08395	2.66354		1.84365	3.03934	3.32762	3.00535		1.72812	1.31413	2.8194	1.64283		1.40733	0.6453	2.38755	1.62533		0.341009
IGHG5-1	>tr|K7ZPU8|K7ZPU8_PIG IgG heavy chian constant region (Fragment) OS=Sus scrofa GN=IGHG5-1 PE=4 SV=1	4		0.878651	2.58042	0.706847	2.72852	1.29528	2.68098	1.56823	0.667446	-0.244055		-0.222213	2.30738	1.32963	0.0998048		0.0393115	1.4826	3.78666	5.01309		3.17977	0.000295329	-0.218808	-0.133874		4.80644	1.95371	2.67199	1.48194		2.31587	-0.147905	1.6944	0.371216		3.26342	1.90307	3.08009	2.47736		1.67622	-0.320787	1.33586	3.58163		2.26735
LOC396685	>tr|F1SCD0|F1SCD0_PIG Uncharacterized protein OS=Sus scrofa GN=LOC396685 PE=1 SV=1	13		2.01234	0.3704	0.37689	2.88968	2.75125	0.483403	3.55327	-1.85705	3.65803		5.03345	-6.12998	4.6174	4.52849		4.76629	-2.63088	2.59723	-3.25104		1.09518	-0.293346	1.77017	-1.06444		4.01565	2.86315	1.30408	3.37582		4.43599	2.51234	2.00046	7.86539		-1.3732	-0.198851	3.35136	0.154308		3.99288	0.205968	2.98284	7.03142		-4.23668
AZGP1	>tr|F1RNP2|F1RNP2_PIG Uncharacterized protein OS=Sus scrofa GN=AZGP1 PE=1 SV=1	7		1.10166	2.33902	1.84194	2.61461	1.08143	1.31123	1.98962	-0.536084	0.148085		2.33809	-0.870831	1.23808	1.70132		2.86531	3.23075	1.84611	1.41392		1.84043	2.37773	0.197081	2.95251		3.60429	2.0552	1.34061	3.45834		1.30343	-0.154496	1.54418	1.8508		1.08524	1.13576	2.26314	0.760786		1.73881	2.13887	1.05537	3.02542		-1.30773
HIST1H2BB	>sp|P33778|H2B1B_HUMAN Histone H2B type 1-B OS=Homo sapiens GN=HIST1H2BB PE=1 SV=2	10		1.37956	2.20958	2.01053	0.772318	2.24632	2.28531	1.30526	2.33879	1.97898		2.67284	0.989462	0.224478	1.63145		2.35012	3.02715	1.55981	1.90121		2.25884	1.1601	2.93696	1.68621		0.0790706	0.486183	1.09676	1.42726		2.34109	2.39957	2.50109	1.75998		2.32462	2.62949	1.82499	2.36215		1.66785	0.959765	1.77146	0.821976		3.2992
>tr|I3LJA6|I3LJA6_PIG Uncharacterized protein OS=Sus scrofa	>tr|I3LJA6|I3LJA6_PIG Uncharacterized protein OS=Sus scrofa PE=1 SV=1	4		1.14938	2.14868	1.1586	1.94289	2.38952	1.3304	2.07373	0.347324	0.690651		2.52618	1.2668	2.35819	-1.55366		2.70948	1.69602	3.65208	0.537166		-0.382244	2.53993	1.88743	0.589287		1.65376	2.46805	2.94828	0.701477		1.2819	2.38446	1.98324	2.70333		2.48705	0.261873	2.67016	-0.0974896		-0.262048	2.15841	3.46146	2.93709		-0.254327
MYH2	>sp|Q9TV63|MYH2_PIG Myosin-2 OS=Sus scrofa GN=MYH2 PE=2 SV=1	3		2.48832	4.32316	1.21509	2.59824	0.443327	0.756159	0.312705	3.28651	9.73424		4.60557	3.01536	0.288333	2.044		7.25448	4.36623	0.622047	5.04986		1.45958	0.540479	1.2323	1.62798		1.46679	1.54725	4.11443	3.2645		5.01861	0.555249	1.70886	-0.149103		-0.3417	2.42207	0.180283	0.763982		0.218776	-0.398324	0.306977	1.12339		0.439075
>tr|Q69DK9|Q69DK9_PIG Complement C1qC (Fragment) OS=Sus scrofa	>tr|Q69DK9|Q69DK9_PIG Complement C1qC (Fragment) OS=Sus scrofa PE=2 SV=1	2		1.18666	1.24586	1.15305	1.97842	1.78282	1.4835	3.26915	-0.0021178	0.230022		2.59012	2.83133	0.337942	-1.01276		1.18399	3.10102	0.38327	0.315168		0.926558	2.66427	0.812267	0.209097		3.11234	3.21083	1.12511	0.465388		3.01588	1.69857	1.56497	2.26449		1.60324	3.86098	0.375998	0.0937991		3.38436	6.55582	1.46805	1.66837		-1.02667
RNF213	>sp|Q63HN8|RN213_HUMAN E3 ubiquitin-protein ligase RNF213 OS=Homo sapiens GN=RNF213 PE=1 SV=3	3		1.99876	2.37531	2.07121	1.08729	1.4127	2.3829	0.722552	0.750706	3.43994		2.45069	1.54684				3.55001	1.20061				1.27533	2.86709				0.372865	1.80171				1.55012	0.504191				2.32121	2.44459				1.33429	0.110813				0.485056
tkt	>tr|A8U4R4|A8U4R4_PIG Transketolase OS=Sus scrofa GN=tkt PE=1 SV=1	15		0.00315241	0.438411	0.517804	2.15164	2.96425	2.89516	3.02923	0.684401	0.561761		0.632075	-0.893026	0.733479	-0.459918		0.351987	0.410813	0.361765	0.629081		0.926449	0.528968	0.193808	0.421993		1.98541	1.68907	2.72399	2.20807		1.92551	3.07048	2.18026	3.51374		3.09249	1.14155	2.78096	4.56564		2.91885	2.18728	3.12859	3.88222		-0.415222
HBB	>tr|F1RII7|F1RII7_PIG Hemoglobin subunit beta OS=Sus scrofa GN=HBB PE=1 SV=1	2		-0.864601	-0.0307285	0.327914	2.24575	2.24941	2.83663	5.20231	3.75752	-0.334057		0.619445	-0.0440651	-1.87776	-2.15602		-2.19115	3.02439	-1.106	0.149845		0.723751	-1.05497	1.48623	0.156645		2.6351	2.233	2.77447	1.34044		2.52419	0.70796	2.6542	5.27911		0.356371	2.96271	2.38099	5.64647		4.90493	2.65723	5.91859	7.32848		2.01646
C1-INH	>tr|A0PA00|A0PA00_PIG C1 inhibitor OS=Sus scrofa GN=C1-INH PE=2 SV=1	9		0.808679	1.76348	1.20642	2.65552	1.94916	1.28875	2.29363	0.225535	0.241787		1.97233	0.178574	0.723526	0.360288		2.0956	2.32427	1.01962	1.61443		1.24677	1.27808	0.725749	1.5751		3.39028	2.68832	2.28639	2.2571		2.01988	2.89719	1.40629	2.51826		0.974908	0.907756	2.32685	0.945482		2.75986	1.04052	2.44475	2.92938		0.343366
SRSF7	>sp|Q16629|SRSF7_HUMAN Serine/arginine-rich splicing factor 7 OS=Homo sapiens GN=SRSF7 PE=1 SV=1	2		2.24057	2.24822	1.60551	1.77747	1.56957	1.98674	0.536933	1.49894	1.68908		1.319	2.24524	2.28327	3.11475		2.03316	2.2501	2.01223	2.69736		1.36808	1.88538	2.67689	0.491688		0.822748	2.1596	2.4585	1.66903		1.34951	2.00201	1.89063	1.13534		1.25029	2.3582	1.50331	2.83515		0.447746	0.541549	0.965944	0.192492		1.11838
F5	>sp|Q9GLP1|FA5_PIG Coagulation factor V OS=Sus scrofa GN=F5 PE=2 SV=1	9		0.0627286	1.71018	1.01724	3.03049	2.01479	1.63778	2.49066	0.515275	-0.254693		-0.563507	0.957097	2.76867	-2.91135		0.3834	1.79546	2.30641	2.35545		-0.570804	0.883081	0.744267	3.01242		3.07955	3.10332	3.65724	2.28185		2.04382	1.13937	2.97712	2.75413		1.18855	-0.311439	4.27766	1.39637		2.97711	1.30918	4.17827	1.49809		-1.57874
GPLD1	>tr|F1RUE4|F1RUE4_PIG Uncharacterized protein OS=Sus scrofa GN=GPLD1 PE=1 SV=2	5		0.506768	1.38385	1.09561	3.13168	1.9872	1.04769	2.80253	0.476389	0.291533		0.585215		1.56549	-0.630399		0.624544		0.84494	2.68205		1.27923		-0.251409	2.259		2.80413		2.1459	4.44502		2.93187		1.8967	3.45551		0.609395		0.939357	1.59433		2.85786		0.889885	4.65984		-0.439764
CLEC3B	>tr|F1SRC8|F1SRC8_PIG Uncharacterized protein OS=Sus scrofa GN=CLEC3B PE=1 SV=1	3		1.07784	1.07118	-0.38476	3.00647	2.52983	0.727068	3.88057	-1.28465	0.421355		0.967872	-1.96212	2.77454	2.53105		0.919864	2.10962	0.911012	0.344218		-0.83005	-0.232418	-1.06242	0.585843		3.64277	1.55127	3.68804	3.14379		1.49524	4.01269	2.24138	3.75972		0.105545	-1.01289	3.65316	0.162459		3.92263	1.33304	4.12297	6.14364		-2.24148
>sp|P51781|GSTA1_PIG Glutathione S-transferase alpha M14 OS=Sus scrofa	>sp|P51781|GSTA1_PIG Glutathione S-transferase alpha M14 OS=Sus scrofa PE=2 SV=2	2		0.82441	-0.336437	0.388513	8.18851	0.957957	0.211818	1.65091	0.100784	0.552522			1.43631		0.212513			0.0313794		-0.704254			0.651155		0.12587			4.25946		12.1176			1.76389		0.152026			0.959494		-0.535857			0.314296		2.98752
TKT	>sp|P29401|TKT_HUMAN Transketolase OS=Homo sapiens GN=TKT PE=1 SV=3	7		0.0220624	-0.118632	0.26121	1.97325	3.24409	3.10381	3.29905	0.421112	0.585511		0.289673	-0.99444	-0.0161868	0.809204		-0.276495	-0.461048	-0.477481	0.740494		0.411646	0.120978	-1.03438	1.5466		2.22529	1.62999	1.30194	2.73578		2.5084	3.22054	1.56974	4.58738		3.59869	1.37496	2.44046	5.00111		3.74222	1.9685	2.65114	4.83436		-0.862887
>tr|I3LLP5|I3LLP5_PIG Uncharacterized protein OS=Sus scrofa	>tr|I3LLP5|I3LLP5_PIG Uncharacterized protein OS=Sus scrofa PE=1 SV=1	3		0.93823	0.758298	0.274988	1.27872	3.31197	2.79852	2.4094	1.22608	1.35055		1.27888	1.64619	0.264926	0.562922		0.717227	2.60056	0.139587	-0.424177		-0.308719	0.544962	-0.0145607	0.87827		1.34561	0.96352	1.62782	1.17791		2.36661	5.27493	1.65121	1.63301		4.68875	1.23252	3.07245	2.20038		4.20615	2.52644	0.18668	2.71831		-0.228582
PMAP37	>sp|P49932|PMP37_PIG Antibacterial peptide PMAP-37 OS=Sus scrofa GN=PMAP37 PE=2 SV=1	2		-0.494474	1.12554	1.89328	1.85873	2.20162	1.88894	3.24272	0.182195	-0.464751			-0.725302	-0.263646				-0.197848	2.44892				1.33998	2.44659				1.69127	2.0262				0.467168	3.93607				1.51011	2.26776				3.03712	3.44833
HEL-S-78p	>tr|V9HVY1|V9HVY1_HUMAN Epididymis secretory sperm binding protein Li 78p OS=Homo sapiens GN=HEL-S-78p PE=2 SV=1	6		1.22434	2.25836	1.0594	2.49144	1.87151	0.594231	2.18986	0.0448079	0.953951		2.88086	-0.974494	1.84778	1.14323		3.10716	0.598894	3.06919	2.25819		1.21938	1.01265	0.70715	1.29844		3.36191	1.48939	2.10489	3.00958		3.32085	2.26238	2.51593	0.625667		2.08207	-0.618655	1.36117	-0.447663		3.74282	1.19095	1.88901	1.93664		-0.547403
DTX3L	>tr|F1SQ34|F1SQ34_PIG Uncharacterized protein OS=Sus scrofa GN=DTX3L PE=4 SV=2	2		1.41174	2.24077	1.22219	2.15874	1.35788	1.84588	1.39568	1.7969	1.14261		0.834829	1.08081	2.69877	1.03253		1.96601	1.30357	3.71135	1.98214		1.16923	1.32811	1.66432	0.727106		1.64034	2.00898	4.50167	0.483967		1.60558	1.51536	1.93519	0.355175		1.62578	1.30854	3.64267	0.806536		1.5483	1.62441	3.00678	-0.596751		-0.782175
IGHG	>tr|L8AXK8|L8AXK8_PIG IgG heavy chain OS=Sus scrofa GN=IGHG PE=2 SV=1	4		0.933722	2.11723	1.16666	2.76907	1.40193	1.23591	1.97086	0.387273	-0.204333		0.810673	1.03168	1.98327	-0.0907314		1.24333	1.85614	3.74981	1.61966		1.33515	1.36269	1.23859	0.730205		3.71108	2.18494	3.60144	1.5788		1.81102	1.28183	1.83288	1.24038		1.25265	0.559442	3.14792	-0.0163815		2.67001	1.38916	2.13472	1.68956		0.489213
G6PD	>sp|P11413|G6PD_HUMAN Glucose-6-phosphate 1-dehydrogenase OS=Homo sapiens GN=G6PD PE=1 SV=4	4		0.288357	0.384363	0.579609	1.12182	3.08965	3.14039	2.96645	1.13936	1.22258		1.03709	-0.743512	1.11802	-0.258167		1.51359	0.0857708	1.079	-1.1409		0.590919	1.05044	0.155041	0.52203		1.64232	1.50264	0.46365	0.878676		2.87574	3.11558	2.233	2.92491		4.08511	1.8016	2.41199	4.26285		2.88933	3.31449	2.82746	2.83452		1.04259
C2	>tr|A5PF02|A5PF02_PIG Complement component 2 OS=Sus scrofa GN=C2 PE=3 SV=1	7		1.15773	1.67497	1.6799	2.3201	1.44329	1.39364	1.84058	0.808875	0.407955		1.45043	0.310208	1.34418	1.5261		1.83882	1.16973	1.27197	2.41936		1.80371	1.45916	0.433682	3.02304		4.18212	2.11065	1.55918	1.42848		2.143	1.08678	0.175189	3.03341		1.47779	1.23155	1.35874	1.50649		2.12935	2.00155	1.43736	1.79405		-0.165449
MPO	>sp|P05164|PERM_HUMAN Myeloperoxidase OS=Homo sapiens GN=MPO PE=1 SV=1	2		0.577999	0.986504	0.929737	1.27499	2.8051	2.95979	1.93182	-0.0125757	0.62332		1.10191		0.760921	-0.128835		1.51104		1.49861	-0.0501403		1.71682		1.18554	-0.113154		2.997		1.00295	-0.174974		3.43329		2.62111	0.83756		4.95662		1.62097	2.30179		3.14356		2.22353	0.42837		0.695404
DDOST	>sp|P39656|OST48_HUMAN Dolichyl-diphosphooligosaccharide--protein glycosyltransferase 48 kDa subunit OS=Homo sapiens GN=DDOST PE=1 SV=4	4		1.53245	1.44885	1.5551	2.07211	1.97139	1.70899	1.12025	1.34062	1.28029		1.06574	2.02214	3.0611	-0.0191885		1.85468	1.13669	2.15575	0.648284		1.14642	1.78185	1.72895	1.5632		1.15416	3.11476	1.94765	2.07188		1.78627	1.13148	2.09415	2.72497		1.93496	1.24997	1.98069	1.67036		1.23318	0.14748	1.90026	1.20008		0.769104
ITGB2	>sp|P05107|ITB2_HUMAN Integrin beta-2 OS=Homo sapiens GN=ITGB2 PE=1 SV=2	3		-0.164536	0.823884	1.08193	1.83541	1.95112	2.33803	3.49062	1.53817	0.467955		1.01582	-0.342013	0.382864	-1.71482		1.22173	1.67526	0.386688	0.0118573		1.60404	1.41863	0.590914	0.714116		3.09542	2.06522	1.29642	0.884587		2.90985	2.91405	1.45181	1.20207		2.23654	1.66939	2.50603	2.94017		4.24882	5.14355	2.12755	2.44255		1.07178
RGN	>sp|Q06AA3|RGN_PIG Regucalcin OS=Sus scrofa GN=RGN PE=2 SV=1	3		0.601717	0.238122	1.63804	5.80629	0.28617	0.876435	1.90863	1.17261	0.729975		-0.0791118	1.85286	-0.0193758	0.652495		-0.805394	1.06695	-0.543082	1.23401		1.58062	1.82925	1.47029	1.67201		3.974	10.0615	3.11702	6.07258		0.882057	0.29099	0.983542	-0.0258109		-0.104042	2.65519	-0.0791679	1.03377		1.17636	0.339695	4.73449	1.38396		0.190435
C7	>tr|F1SMJ1|F1SMJ1_PIG Complement component C7 OS=Sus scrofa GN=C7 PE=1 SV=2	2		0.987037	1.32144	1.2372	2.31183	1.86308	1.4664	2.04298	0.138777	0.146509		1.84898	1.1412	0.276104	0.681863		0.872619	2.80348	0.611688	0.997958		1.41309	1.99295	0.0669496	1.4758		3.59389	2.90095	1.15122	1.60126		1.41959	2.03264	1.54724	2.56		1.31243	1.32491	1.55278	1.67548		2.59168	1.3853	2.04015	2.15481		0.0618921
SERPINA7	>sp|Q9TT35|THBG_PIG Thyroxine-binding globulin OS=Sus scrofa GN=SERPINA7 PE=2 SV=2	7		1.18256	1.72154	1.557	2.88921	1.51117	0.587147	1.73018	1.0855	0.170899		1.95641	-0.662385	2.48941	0.946806		1.90104	1.49637	1.74796	1.74081		1.61328	1.8098	0.673371	2.13153		3.68307	2.79394	2.73208	2.34775		2.41895	1.39244	2.00856	2.37455		0.269114	-0.910886	2.06734	0.923016		2.57467	0.561348	2.20035	1.58435		1.79577
IGL@	>tr|Q8N355|Q8N355_HUMAN IGL@ protein OS=Homo sapiens GN=IGL@ PE=1 SV=1	2		0.378209	0.154474	1.95241	6.53343	0.685363	0.685363	0.75969	-0.565326	-0.201128		0.378209					0.154474					1.95241					6.53343					1.04452					0.685363					0.75969					-0.565326
SFRS3	>tr|B2R6F3|B2R6F3_HUMAN Splicing factor arginine/serine-rich 3 OS=Homo sapiens GN=SFRS3 PE=2 SV=1	4		2.32125	2.30107	1.35445	1.21497	1.64287	1.84137	0.471272	1.81239	1.70185		2.74508	2.32124	2.18163	2.03707		2.56372	2.3907	1.72448	2.52537		1.86548	1.75489	1.14999	0.647462		-0.219645	1.82187	1.46425	1.79339		1.28922	2.24734	1.82888	0.849796		1.64545	2.5587	1.60558	1.55575		0.432001	0.224202	1.09571	0.133178		1.95906
>tr|A0A075B7H6|A0A075B7H6_PIG Uncharacterized protein OS=Sus scrofa	>tr|A0A075B7H6|A0A075B7H6_PIG Uncharacterized protein OS=Sus scrofa PE=4 SV=1	2		1.81032	2.08937	0.638855	2.04625	1.41812	1.34878	1.7565	1.21515	-0.429308		0.839975	1.06157	5.42479	-0.0850562		0.857559	3.87843	3.73216	-0.110645		-0.336624	0.87712	1.32324	0.691679		0.889796	0.4563	6.16663	0.672276		-0.424058	1.22615	3.07436	0.0112442		1.36072	0.75611	4.39794	-1.11966		-0.130816	2.19692	4.25733	0.702559		-0.67006
UTP20	>sp|O75691|UTP20_HUMAN Small subunit processome component 20 homolog OS=Homo sapiens GN=UTP20 PE=1 SV=3	3		1.75099	1.57319	1.01785	3.29002	2.20258	0.471455	0.780754	0.24472	0.118904			2.21444	2.92974	0.108777			1.74378	2.77765	0.198132			1.35997	0.474149	1.21942			4.06402	2.74956	3.05649			2.1539	1.84937	2.60446			-1.99033	2.74573	0.658968			-1.00655	2.48586	0.862949
ND4	>tr|F2WE98|F2WE98_HUMAN NADH-ubiquinone oxidoreductase chain 4 OS=Homo sapiens GN=ND4 PE=3 SV=1	2		2.30496	1.63724	1.50623	0.838609	2.15816	1.83469	0.794188	1.59818	3.27158		2.49924	0.780755	3.14364	2.79621		1.89096	1.63259	2.01389	1.01151		1.97475	0.699343	1.77479	1.57603		0.735687	0.587322	1.83392	0.197503		1.84037	3.03245	2.22826	1.76149		1.61045	2.9424	2.15647	0.629456		1.26972	0.436867	1.17291	0.297257		1.01802
CA2	>tr|F1RXC2|F1RXC2_PIG Uncharacterized protein OS=Sus scrofa GN=CA2 PE=1 SV=1	12		-0.74084	-0.2675	0.573163	2.11196	2.28843	2.32524	4.66332	3.12595	0.0687508		1.12957	-1.28307	-0.92981	-1.88005		-1.23419	1.36942	-0.692123	-0.513104		1.09511	-0.459763	1.46784	0.189473		2.39045	1.92713	2.74266	1.38759		2.25618	0.836019	2.10084	5.67764		0.539213	2.04632	2.76372	3.95169		4.45274	1.26458	6.78551	6.15045		3.32851
C1R	>tr|F1SLV6|F1SLV6_PIG Uncharacterized protein OS=Sus scrofa GN=C1R PE=1 SV=2	4		1.4039	1.86131	1.50002	1.63944	1.40499	1.53887	1.59627	1.47686	1.08428		2.27222	0.430585	2.89516	0.0176214		2.68424	1.60243	2.46906	0.689518		1.57791	1.4094	1.55433	1.45846		2.10855	1.69261	1.65342	1.10319		2.02437	0.408854	1.06431	2.35497		1.79183	1.71725	1.20149	1.44489		0.907967	2.16874	1.63604	1.67232		1.97345
ANK1	>sp|P16157|ANK1_HUMAN Ankyrin-1 OS=Homo sapiens GN=ANK1 PE=1 SV=3	9		0.0449146	0.385409	0.744495	1.66303	1.81862	2.03812	4.23043	2.80628	-0.0510061		0.175335	0.438205	-0.417567	-0.0163153		-0.778026	1.4784	-0.0446606	0.885921		0.779881	-0.110881	1.53083	0.778151		1.65628	1.87518	1.70405	1.4166		1.70856	0.372618	1.81029	4.7052		0.386366	2.11986	1.86705	3.77921		3.75593	1.75025	5.54655	5.86897		2.34261
PDE5A	>sp|O76074|PDE5A_HUMAN cGMP-specific 3',5'-cyclic phosphodiesterase OS=Homo sapiens GN=PDE5A PE=1 SV=2	2		2.30888	1.20596	1.8073	1.52519	1.04688	1.54778	1.48247	2.25109	1.50561			-0.0528817	4.23476	2.74475			0.00818498	2.41474	1.19496			1.1916	3.16618	1.06412			-0.0798966	2.69768	1.95778			-0.670773	2.56844	1.24297			-0.0998563	2.42881	2.31438			0.381897	2.39009	1.67542
HEL-S-66	>tr|V9HW69|V9HW69_HUMAN Epididymis secretory protein Li 66 OS=Homo sapiens GN=HEL-S-66 PE=2 SV=1	4		0.130593	1.02701	-0.00160413	1.17854	3.03026	2.46609	3.08034	1.13516	1.20601		1.37281	-1.11162				1.09322	0.960791				0.324291	-0.327499				1.89165	0.465438				1.92634	2.71499				3.34554	1.58663				2.82017	3.34051				1.28691
GPIbB	>tr|B7TY21|B7TY21_PIG Platelet glycoprotein Ib beta OS=Sus scrofa GN=GPIbB PE=4 SV=1	2		1.13837	1.84673	0.68757	2.10763	1.57961	1.9822	1.48268	0.87048	0.793715			1.54471	0.137963	1.73245			2.5625	0.675289	2.3024			0.688612	-0.110103	1.4842			3.47835	1.0665	1.77804			1.21263	0.384287	3.14191			2.09156	1.50684	2.3482			0.0266044	1.45137	2.97005
42796	>tr|F1S9I9|F1S9I9_PIG Mitochondrial amidoxime reducing component 2 OS=Sus scrofa GN=MARC2 PE=1 SV=2	6		2.70907	1.43759	2.51599	1.63311	1.1715	0.28125	1.05122	1.06587	0.0885719		2.70111	2.98781	2.81211	2.33524		2.33308	0.133746	2.22482	1.05869		3.22748	2.60548	2.21295	2.01805		1.84656	-0.225261	2.06245	2.8487		1.5686	1.34298	1.83427	1.18868		0.320089	0.148318	0.671382	-0.0147908		0.725435	1.07475	1.73217	0.672514		0.0162924
OSTF1	>sp|Q8MJ49|OSTF1_PIG Osteoclast-stimulating factor 1 OS=Sus scrofa GN=OSTF1 PE=2 SV=1	3		0.181121	0.815513	0.727598	1.34731	2.66205	2.60447	2.44702	0.742946	0.551193		0.602642	-0.214938	1.05445	-0.717675		1.05974	2.22427	1.1429	-1.16486		0.764068	1.04593	0.541934	0.558459		1.38056	1.55614	1.57881	0.873721		2.43254	2.14045	2.35301	1.64284		4.51189	1.79878	1.66089	2.44633		3.34228	3.44719	1.03015	1.96846		0.0539032
IGHG	>tr|L8B149|L8B149_PIG IgG heavy chain OS=Sus scrofa GN=IGHG PE=2 SV=1	2		1.61068	2.01538	1.18132	2.84518	0.653892	1.56219	0.860258	1.45735	0.825315		0.676024	3.63065	2.52039	-0.384349		1.06419	2.82627	1.4851	2.68595		1.98237	1.20242	0.654815	0.88568		4.78804	2.29129	2.07536	2.22601		1.37797	0.483167	0.525233	0.608397		0.99877	0.998939	2.10021	2.15084		2.34483	-0.502514	0.881096	0.717625		1.88318
HBB	>tr|D9YZU5|D9YZU5_HUMAN Beta-globin OS=Homo sapiens GN=HBB PE=3 SV=1	6		-0.740502	-0.565026	1.43545	1.56317	2.21722	2.75442	4.04389	2.73574	-1.11138		0.744448	0.302677	-0.724652	-3.28448		-1.88533	2.43467	-1.97189	-0.837558		2.20385	0.728425	2.07262	0.736906		2.83903	1.41921	1.93093	0.0635116		3.42157	-0.0145149	2.37162	4.92503		1.58676	3.14674	1.89908	4.38512		3.52416	3.32756	4.8145	4.50935		1.77143
DKFZp686G11190	>tr|Q6MZQ6|Q6MZQ6_HUMAN Putative uncharacterized protein DKFZp686G11190 OS=Homo sapiens GN=DKFZp686G11190 PE=2 SV=1	2		0.890314	1.85345	1.15759	3.78955	0.916314	1.22162	0.836575	0.473273	0.334268		-0.10294		1.88357			0.954583		2.75231			1.7286		0.58658			5.91354		1.66555			1.43329		1.04233			0.790302		1.65294			0.597456		1.07569			0.342158
HSPH1	>tr|A0A024RDS1|A0A024RDS1_HUMAN Heat shock 105kDa/110kDa protein 1, isoform CRA_c OS=Homo sapiens GN=HSPH1 PE=3 SV=1	6		0.709855	0.916831	1.0761	1.16099	2.23823	1.68025	2.86018	0.956731	2.82715		1.89127	0.583424	0.311395	0.0533251		2.16542	0.89622	1.23258	-0.626897		1.97867	1.67907	0.31131	0.335348		1.33899	2.18836	0.726989	0.389607		3.52905	1.46755	1.79882	2.56162		3.12495	0.672838	2.63678	0.286451		3.08519	5.08339	1.43187	1.84026		1.92765
PGD	>sp|P14332|6PGD_PIG 6-phosphogluconate dehydrogenase, decarboxylating (Fragment) OS=Sus scrofa GN=PGD PE=2 SV=3	3		0.817832	0.688722	0.313131	1.18024	2.69637	2.49754	2.40211	0.804082	2.64318		1.44639	-1.17164	1.34664	1.64993		1.30576	0.125602	1.42491	-0.10139		0.522484	0.201792	0.465442	0.0628054		0.851161	1.45877	1.76453	0.64649		1.81375	3.04248	2.25469	2.27341		3.2149	0.608949	3.67559	2.49073		4.62561	0.409341	2.59198	1.98153		0.070079
RAC2	>sp|P15153|RAC2_HUMAN Ras-related C3 botulinum toxin substrate 2 OS=Homo sapiens GN=RAC2 PE=1 SV=1	2		0.139821	0.543639	0.508516	1.62039	2.60059	2.89663	2.27799	0.913967	0.248442		0.949702	0.424819	0.00773135	-0.822967		0.705296	1.37203	0.286994	-0.189764		0.727678	0.261346	0.686007	0.359033		1.85952	1.98152	1.2772	1.36334		2.14699	0.896214	2.41875	3.09879		3.9886	0.706739	1.92847	4.9627		2.43774	1.32074	2.57149	2.78198		-0.623181
STAT1	>sp|P42224|STAT1_HUMAN Signal transducer and activator of transcription 1-alpha/beta OS=Homo sapiens GN=STAT1 PE=1 SV=2	16		2.54604	3.35553	1.43166	1.26254	0.0965293	1.61321	0.150962	3.02047	1.54667		4.67798	1.15688	4.03607	0.313222		2.8669	5.79853	0.32006	4.43665		0.687181	2.32713	0.478285	2.23406		0.422938	1.79552	2.25789	0.573824		0.0822765	0.244317	-0.431581	-0.259068		0.832449	4.27452	0.821062	0.524805		0.496121	0.801667	-0.687642	-0.00629767		-0.0672682
SLA-3	>tr|Q8MGQ5|Q8MGQ5_PIG MHC class I antigen OS=Sus scrofa GN=SLA-3 PE=2 SV=1	2		2.96603	-0.378286	0.678756	4.46099	1.32978	1.70357	-0.30675	0.742826	-0.201093				2.96603					-0.378286					0.678756					4.46099					1.32978					1.70357					-0.30675
APOF	>tr|F1SLB7|F1SLB7_PIG Uncharacterized protein OS=Sus scrofa GN=APOF PE=1 SV=2	2		0.942009	1.06458	0.426428	1.87944	1.64771	1.9536	2.5069	0.0548784	0.542141		0.170191		1.71383			1.16943		0.959736			0.720839		0.132017			2.64263		1.11624			2.49635		0.904226			2.39119		1.51601			3.8712		1.14261			-0.195927
UBE2L6	>tr|F4ZS20|F4ZS20_PIG Ubiquitin-conjugating enzyme E2L 6 OS=Sus scrofa GN=UBE2L6 PE=1 SV=1	4		1.06111	2.17912	1.30102	1.89249	1.01908	2.41786	0.49074	1.4976	0.911043		1.83559	1.54114	0.620088	0.247637		1.69152	4.18306	1.42669	1.41522		0.173295	2.2385	1.28978	1.50252		1.17415	2.77012	2.27593	1.34975		0.304145	0.785633	0.762285	0.971156		1.55723	4.69286	1.81564	1.60571		0.896917	0.804976	0.0832502	0.177817		-0.341947
>tr|I3L5T4|I3L5T4_PIG Uncharacterized protein OS=Sus scrofa	>tr|I3L5T4|I3L5T4_PIG Uncharacterized protein OS=Sus scrofa PE=1 SV=1	3		1.52532	4.52426	0.332202	0.944836	1.08644	2.09864	-0.22916	2.20888	0.781991					1.52532					4.52426					0.332202					0.944836					1.08644					2.09864					-0.22916
NUP107	>sp|P57740|NU107_HUMAN Nuclear pore complex protein Nup107 OS=Homo sapiens GN=NUP107 PE=1 SV=1	2		1.6565	0.807725	1.73502	1.77162	1.35703	1.15338	1.76062	1.66414	1.44295		2.05953	0.818395	1.6624	2.08567		2.23164	-0.681413	-0.475624	2.1563		1.27492	3.11074	0.834975	1.71943		1.61399	1.40864	1.82103	2.24283		2.91746	0.0393297	1.59803	1.73613		2.05463	0.426147	1.30256	0.830165		2.38926	1.07392	1.58773	1.99157		3.20002
CCDC158	>sp|Q5M9N0|CD158_HUMAN Coiled-coil domain-containing protein 158 OS=Homo sapiens GN=CCDC158 PE=2 SV=2	2		2.00493	1.33797	1.27692	2.36828	1.20215	0.372322	1.66532	-0.659883	0.942935		2.4026	2.28932		1.32286		1.96384	0.664332		1.38574		0.766972	1.3047		1.75907		0.66483	0.289632		6.15037		1.05235	0.670234		1.59282		1.34338	-0.16155		-0.0648644		1.16532	-0.0691843		3.89981		-2.48377
ARHGDIB	>tr|F1SQW8|F1SQW8_PIG Uncharacterized protein OS=Sus scrofa GN=ARHGDIB PE=1 SV=2	6		0.337075	0.355	0.350625	1.77189	2.62074	2.29112	2.47447	1.55737	1.12756		0.913703	-0.0963674	1.05901	-0.528045		0.478468	1.50144	-0.316759	-0.24315		0.632045	0.638811	0.0268615	0.104783		2.18759	1.77161	2.09532	1.03305		2.48164	2.71624	2.47933	2.3909		2.89647	0.28441	2.41892	3.56467		3.87359	1.71122	2.14375	2.16932		0.366547
LTF	>tr|Q8WMN8|Q8WMN8_PIG Lactoferrin (Fragment) OS=Sus scrofa GN=LTF PE=2 SV=1	2		0.515822	1.11026	0.651699	1.02159	2.15924	2.73653	1.99083	0.586187	0.0919252		-0.224301		1.16217	0.609596		1.60338		0.875185	0.852224		0.836028		1.11515	0.00391697		1.69822		0.441604	0.924946		1.8362		3.12214	0.924857		2.43074		2.08415	3.69471		1.38829		3.18579	1.39842		1.10565
PTPN6	>sp|P29350|PTN6_HUMAN Tyrosine-protein phosphatase non-receptor type 6 OS=Homo sapiens GN=PTPN6 PE=1 SV=1	5		0.757177	1.06189	0.703527	1.55548	2.23229	2.30584	1.55918	1.50896	0.681107		1.15048	1.26724	1.13741	-0.526416		2.30136	0.978545	0.482275	0.485391		1.50958	0.0876536	1.01081	0.206065		1.77636	2.00058	0.75443	1.69057		2.24388	1.82452	1.38358	2.1154		3.60568	0.490389	1.6194	3.5079		2.73064	1.03855	1.01263	1.45491		1.48549
ACLY	>sp|P53396|ACLY_HUMAN ATP-citrate synthase OS=Homo sapiens GN=ACLY PE=1 SV=3	10		1.22706	1.66583	1.75825	1.12145	1.50178	1.62565	1.26496	1.08406	0.79051		1.77748	0.688954	1.86452	0.57729		1.59607	1.36391	1.81349	1.88986		1.5172	1.53858	1.52455	2.45267		1.20873	1.3571	1.32152	0.598443		1.5311	0.967805	1.42966	1.77732		1.83231	1.24915	1.48279	1.93836		1.24504	1.0978	1.13676	1.58024		0.593662
RPS7	>sp|P62081|RS7_HUMAN 40S ribosomal protein S7 OS=Homo sapiens GN=RPS7 PE=1 SV=1	10		1.82044	1.54641	1.60784	1.02184	1.72435	1.43007	0.91553	2.30736	2.59493		3.06913	0.654338	2.06839	1.48991		2.85911	0.623169	1.749	0.954352		2.55427	0.594178	1.56974	1.71319		0.000578031	0.828225	1.4124	1.84614		2.01307	1.67322	1.92993	1.55028		1.74398	1.59695	1.01928	1.36008		0.811729	1.51032	0.672478	0.667589		2.90351
GPX3	>sp|P22352|GPX3_HUMAN Glutathione peroxidase 3 OS=Homo sapiens GN=GPX3 PE=1 SV=2	2		0.770979	1.01876	0.8302	1.29394	2.61261	1.73802	1.78957	-0.479844	0.390502		0.497811	0.723411	1.57548	0.287218		0.501744	0.975057	2.04099	0.557261		1.22211	-1.04201	1.96145	1.17925		0.897112	2.06388	1.66985	0.544893		2.75477	1.85915	3.27515	2.59298		2.72317	1.0033	2.54195	0.683657		2.17322	0.59053	2.6814	1.71315		-0.747042
MYH13	>sp|Q9UKX3|MYH13_HUMAN Myosin-13 OS=Homo sapiens GN=MYH13 PE=2 SV=2	12		1.5061	2.29241	2.83891	1.17367	0.964861	1.26372	-0.0165814	1.48437	1.89329		1.35971	1.69489	2.21646	0.753322		2.48192	1.7291	2.57402	2.38459		1.82319	2.88951	3.93102	2.71191		-0.192428	1.31202	2.01617	1.55892		1.18016	-0.236446	2.60547	0.8139		0.676522	2.42115	0.468831	1.48837		-0.886699	0.921998	0.0774813	-0.179106		1.84886
DIABLO	>tr|F1RNS2|F1RNS2_PIG Uncharacterized protein OS=Sus scrofa GN=DIABLO PE=1 SV=1	2		2.14685	2.63985	2.18923	0.454153	0.202176	0.986727	1.39886	2.60372	0.825538				3.35965	0.93405				3.25793	2.02176				3.04702	1.33145				0.516177	0.392129				-0.389571	0.793923				1.22292	0.750539				1.88209	0.915624
MYH3	>tr|F1SS61|F1SS61_PIG Uncharacterized protein OS=Sus scrofa GN=MYH3 PE=1 SV=1	6		1.48064	2.54817	3.48868	0.330207	0.771106	2.36479	-0.977302	0.720416	0.32239		0.927945	3.4616	-0.483333	2.01636		1.8438	3.47611	2.70131	2.17146		3.22904	3.39579	3.18884	4.14106		-0.497252	1.08994	-0.876341	1.60448		0.79287	1.19674	0.538829	-0.492354		1.84121	3.42857	1.71358	2.47579		-0.712069	-1.18938	-0.634356	-1.37341		0.0660308
MGAM	>sp|O43451|MGA_HUMAN Maltase-glucoamylase, intestinal OS=Homo sapiens GN=MGAM PE=1 SV=5	5		0.642125	0.994284	1.31995	2.98479	1.14416	0.993465	1.92679	0.497938	0.0413832		0.842057	0.448554	1.23561	0.0422796		0.66716	0.800559	1.80847	0.700948		0.899467	1.39844	1.43083	1.55108		2.98817	2.68644	2.59298	3.67157		2.17383	0.0304688	1.56746	2.44034		0.538365	1.30987	1.15399	0.971634		2.30853	2.72801	0.544266	2.12637		0.269194
>tr|E9KL44|E9KL44_HUMAN Epididymis tissue sperm binding protein Li 14m OS=Homo sapiens	>tr|E9KL44|E9KL44_HUMAN Epididymis tissue sperm binding protein Li 14m OS=Homo sapiens PE=2 SV=1	5		2.10336	2.36062	2.20609	0.659223	0.684128	2.26337	-0.339598	2.09356	0.0235246		3.50128	2.67465	1.17493	1.06259		2.21375	2.09138	3.30325	1.8341		4.04205	1.52529	0.590282	2.66676		0.240658	0.372654	0.807066	1.21651		0.989324	-0.18267	1.19838	0.711104		1.0097	4.66344	0.293567	3.08677		0.036108	0.0649996	0.168239	-1.62774		3.54575
CD5L	>tr|F1RN76|F1RN76_PIG Uncharacterized protein OS=Sus scrofa GN=CD5L PE=1 SV=2	2		-0.908598	1.39642	0.188428	3.43195	2.46666	0.354842	3.00005	-0.521211	-2.43009		-0.206487	-2.89978	1.53822	-2.06635		1.15708	-0.676833	3.85089	1.25455		0.135794	0.277476	-0.3455	0.685944		3.78491	2.82408	3.03254	4.08626		2.07095	1.13833	2.65209	4.70905		1.36717	-1.66327	2.30561	-0.590149		5.34255	0.890973	1.79215	3.97452		0.191158
FBLN1	>sp|P23142|FBLN1_HUMAN Fibulin-1 OS=Homo sapiens GN=FBLN1 PE=1 SV=4	2		-0.0150184	0.598735	0.302156	2.14739	1.5197	1.262	4.07233	0.145443	-0.172729		0.461987	0.261807	-0.270633	-0.513235		0.855048	0.230765	-0.035375	1.3445		-0.124855	0.654961	-0.387148	1.06567		3.23378	1.8809	1.37918	2.09571		1.0381	0.847308	0.425907	3.12772		1.67785	-0.365453	3.20703	0.528566		3.86997	5.23021	3.13519	4.05397		-0.294574
LOC100153899	>tr|F1SCC6|F1SCC6_PIG Uncharacterized protein OS=Sus scrofa GN=LOC100153899 PE=1 SV=2	15		-0.253052	2.97562	0.5474	2.69656	0.944057	-0.410636	3.3602	-2.64467	-0.716125		-1.44785	-2.88751	2.22336	1.0998		1.6523	2.70702	4.35586	3.18729		0.414873	-2.62002	0.630825	3.76392		5.60891	0.692931	2.83284	1.65155		-0.309286	-0.73321	1.13327	2.32386		1.05231	-3.0499	1.98709	-1.63204		2.44174	3.47208	3.46521	4.06176		-2.27776
FERMT3	>tr|F1RQ01|F1RQ01_PIG Uncharacterized protein OS=Sus scrofa GN=FERMT3 PE=1 SV=2	8		1.08305	0.432273	0.8779	1.63533	1.62254	2.49849	1.69433	1.30528	1.08112		0.314418	1.49827	1.92608	0.593439		0.442301	0.710844	0.068569	0.507376		0.155361	2.26108	0.547717	0.54744		1.34149	2.13878	0.815553	2.24548		2.16563	0.506035	1.4432	1.82543		2.71551	1.21323	2.98649	3.07873		2.97944	0.278212	1.97666	1.54299		0.41906
TFRC	>sp|Q8HZV3|TFR1_PIG Transferrin receptor protein 1 OS=Sus scrofa GN=TFRC PE=2 SV=1	15		1.44153	3.24607	1.62226	2.40453	0.351431	0.428533	0.311166	1.646	-0.641136		1.36874	2.41056	0.55054	1.43628		4.20651	3.26533	4.94765	0.564767		1.90254	2.90921	-0.292923	1.9702		1.33924	2.26984	1.45495	4.5541		0.84775	0.473299	0.830236	0.323569		-0.221379	1.28932	0.269504	0.376687		0.431035	-0.609538	1.32184	0.101325		4.76842
DHRS4	>sp|Q8WNV7|DHRS4_PIG Dehydrogenase/reductase SDR family member 4 OS=Sus scrofa GN=DHRS4 PE=1 SV=2	9		1.49081	1.24574	2.8615	0.539749	1.43468	1.54382	0.658114	-0.053264	0.881502		1.18959	1.30877	0.890913	2.57395		0.563737	1.5321	1.9607	0.926431		2.90688	2.90472	2.15918	3.4752		0.730713	0.626398	0.801323	0.000564435		0.878594	1.92908	1.49218	1.20232		1.11514	2.73406	0.607755	1.71834		0.754333	1.40506	0.719398	-0.246333		-0.706948
OAS1	>sp|Q29599|OAS1_PIG 2'-5'-oligoadenylate synthase 1 OS=Sus scrofa GN=OAS1 PE=1 SV=3	4		2.29094	0.288555	1.19633	1.43658	2.2337	1.26451	0.967407	0.936133	2.4482		3.63677	3.84354	2.8045	-1.12105		6.41847	-2.8095	-1.11516	-1.33959		0.878149	-0.552743	2.30677	2.15313		2.7116	-0.975952	4.40954	-0.39889		2.05645	1.26703	2.55679	6.04612		-0.93516	0.59259	0.254051	5.14656		0.169054	-0.91641	1.14616	3.47083		-0.701887
IGHG	>tr|L8AXM5|L8AXM5_PIG IgG heavy chain OS=Sus scrofa GN=IGHG PE=2 SV=1	3		1.36876	2.92361	-0.0379654	1.32587	2.40283	-0.434873	2.12021	-2.247	-0.217451		0.856245	-1.89064	5.34245	1.167		1.53548	4.48397	0.0184049	5.65658		0.961762	-6.38511	1.84958	3.4219		5.30708	-4.57523	3.78896	0.782672		1.20454	2.47128	0.892651	4.20805		2.03933	-3.90125	1.3967	-1.27428		3.23127	3.36542	1.90117	-0.0170285		-1.27005
>tr|F1SCD1|F1SCD1_PIG Uncharacterized protein OS=Sus scrofa	>tr|F1SCD1|F1SCD1_PIG Uncharacterized protein OS=Sus scrofa PE=1 SV=2	4		-1.11468	3.80637	-1.61826	2.77605	1.73921	-0.80015	4.83451	-5.53913	0.486274		-2.56938	-7.14869	2.64234	2.61702		2.23272	1.07585	10.0986	1.81832		-1.93524	-5.69326	-1.05942	2.21486		7.52788	0.53251	4.03523	-0.991411		2.2678	-0.137764	0.948128	4.51173		1.63474	-5.94899	3.98227	-2.86862		4.78548	1.13311	4.33506	9.08438		-5.33522
ATP5J2	>sp|Q95339|ATPK_PIG ATP synthase subunit f, mitochondrial OS=Sus scrofa GN=ATP5J2 PE=3 SV=4	3		0.968729	1.36116	1.75101	0.511754	1.86681	2.04611	1.11102	1.09349	1.17141		1.29656	0.109925	1.90974	0.558692		1.53348	2.1077	1.63887	0.164572		2.36879	0.55107	2.27907	1.80511		0.570234	-0.0880767	1.65767	-0.0928091		2.2389	1.16733	2.85812	1.62004		1.82173	3.20976	1.64781	1.50515		1.59984	0.390617	1.43142	1.02221		3.4571
ITIH2	>sp|P19823|ITIH2_HUMAN Inter-alpha-trypsin inhibitor heavy chain H2 OS=Homo sapiens GN=ITIH2 PE=1 SV=2	3		0.995451	1.27392	0.690516	2.35588	1.82671	1.03155	1.44025	0.416843	-0.627024		0.836558	0.111801	1.99937	1.03408		0.198778	1.35535	1.98415	1.55739		0.573101	1.09519	-0.769458	1.86323		1.37404	2.80897	2.7023	2.53822		0.792191	2.49808	1.4774	2.71764		0.613722	-0.216537	2.48007	1.24894		1.25817	0.293505	1.70453	2.50481		0.228577
AKAP8L	>tr|F1SA03|F1SA03_PIG Uncharacterized protein OS=Sus scrofa GN=AKAP8L PE=1 SV=2	2		0.871522	1.57517	1.36247	1.29717	1.26066	1.37574	1.87109	1.29497	0.745961		0.599734	1.29448	1.47716	0.114712		0.736516	1.30653	3.82139	0.436222		1.44517	1.26888	2.50223	0.233598		0.761692	0.981428	3.12048	0.325096		1.0704	1.28506	2.19183	0.390883		1.17488	1.22318	2.06353	1.04135		1.36889	0.837232	3.85976	1.41848		0.868811
HIST1H2BH	>tr|F2Z581|F2Z581_PIG Histone H2B OS=Sus scrofa GN=HIST1H2BH PE=3 SV=1	2		1.5701	2.14224	1.35172	0.161367	1.69577	2.23451	0.444732	2.13512	1.3611		3.51645	1.43018	-0.253897	1.58767		1.60427	3.63957	0.672103	2.65304		1.30023	1.66165	1.12298	1.32201		-1.21948	0.4619	0.0704741	1.33257		1.67546	2.58189	2.13071	0.598297		1.47219	3.39989	1.77188	2.29409		1.09496	-0.425358	1.29721	-0.187881		1.4816
SEMA7A_tv1	>tr|K9IVC4|K9IVC4_PIG Semaphorin-7A isoform 1 preproprotein OS=Sus scrofa GN=SEMA7A_tv1 PE=2 SV=1	2		0.45116	2.5577	-0.299435	1.17901	2.47892	2.47892	0.753452	2.02	2.20502		0.45116					2.5577					-0.299435					1.17901					2.78269					2.47892					0.753452					2.02
MGAM2	>sp|Q2M2H8|MGAL_HUMAN Probable maltase-glucoamylase 2 OS=Homo sapiens GN=MGAM2 PE=2 SV=3	2		0.451768	1.15922	1.23469	2.57937	1.32173	1.2772	1.56414	1.17201	0.519839		-0.268766	1.02763	1.23723	-0.189027		0.150486	1.29578	2.11166	1.07893		0.48747	1.44857	1.10586	1.89687		1.79355	2.19776	2.8538	3.47238		1.8764	-0.0234759	2.16944	2.275		0.865954	1.17189	0.957921	2.11303		0.656857	2.17868	1.16011	2.26092		0.230858
PTPRC	>tr|K7GMW0|K7GMW0_PIG Uncharacterized protein (Fragment) OS=Sus scrofa GN=PTPRC PE=1 SV=1	3		0.443108	0.270629	0.082156	1.09839	2.63195	3.07346	1.9786	0.739534	0.772876		0.614871		0.414362	0.300091		0.147851		0.00158256	0.662453		-0.156495		-0.312432	0.715395		0.526209		0.41464	2.35434		1.97451		1.90289	2.1817		3.81124		2.013	3.39613		2.96682		0.733429	2.23554		0.280013
IGHG	>tr|L8B0U3|L8B0U3_PIG IgG heavy chain OS=Sus scrofa GN=IGHG PE=2 SV=1	2		0.871218	1.51176	0.882912	2.22453	1.11916	1.13431	1.81842	0.125895	-0.376565		0.532277	0.950298	1.76693	0.235367		0.820617	0.422618	3.3487	1.4551		1.05934	0.804205	1.13443	0.533681		2.99259	0.908507	3.43955	1.55747		1.68606	0.0413966	1.98403	1.06609		1.38514	0.195246	2.92611	0.030746		2.38305	0.993515	2.18492	1.71219		0.232183
DGKZ	>tr|F1SIA1|F1SIA1_PIG Diacylglycerol kinase OS=Sus scrofa GN=DGKZ PE=3 SV=2	2		1.43709	2.69943	2.79466	1.39905	0.0465106	0.676589	0.444712	1.58731	1.34999		2.08127	3.03663	0.804728	-0.174284		6.56309	2.82029	0.395144	1.01921		0.314346	11.0182	0.138815	-0.292727		0.960759	4.02701	0.835387	-0.226932		4.61489	1.59498	-0.333218	-0.980171		-0.0955515	2.37956	0.233019	0.189332		0.638887	1.5611	-0.359744	-0.0613913		0.853067
>tr|B2R5M9|B2R5M9_HUMAN cDNA, FLJ92537, highly similar to Homo sapiens procollagen-lysine, 2-oxoglutarate 5-dioxygenase (lysine hydroxylase, Ehlers-Danlos syndrome type VI) (PLOD), mRNA OS=Homo sapiens	>tr|B2R5M9|B2R5M9_HUMAN cDNA, FLJ92537, highly similar to Homo sapiens procollagen-lysine, 2-oxoglutarate 5-dioxygenase (lysine hydroxylase, Ehlers-Danlos syndrome type VI) (PLOD), mRNA OS=Homo sapiens PE=2 SV=1	2		0.808145	1.79286	0.303944	1.43874	1.36124	1.72766	2.06439	-0.0886708	1.10391				0.808145					1.79286					0.303944					1.43874					1.36124					1.72766					2.06439
MTCH2	>tr|F1SIE0|F1SIE0_PIG Uncharacterized protein OS=Sus scrofa GN=MTCH2 PE=1 SV=1	2		1.07873	1.22102	1.11353	1.44672	1.08409	2.18379	1.35884	0.791803	1.73399		0.391675		1.76578			0.309774		2.13227			0.578133		1.64893			0.692873		2.20056			0.850961		1.54907			0.619113		3.74846			0.15904		2.55865			0.769579
FBP1	>sp|P00636|F16P1_PIG Fructose-1,6-bisphosphatase 1 OS=Sus scrofa GN=FBP1 PE=1 SV=4	7		1.16511	0.864084	0.813752	3.24267	0.784905	0.968495	1.62818	0.409899	-0.211321		2.24922	0.426262	2.02853	-0.0435858		1.4945	-0.441539	2.14455	0.258829		0.925383	0.258169	0.411073	1.66038		1.68765	2.74364	3.28929	5.2501		0.079467	0.0791933	1.5094	0.749193		0.80183	1.04035	1.4942	0.537607		1.33122	0.793803	1.42504	2.96264		-0.650834
KRT73	>sp|Q86Y46|K2C73_HUMAN Keratin, type II cytoskeletal 73 OS=Homo sapiens GN=KRT73 PE=1 SV=1	2		5.6716	1.39496	1.1025	1.61246	0.298865	-0.135574	-0.553127	0.357463	-0.874502			9.42333		1.91986			0.351481		2.43843			-1.44462		3.64963			2.33857		0.886343			-0.121098		0.718828			-1.1242		0.853052			-1.26222		0.155965
PGD	>tr|F1RIF8|F1RIF8_PIG 6-phosphogluconate dehydrogenase, decarboxylating OS=Sus scrofa GN=PGD PE=1 SV=2	5		0.961474	0.385506	-0.125269	0.813845	2.2746	2.48735	2.58304	0.197481	2.16143		1.43795	0.367357	0.769484	1.2711		0.591213	0.881843	0.915614	-0.846646		-0.0819279	0.448622	-0.440508	-0.427262		0.417324	0.595437	1.61286	0.629759		1.56451	1.82395	2.1951	2.11327		2.96608	0.163449	4.35779	2.46206		4.15765	0.850814	2.81346	2.51025		-0.506972
IGHG	>tr|L8B0W4|L8B0W4_PIG IgG heavy chain OS=Sus scrofa GN=IGHG PE=2 SV=1	2		1.47934	1.58078	0.273072	2.30848	0.816048	1.27103	1.63855	0.154524	-0.0487111		0.748751	1.16583	3.02156	0.981218		0.640864	1.96759	2.53669	1.17798		0.44178	1.04533	-0.13231	-0.262509		2.48438	2.43816	3.48073	0.830638		1.43156	-0.171747	1.73295	1.44749		0.2555	0.928195	2.807	1.09341		2.37888	1.05543	2.36246	0.757415		-0.09763
ILF2	>tr|K7GS49|K7GS49_PIG Uncharacterized protein OS=Sus scrofa GN=ILF2 PE=1 SV=1	2		2.35242	1.04973	1.30969	1.28959	1.20825	1.57967	0.530434	2.09531	1.9033		1.50437	2.01788	3.02473	2.86269		2.9423	0.854463	0.292063	0.110085		1.93761	1.75031	1.29624	0.254599		1.0202	2.13469	0.718518	1.28493		2.00423	1.43075	0.445424	0.148937		2.80789	0.744689	0.472733	2.29336		0.739548	0.240485	0.891551	0.250152		2.81013
RPS9	>sp|P46781|RS9_HUMAN 40S ribosomal protein S9 OS=Homo sapiens GN=RPS9 PE=1 SV=3	4		1.62412	1.46205	1.87968	0.683993	1.31108	1.74017	0.606738	2.23886	2.39827		2.46702	0.868032	2.38662	0.774792		1.74302	1.19401	1.09392	1.81725		2.71769	1.15784	1.30101	2.34216		-0.498912	0.235132	1.60648	1.39327		0.821104	1.64827	0.268022	1.79831		1.52971	2.41418	0.662983	2.35382		0.415318	0.757846	0.256791	0.996999		3.35891
IFI44L	>tr|I3LMG2|I3LMG2_PIG Uncharacterized protein OS=Sus scrofa GN=IFI44L PE=1 SV=1	3		1.96764	2.12392	0.837053	1.57917	0.681349	2.15512	-0.0404605	1.2054	0.630516		2.82758	1.05249	3.07503	0.915478		2.19978	3.25705	2.54221	0.496619		1.79868	2.30722	-0.780335	0.0226416		1.65117	1.86567	3.8174	-1.01757		1.29763	0.135128	1.29316	-0.399617		1.69672	3.10329	3.26995	0.550532		0.599259	0.728849	-1.10827	-0.381683		0.265805
STARD7	>tr|F1SU33|F1SU33_PIG Uncharacterized protein OS=Sus scrofa GN=STARD7 PE=1 SV=2	2		0.563577	0.703377	1.1758	1.87285	2.31865	1.23649	1.43138	0.775768	-0.0591501				1.68718	-0.560022				1.04682	0.359935				0.98267	1.36894				2.72362	1.02209				3.46857	1.16874				1.90321	0.569761				1.79706	1.0657
MCM3	>sp|P25205|MCM3_HUMAN DNA replication licensing factor MCM3 OS=Homo sapiens GN=MCM3 PE=1 SV=3	2		0.611875	1.21669	0.996295	2.71591	0.91179	1.82491	1.02429	2.77537	1.75145			2.50673	-0.282152	-0.388953			1.36799	0.0839728	2.1981			2.81869	0.0271114	0.143087			4.91022	0.553415	2.6841			2.12047	0.669585	-0.0546873			1.80913	1.4215	2.24409			2.46342	0.87955	-0.270111
AOC2	>tr|F1S1G7|F1S1G7_PIG Amine oxidase OS=Sus scrofa GN=AOC2 PE=3 SV=1	2		0.656048	2.09903	0.581908	0.912329	2.0245	1.55018	1.4767	0.143444	-0.582356		-0.754851	-1.85204	3.24308	1.988		0.319209	2.57015	3.51157	1.9952		-0.148845	-0.0727015	0.61412	1.93506		2.43354	0.176561	1.03443	0.00478193		2.56265	0.587256	0.733578	4.30775		2.46941	-0.0612791	3.00581	0.786806		0.799379	-1.14553	2.24766	4.0053		0.802629
SSB	>sp|P05455|LA_HUMAN Lupus La protein OS=Homo sapiens GN=SSB PE=1 SV=2	2		1.68022	0.961236	0.796201	1.19017	1.61771	1.43116	1.61841	1.16025	1.01128		2.19117	1.46002	1.79672	1.27296		2.13274	1.5953	-0.295376	0.412279		0.865571	2.18255	0.433582	-0.296905		0.0717341	3.05097	1.19111	0.446865		1.51913	3.04461	0.0734623	1.38984		1.96291	1.72482	1.48883	0.548061		3.03401	1.25956	1.07851	1.10156		1.0816
SLC9A1	>sp|P19634|SL9A1_HUMAN Sodium/hydrogen exchanger 1 OS=Homo sapiens GN=SLC9A1 PE=1 SV=2	2		1.22901	1.49808	3.07497	1.76777	0.105196	1.01524	0.56912	1.5825	-0.510917			4.72586		-2.26784			1.70471		1.29144			3.94581		2.20413			2.1186		1.41694			-0.595276		0.805669			1.30646		0.724021			1.21117		-0.0729258
FLOT1	>tr|K7GPJ9|K7GPJ9_PIG Flotillin-1 OS=Sus scrofa GN=FLOT1 PE=1 SV=1	2		0.813186	1.02291	1.67576	1.1556	1.34892	1.53825	1.68132	2.77	1.25812				0.813186					1.02291					1.67576					1.1556					1.34892					1.53825					1.68132
THBS1	>tr|F1SS26|F1SS26_PIG Uncharacterized protein OS=Sus scrofa GN=THBS1 PE=1 SV=2	3		0.763154	0.288341	0.552083	0.966012	2.07057	2.82371	1.76435	1.13918	1.37461		0.195558	2.05344	1.00961	-0.205997		1.15248	-0.00099484	0.510662	-0.508782		0.897034	1.02332	0.934425	-0.646451		1.28688	2.07733	0.13846	0.361378		2.83836	-0.274016	1.23773	2.82235		4.49622	0.133032	2.58278	4.08281		1.7037	0.925784	1.53493	2.89297		1.21388
CFI	>tr|F1S133|F1S133_PIG Uncharacterized protein OS=Sus scrofa GN=CFI PE=1 SV=2	2		0.87118	1.31159	0.371586	2.9282	1.78535	0.421812	1.53043	0.0846604	-0.649654		0.537594	-0.317026	3.13674	0.12741		0.0685134	1.13729	3.10119	0.93939		0.107478	0.130896	0.172106	1.07587		3.37632	2.03376	3.99092	2.3118		1.54435	1.90477	2.09164	2.68275		0.462229	-1.87033	2.98925	0.106104		2.08047	0.463632	1.44471	2.13291		-0.0303706
RPS15	>sp|P62841|RS15_HUMAN 40S ribosomal protein S15 OS=Homo sapiens GN=RPS15 PE=1 SV=2	10		1.7472	1.68013	2.05137	0.979	1.22786	0.819172	0.667202	1.87271	1.87873		2.34899	2.00676	2.3317	0.301349		2.7856	0.977988	1.51409	1.44285		2.65968	0.955752	1.74392	2.84612		0.764776	0.548615	1.35149	1.25112		1.5394	0.961482	1.44452	1.06152		1.44391	0.676252	0.12851	1.02801		1.15869	1.20146	-0.224851	0.533504		2.82236
RPL31	>sp|P62899|RL31_HUMAN 60S ribosomal protein L31 OS=Homo sapiens GN=RPL31 PE=1 SV=1	4		1.2282	1.99047	2.1661	0.490999	1.18571	1.5536	0.529418	1.52246	1.19595		2.62243	1.58717	0.646234	0.0569646		2.25972	2.0363	2.33218	1.33367		2.34594	2.0987	2.29285	1.9269		0.634048	0.609813	0.368851	0.351284		1.93421	-0.260145	1.86478	0.879432		2.25879	2.78014	-0.7472	1.92265		1.08331	2.23883	-0.227179	-0.977295		1.58566
LOC100525680	>tr|F1S9B9|F1S9B9_PIG Serum amyloid A protein OS=Sus scrofa GN=LOC100525680 PE=3 SV=2	2		0.0180857	1.31872	0.229371	0.880262	0.59149	0.49738	5.60857	0.817721	0.869781		0.134233	0.570973	0.517689	-1.15055		-0.0398698	4.51271	0.335255	0.466766		0.150427	0.54519	0.347327	-0.125458		-0.451106	3.00101	1.04727	-0.0761269		0.177059	1.40251	-0.0692911	1.81102		-0.778279	1.75612	0.854712	0.156964		2.5408	10.2863	1.93558	7.6716		-0.0880372
PIP4K2A	>sp|P48426|PI42A_HUMAN Phosphatidylinositol 5-phosphate 4-kinase type-2 alpha OS=Homo sapiens GN=PIP4K2A PE=1 SV=2	2		1.57466	0.912063	1.04026	0.709363	1.83079	1.83079	1.22455	1.35413	1.6206		1.57466					0.912063					1.04026					0.709363					1.30751					1.83079					1.22455					1.35413
CPB2	>tr|F1RK01|F1RK01_PIG Uncharacterized protein OS=Sus scrofa GN=CPB2 PE=1 SV=2	3		0.755933	0.538493	0.835432	2.35617	2.4582	0.397454	1.76089	-0.393398	0.0364948		1.9311	-0.363462		0.700158		0.907953	0.128011		0.579515		0.30813	1.29148		0.906684		2.05507	1.99409		3.01936		1.71107	1.27905		5.62873		0.466814	-0.411107		1.13666		2.31484	1.19759		1.77025		-0.490243
CFD	>sp|P51779|CFAD_PIG Complement factor D OS=Sus scrofa GN=CFD PE=2 SV=1	2		0.405488	1.13733	0.971616	1.84836	1.58124	1.47589	1.67824	0.418817	-0.370768		1.56284	-0.0196999	0.712722	-0.633906		1.45549	1.22811	1.26597	0.599751		1.74347	1.12828	0.93327	0.0814361		1.84717	2.4802	1.55882	1.50726		1.94892	1.04677	1.37056	1.84371		2.06393	0.9454	1.46897	1.42525		2.13353	0.746153	2.09217	1.74109		1.16984
RAI14	>sp|Q9P0K7-4|RAI14_HUMAN Isoform 4 of Ankycorbin OS=Homo sapiens GN=RAI14	2		0.492223	1.53308	1.36746	1.22382	1.39302	1.85143	1.23533	1.05029	0.981293				0.844835	0.139611				2.58982	0.476335				2.10956	0.625366				1.88094	0.566698				2.40192	0.384131				3.44693	0.25593				2.54398	-0.0733116
AP2A2	>sp|O94973|AP2A2_HUMAN AP-2 complex subunit alpha-2 OS=Homo sapiens GN=AP2A2 PE=1 SV=2	4		1.57454	2.0125	1.46041	0.501045	1.03043	1.40572	1.10034	1.43956	1.71519		1.37128	0.682616	1.44453	2.79973		2.00941	2.23269	1.88258	1.92532		0.736411	1.92197	2.07442	1.10883		0.325743	-0.199531	0.962526	0.915444		1.2194	1.53979	1.17403	0.915291		0.492604	1.91343	0.630283	2.58656		1.13722	2.18379	0.197345	0.883016		1.05408
ICA	>tr|I3LBF1|I3LBF1_PIG Inhibitor of carbonic anhydrase OS=Sus scrofa GN=ICA PE=1 SV=1	2		0.752378	0.911033	-0.00913114	3.58028	1.39215	0.753024	1.6931	0.445755	-0.406103		0.304411	-1.3614	1.75624	2.31026		0.0170949	0.966661	2.56095	0.0994228		-0.65615	0.514154	-0.250365	0.355837		2.23813	2.85586	6.50597	2.72118		0.0913939	2.56555	2.33273	1.89707		-1.22675	-0.504211	4.9112	-0.168133		1.51121	-0.33771	3.03043	2.56847		-0.0716101
LOC102157557	>tr|I3L7V8|I3L7V8_PIG Uncharacterized protein OS=Sus scrofa GN=LOC102157557 PE=4 SV=1	2		0.835514	1.15972	1.09344	2.15662	1.29987	0.848589	1.67092	0.237618	0.618899		0.704701	1.38597		0.415873		0.574431	1.77748		1.12725		0.384681	2.40282		0.492824		3.09928	1.7311		1.63946		0.782151	2.66316		1.06521		0.17123	1.61318		0.761353		2.5739	1.19355		1.2453		-0.336539
MX1	>tr|K7GKN2|K7GKN2_PIG Interferon-induced GTP-binding protein Mx1 OS=Sus scrofa GN=MX1 PE=1 SV=1	2		1.48238	1.58015	0.34375	1.51336	0.847013	2.49289	0.769867	0.49144	3.9018		4.88455	0.540771	2.13569	-1.63149		2.88437	1.09438	0.855326	1.48652		0.314205	0.926365	-1.16659	1.30102		1.17289	2.05249	1.43558	1.39248		0.410562	-1.05749	0.67893	1.36093		2.40568	3.18681	4.02622	0.352838		1.9741	1.07446	0.126578	-0.0956684		-2.76056
HIST1H1B	>sp|P16401|H15_HUMAN Histone H1.5 OS=Homo sapiens GN=HIST1H1B PE=1 SV=3	6		0.804932	1.40318	1.02426	0.46498	2.18444	2.2678	0.864999	1.79177	0.685529		2.69586	1.77007	-1.75466	0.508459		1.16842	2.47726	0.164267	1.80278		1.4114	0.739308	0.999708	0.946602		-0.573398	0.336041	0.315891	1.78139		1.79043	3.09324	1.98458	0.96376		2.69618	2.48474	1.21253	2.67775		1.00016	0.799432	0.715327	0.945081		0.19941
SNCG	>tr|A7YX24|A7YX24_PIG Gamma-synuclein OS=Sus scrofa GN=SNCG PE=1 SV=1	5		-0.409177	0.459945	0.0154589	1.97905	1.11082	0.957054	4.9012	2.04123	-0.391664		0.441001	-0.201823	-0.999046	-0.876839		-0.30728	1.87808	-0.605756	0.874733		-0.0500301	-0.820943	1.1724	-0.239588		2.00429	1.86387	2.15816	1.88988		0.916075	-0.373691	0.96043	3.67291		0.183619	1.07872	0.827256	1.73862		3.80097	3.28931	6.64994	5.86457		0.96649
TSR1	>sp|Q2NL82|TSR1_HUMAN Pre-rRNA-processing protein TSR1 homolog OS=Homo sapiens GN=TSR1 PE=1 SV=1	2		1.53815	1.07276	1.26286	1.10287	1.1093	1.55215	1.37586	0.129749	0.393663		0.90414	2.17215				0.0703743	2.07514				0.28881	2.2369				0.720276	1.48547				0.495746	1.92322				0.295382	2.80892				1.51237	1.23935				-0.775785
ARRB2	>sp|P32121|ARRB2_HUMAN Beta-arrestin-2 OS=Homo sapiens GN=ARRB2 PE=1 SV=2	2		0.454926	1.46014	1.15021	1.12811	2.03597	1.59241	1.14994	1.88962	0.501268		0.475254	0.697609	0.191916			3.71455	0.398275	0.267588			0.936906	0.264853	2.24887			1.35391	1.51373	0.516671			3.83441	1.17429	0.892909			4.04071	0.730346	0.00617545			2.85556	0.57612	0.0181293			0.878751
PGM2	>tr|M3VH61|M3VH61_PIG Phosphoglucomutase 2 OS=Sus scrofa GN=PGM2 PE=2 SV=1	11		0.261234	0.741544	0.700228	0.996173	2.33628	1.82785	2.09117	1.61364	1.51526		0.581794	-0.832232	-0.483891	1.77927		0.499984	1.33042	-0.107212	1.24298		1.0414	0.322011	-0.417267	1.85477		0.472213	0.610522	1.14914	1.75282		1.91419	3.14368	2.3097	1.90547		1.98628	1.31614	1.94175	2.06723		1.94396	1.20144	3.17432	2.04495		0.685379
MT-ND5	>sp|Q9TDR1|NU5M_PIG NADH-ubiquinone oxidoreductase chain 5 OS=Sus scrofa GN=MT-ND5 PE=1 SV=1	5		2.60904	1.10561	1.1138	-0.0997014	1.79739	1.87503	0.5466	1.26132	2.51763		2.17367	0.734325	2.16087	5.36731		1.76822	0.893451	1.64198	0.118791		1.6062	1.25513	1.30811	0.285751		0.417929	-0.65506	0.934234	-1.09591		2.00517	3.12463	2.51081	-0.122299		1.6764	2.8458	3.07201	-0.0941028		2.39243	-1.36842	1.46509	-0.302701		1.70988
NT5E	>tr|K7GSR6|K7GSR6_PIG Uncharacterized protein OS=Sus scrofa GN=NT5E PE=1 SV=1	4		1.40356	0.761999	0.371223	1.7419	1.0607	1.85577	1.70857	0.349247	0.456784		2.27126	1.74456	0.420805	1.17763		0.556074	0.840608	0.96107	0.690243		0.819173	-0.476919	-0.149623	1.29226		0.927755	2.41945	1.82124	1.79913		0.501291	0.257008	1.38265	2.14288		0.460283	2.5672	1.04609	3.34952		1.31028	1.66347	0.966903	2.89362		-0.418608
CPI17	>sp|O18734|PP14A_PIG Protein phosphatase 1 regulatory subunit 14A OS=Sus scrofa GN=CPI17 PE=1 SV=1	2		2.33953	1.61967	0.901007	1.17184	0.894905	1.29669	0.666817	0.377524	1.97716		2.73846	3.87366	2.36605	0.379952		4.32723	1.15655	1.31612	-0.321242		0.781395	4.03784	-0.174317	-1.04089		2.18332	3.13027	0.492796	-1.11905		1.09203	1.75766	0.474079	-1.33956		2.68744	0.918957	2.17076	-0.59038		2.31606	-0.064352	1.47405	-1.05849		3.37181
SLC2A3	>tr|K9IVW6|K9IVW6_PIG GLUT3 OS=Sus scrofa GN=SLC2A3 PE=2 SV=1	4		-0.0120832	0.36961	0.0944745	0.822993	2.45133	2.60224	2.55621	0.683828	1.09185		0.162491	-0.283352	-0.231825	0.304353		0.200507	0.635172	0.438612	0.204147		0.696334	-0.624984	0.189658	0.11689		0.737761	0.83012	1.29106	0.433037		1.95765	1.82628	2.3552	2.73775		2.88609	1.73907	2.03457	3.74921		2.42469	2.3275	2.719	2.75363		0.548156
LDHAL6B	>tr|A0A0K0KW08|A0A0K0KW08_PIG L-lactate dehydrogenase OS=Sus scrofa GN=LDHAL6B PE=2 SV=1	2		1.61246	1.62245	2.71045	-0.607927	1.08716	2.2698	0.179844	1.09413	0.651773		3.96469	0.514394	1.97036	0.000406198		5.30879	-2.80576	5.34671	-1.35995		5.57569	2.70357	2.1215	0.441034		0.39859	-3.22947	0.562195	-0.163021		0.584196	-1.26261	1.35149	-0.205094		4.46484	1.52848	0.197223	2.88865		0.218256	1.72832	-0.77951	-0.447688		2.82806
SLC12A2	>tr|F1RKK2|F1RKK2_PIG Uncharacterized protein OS=Sus scrofa GN=SLC12A2 PE=1 SV=1	2		3.58036	0.760474	0.141095	2.14848	1.04627	0.73241	0.463216	0.401624	0.812443		5.19291	8.07113	1.66773	-0.610351		0.79531	2.12949	0.296074	-0.178978		-1.19548	1.76796	-0.000144382	-0.00795649		-0.439825	1.4725	1.50166	6.05959		0.623391	1.23924	1.56208	0.821578		0.562175	0.623656	1.58643	0.157373		0.172954	0.402897	0.641337	0.635676		0.150839
coro1a	>tr|G8G223|G8G223_PIG Coronin OS=Sus scrofa GN=coro1a PE=3 SV=1	5		-0.144379	-0.0657784	-0.310259	0.93466	3.06282	2.86201	2.5153	0.89327	1.17274		-0.280894	-0.74038	0.803871	-0.360112		0.551973	0.712615	-0.862557	-0.665144		-0.330052	-0.0983386	-0.598102	-0.214544		0.459071	1.66215	0.0853666	1.53206		2.33626	4.79059	3.48489	2.20292		1.77288	1.15622	3.52105	4.99788		3.08769	3.06408	2.31235	1.59709		-0.0428532
PLTP	>sp|P55058|PLTP_HUMAN Phospholipid transfer protein OS=Homo sapiens GN=PLTP PE=1 SV=1	2		1.11563	1.08418	0.666537	1.30461	1.72331	1.31301	1.63486	1.72215	0.52623		1.88722	0.308052	1.38785	0.879416		2.26515	-0.418177	0.823294	1.66644		1.23131	0.377124	0.0646994	0.993015		0.875611	1.54395	0.913725	1.88514		1.49913	1.17787	1.0171	3.03325		1.66502	0.132722	2.3208	1.13348		1.73318	0.414103	1.07779	3.31435		3.11981
RPLP2	>sp|Q29315|RLA2_PIG 60S acidic ribosomal protein P2 OS=Sus scrofa GN=RPLP2 PE=3 SV=1	2		0.706744	1.29945	1.62973	1.28628	0.669219	0.85685	2.35272	1.32955	0.772149		2.11435	-0.942346	1.00846	0.646511		1.63637	1.42541	2.26962	-0.133593		2.22398	0.837066	1.26146	2.19642		1.87404	0.194619	1.57099	1.50546		0.575917	-0.324701	0.554334	1.75477		0.692473	2.03294	-0.01741	0.719397		1.25136	5.59754	0.919954	1.64203		2.38109
GNAI2	>sp|P04899|GNAI2_HUMAN Guanine nucleotide-binding protein G(i) subunit alpha-2 OS=Homo sapiens GN=GNAI2 PE=1 SV=3	7		0.946737	1.02763	0.712513	1.32579	1.63007	1.66863	1.48517	0.894921	0.868597		0.700838	0.666157	0.907529	1.51242		0.460693	2.08001	0.718253	0.851582		0.288466	1.31968	0.159443	1.08246		0.821106	1.28773	1.88184	1.31247		1.31082	2.06462	1.53039	1.7517		1.17358	1.22042	2.46012	1.82039		2.28573	0.753511	1.29107	1.61036		0.101651
DDI2	>tr|F1SUU7|F1SUU7_PIG Uncharacterized protein OS=Sus scrofa GN=DDI2 PE=1 SV=1	2		0.903194	1.30499	0.808348	0.758072	1.44342	1.73527	1.8403	1.92219	1.45868		0.984759	0.677491	-0.0288788	1.9794		0.796729	2.78386	0.741306	0.898058		1.63481	0.851446	0.656914	0.0902167		-0.172011	1.24452	0.88552	1.07426		0.789837	1.42829	1.87658	2.16924		0.299593	2.36777	2.44644	1.82726		1.03474	1.2832	3.32962	1.71366		2.26186
HMOX1	>sp|P32394|HMOX1_PIG Heme oxygenase 1 OS=Sus scrofa GN=HMOX1 PE=2 SV=1	3		0.822472	1.46555	0.63576	1.04156	1.49454	1.61857	1.68601	1.24032	0.841815		1.38301	-0.0729237	1.15733			1.55197	1.41627	1.42842			0.562617	0.925055	0.419609			0.649428	0.961948	1.51329			0.94889	1.42603	0.445526			2.61206	0.676023	1.56762			2.1637	2.26733	0.62699			1.09007
LOC100517145	>tr|F1S3H9|F1S3H9_PIG Uncharacterized protein OS=Sus scrofa GN=LOC100517145 PE=1 SV=2	8		1.2039	1.00161	1.22314	1.92012	1.3727	1.0849	0.939381	0.507233	0.452211		1.60718	0.458269	1.45201	1.29812		1.59283	0.656728	0.978099	0.778798		1.20799	1.68003	0.547246	1.45732		2.9629	1.33042	1.21493	2.17222		1.59407	1.5921	0.795967	2.57787		0.524853	1.38172	1.24397	1.18907		1.67164	-0.155772	1.13962	1.10204		0.363382
MYL2	>tr|A0A191TDH3|A0A191TDH3_HUMAN Myosin light chain-2 (Fragment) OS=Homo sapiens GN=MYL2 PE=4 SV=1	4		-0.128283	2.20258	3.94224	0.752436	-0.20552	1.85173	0.322775	0.582823	-1.48408		1.31253	1.49635	0.820116	-4.14213		3.60845	0.01399	3.78958	1.39831		4.40027	4.0689	2.99077	4.30904		1.4619	0.51631	0.735124	0.296412		1.10128	-2.66783	0.485286	-1.15795		2.51841	2.34276	-0.124751	2.67048		-0.325305	2.21594	-0.791263	0.191728		1.34151
F12	>sp|O97507|FA12_PIG Coagulation factor XII OS=Sus scrofa GN=F12 PE=2 SV=1	2		0.910764	1.53147	1.55577	1.86609	1.1419	0.610673	1.10678	0.262711	0.66194		2.96613	-1.2205	1.67955	0.217874		1.83822	0.318802	2.78428	1.18458		2.29096	0.960054	1.03129	1.94079		3.25298	0.577955	1.79548	1.83795		1.23207	0.118262	1.33209	2.25143		0.865836	0.290338	0.936422	0.350097		1.74732	0.586496	0.615278	1.47802		0.0654783
ZBP1	>tr|A5GFP5|A5GFP5_PIG Z-DNA binding protein 1 OS=Sus scrofa GN=ZBP1 PE=1 SV=1	2		1.10321	2.29943	0.999534	3.04056	0.247822	0.586569	0.436608	-0.391777	-0.600977		2.8238	0.427017	1.85744	-0.695415		1.90841	1.37599	1.53278	4.38055		1.19985	1.24523	-0.248449	1.80151		4.43859	1.88946	2.04075	3.79345		0.507284	-0.800077	0.958034	0.789594		0.043738	0.426661	1.31623	0.559644		0.0148176	-0.556583	-0.601893	2.89009		-1.43443
UQCR10	>tr|Q2EN79|Q2EN79_PIG Ubiquinol-cytochrome c reductase complex OS=Sus scrofa GN=UQCR10 PE=1 SV=1	2		1.7742	1.0698	0.141082	0.337988	2.31865	1.57131	1.49594	0.0631325	2.74732		0.959772	0.212474	1.79074	4.13381		0.840381	2.13012	1.09447	0.214213		1.01968	0.306439	-0.268636	-0.493154		0.668924	0.8529	1.03739	-1.20726		1.94899	4.12678	2.46418	1.73881		0.944842	2.22611	3.07314	0.0411434		2.44194	-0.289973	2.87372	0.958063		-0.827515
SLC4A1	>tr|F1RQY6|F1RQY6_PIG Anion exchange protein OS=Sus scrofa GN=SLC4A1 PE=1 SV=2	12		-1.35924	-0.62117	0.0220241	1.77341	1.99371	1.92589	4.96134	2.03561	-0.690213		-0.33671	-1.91281	-1.07376	-2.11368		-1.18382	0.0933857	-0.621272	-0.772977		0.632155	-2.05528	1.42792	0.0833077		2.32646	1.33108	2.27466	1.16146		2.08598	0.156416	2.02071	5.85245		-0.0547453	1.36476	2.62223	3.77131		4.69016	1.32256	7.0365	6.79613		0.854807
RPL6	>sp|Q2YGT9|RL6_PIG 60S ribosomal protein L6 OS=Sus scrofa GN=RPL6 PE=1 SV=3	8		1.72446	1.73751	0.927335	1.05062	1.41988	1.11017	0.695892	0.883321	1.84634		2.1951	1.17808	1.42841	2.09623		2.25172	1.40869	2.70543	0.584197		0.936236	0.470313	1.39445	0.908342		-0.361984	1.35633	2.05533	1.1528		1.17407	2.15196	1.96659	1.17449		0.386499	1.81359	1.86905	0.371555		-0.229762	0.943362	1.37303	0.696942		-0.109215
>tr|I3LVS5|I3LVS5_PIG Fibulin-1 OS=Sus scrofa	>tr|I3LVS5|I3LVS5_PIG Fibulin-1 OS=Sus scrofa PE=3 SV=1	2		0.391632	0.331361	0.43884	1.68317	1.12022	1.90747	2.77788	0.0287045	0.376529		0.782796	1.06361	-0.179978	-0.0998926		0.43258	0.602053	0.304647	-0.0138367		0.489613	0.763688	0.139386	0.362672		2.46536	1.74852	2.34287	0.175947		1.28362	0.704847	1.7401	0.491803		1.54412	0.284208	4.89935	0.902194		2.4632	3.12095	4.4763	1.05107		-0.563794
MYH9	>sp|P35579|MYH9_HUMAN Myosin-9 OS=Homo sapiens GN=MYH9 PE=1 SV=4	77		0.478516	0.974012	0.448142	1.3079	1.77325	1.81937	1.84926	1.23293	0.753977		0.417403	0.258116	1.17109	0.0674533		1.38086	1.74152	0.663121	0.110553		0.140687	0.840078	0.161157	0.650645		0.923106	1.53852	1.46306	1.3069		1.90908	2.13693	1.46693	1.39258		2.09655	1.3584	1.99186	1.83067		1.75654	1.76014	1.91677	1.96357		0.703891
PCLO	>sp|Q9Y6V0|PCLO_HUMAN Protein piccolo OS=Homo sapiens GN=PCLO PE=1 SV=4	2		0.989625	0.891762	0.658339	2.69476	0.995981	0.429095	1.98963	-0.616544	-0.964853		1.24656	-0.533786	1.06098	2.18474		1.22265	1.42645	-0.426261	1.3442		0.66939	0.0945857	-0.466001	2.33538		3.71461	1.94576	2.1082	3.01047		1.36536	1.26584	0.492605	1.82436		0.401117	-0.882631	1.55393	0.643968		2.83916	0.642279	1.73109	2.74598		-1.15575
MST065	>tr|Q549C5|Q549C5_HUMAN HCG2010808, isoform CRA_a OS=Homo sapiens GN=MST065 PE=1 SV=1	5		1.00263	1.72912	2.15823	1.08357	1.37001	0.633383	0.66917	1.50407	0.392875		1.22734	0.408232	1.76939	0.605565		1.33377	1.72217	2.85875	1.00178		2.14588	1.25212	2.88826	2.34667		1.75792	0.731712	1.2328	0.611859		1.51158	0.996014	1.58706	1.68459		1.21237	1.5846	-0.210598	-0.0528315		0.804449	1.28582	0.124648	0.461757		1.96205
RPN2	>sp|P04844|RPN2_HUMAN Dolichyl-diphosphooligosaccharide--protein glycosyltransferase subunit 2 OS=Homo sapiens GN=RPN2 PE=1 SV=3	4		1.53547	0.667939	0.881396	0.593633	1.83883	2.07287	1.04676	0.994217	1.64988		1.87827	0.391119	1.94279	1.92971		0.972457	0.863885	0.348453	0.486961		0.457961	1.57405	0.704536	0.789032		-0.233531	0.968671	0.318358	1.32103		2.00193	2.71146	1.56079	1.30507		1.77801	2.39753	1.96872	2.14722		1.33582	0.555045	1.3599	0.936265		-0.481132
>tr|F1RMR5|F1RMR5_PIG Uncharacterized protein OS=Sus scrofa	>tr|F1RMR5|F1RMR5_PIG Uncharacterized protein OS=Sus scrofa PE=1 SV=2	2		0.355716	1.38495	2.41113	0.857987	1.40254	1.45635	0.744003	0.898253	0.799629		1.77149	0.182014	0.0356148	-0.566258		1.9269	1.41625	0.48048	1.71617		3.18515	1.55194	3.11614	1.79128		-0.553044	1.04378	1.84138	1.09983		2.22886	1.17976	2.56652	1.05659		0.807304	2.44997	0.629853	1.93828		0.728047	1.33959	0.903268	0.00510414		1.43509
CYFIP1	>sp|Q7L576|CYFP1_HUMAN Cytoplasmic FMR1-interacting protein 1 OS=Homo sapiens GN=CYFIP1 PE=1 SV=1	8		1.4413	1.1467	0.780253	1.24279	1.27915	1.66565	1.04951	1.18182	1.4195		1.24758	1.08939	0.936448	2.49179		0.864665	1.72055	0.591748	1.40984		0.596897	1.37677	-0.0609455	1.20829		1.0503	1.43294	1.1902	1.29771		1.57168	1.76909	0.438623	1.80546		1.10342	1.99029	1.42873	2.14016		1.79254	-0.0837542	0.475653	2.01361		1.45875
PNKP	>sp|Q96T60|PNKP_HUMAN Bifunctional polynucleotide phosphatase/kinase OS=Homo sapiens GN=PNKP PE=1 SV=1	2		1.48217	1.63484	1.18923	1.13617	1.01251	1.22889	0.895406	1.75216	0.16626		2.06009	0.513762	2.1712	1.18364		3.24421	0.860231	2.37375	0.0611691		1.74931	1.29561	1.51974	0.192276		2.16984	0.720236	2.2673	-0.612712		1.28328	0.655225	1.75935	-0.628895		2.26437	0.761123	1.69707	0.193008		1.39775	1.02357	0.703339	0.456969		3.93445
>tr|I3VKE6|I3VKE6_PIG Ceruloplasmin OS=Sus scrofa	>tr|I3VKE6|I3VKE6_PIG Ceruloplasmin OS=Sus scrofa PE=2 SV=1	4		0.624199	1.72696	0.0709233	1.89143	1.53608	1.03414	1.6721	-1.25897	-0.525525				0.764954	0.483445				2.07019	1.38373				-0.866418	1.00826				2.05063	1.73224				0.90051	2.17165				2.38112	-0.312836				0.576397	2.7678
ILVBL	>tr|F1SAN6|F1SAN6_PIG Uncharacterized protein OS=Sus scrofa GN=ILVBL PE=1 SV=2	5		1.77109	1.71439	1.87597	0.971093	0.544147	1.65308	0.013584	1.04947	0.600457		1.16743	2.53576	2.48378	0.897411		0.606572	2.00753	1.62538	2.61805		1.11819	1.81087	2.61127	1.96357		0.136481	1.59677	1.01396	1.13716		0.697335	-0.936435	0.931706	1.26989		0.911424	2.03556	1.09242	2.5729		-0.309783	0.66149	0.329089	-0.62646		1.40401
RPN2	>sp|Q9GL01|RPN2_PIG Dolichyl-diphosphooligosaccharide--protein glycosyltransferase subunit 2 OS=Sus scrofa GN=RPN2 PE=2 SV=1	17		1.438	0.973956	1.34413	0.660523	1.70377	1.68268	0.720576	0.824503	1.62991		1.21014	0.56873	1.59287	2.38028		1.25357	1.0659	0.80971	0.766642		1.45013	1.43387	0.956492	1.53604		0.339255	0.890519	0.397856	1.01446		1.45332	2.44809	1.40531	1.5178		1.4439	2.02409	1.46329	1.79943		1.13432	0.407987	0.635873	0.704127		0.216894
MRPL28	>tr|A0A0R4J8D7|A0A0R4J8D7_PIG ICT1 OS=Sus scrofa GN=MRPL28 PE=1 SV=1	4		1.29512	1.25522	1.6245	1.38781	1.36668	1.95287	-0.374599	2.28601	1.16056		0.481577	2.1288	-0.19131	2.76141		0.290479	1.29369	1.56566	1.87106		1.86194	1.95914	-0.34172	3.01862		0.338907	2.15253	0.27855	2.78125		1.06321	0.977363	1.7249	1.07676		1.68772	3.11255	0.343344	2.66789		0.555061	-1.58002	0.435631	-0.909061		3.70598
>tr|F1SMY9|F1SMY9_PIG Uncharacterized protein OS=Sus scrofa	>tr|F1SMY9|F1SMY9_PIG Uncharacterized protein OS=Sus scrofa PE=4 SV=2	2		1.83346	1.28762	0.490051	1.45993	1.05805	1.05805	1.3203	1.15196	1.69096		1.83346					1.28762					0.490051					1.45993					1.32271					1.05805					1.3203					1.15196
IGHG	>tr|L8AXL3|L8AXL3_PIG IgG heavy chain OS=Sus scrofa GN=IGHG PE=2 SV=1	2		0.459813	1.46841	0.355206	2.93623	1.55683	0.254207	1.47216	0.455391	-0.213747		0.0701816	-0.134608	1.11798	0.785705		0.0856019	1.64253	2.13574	2.00978		-0.332259	-0.308821	0.459636	1.60227		3.61277	3.72381	2.35816	2.05019		0.899356	3.25957	0.570999	2.41865		-0.0218777	-0.752087	0.908285	0.882507		2.18277	1.37743	0.731489	1.59694		0.0658105
TRAPPC4	>sp|Q9Y296|TPPC4_HUMAN Trafficking protein particle complex subunit 4 OS=Homo sapiens GN=TRAPPC4 PE=1 SV=1	2		1.60618	1.10889	1.4581	1.21792	0.857332	0.857332	1.37388	0.298269	1.11316		1.60618					1.10889					1.4581					1.21792					1.04764					0.857332					1.37388					0.298269
ATP2A3_tv1	>tr|K9IW69|K9IW69_PIG Calcium-transporting ATPase OS=Sus scrofa GN=ATP2A3_tv1 PE=2 SV=1	4		1.47355	2.2531	2.13587	0.10793	0.831419	2.12081	-0.463205	1.24647	0.796117		0.167039	1.5633	2.62149	1.54236		1.5567	0.644397	2.53429	4.277		2.51019	1.45677	1.58556	2.99094		-1.05968	0.264894	1.03671	0.189788		-0.613335	0.590042	1.55783	-0.659633		1.83743	1.8215	2.50508	2.31922		-1.1453	-1.80798	1.89052	-0.790057		-0.712141
MT-CO2	>sp|P50667|COX2_PIG Cytochrome c oxidase subunit 2 OS=Sus scrofa GN=MT-CO2 PE=3 SV=1	11		0.803818	1.49975	1.84462	0.798625	1.30977	1.16822	1.03326	1.72205	2.24698		0.676676	0.72465	1.97044	-0.156491		0.697682	3.06684	1.88508	0.349413		2.32538	1.09535	2.2567	1.70103		0.519436	0.38167	2.099	0.19439		1.28153	1.0815	1.73929	1.47548		0.942809	2.35605	1.04012	0.333894		0.803634	0.92738	1.30625	1.09577		3.20701
NDUFB3	>tr|F1SI50|F1SI50_PIG Uncharacterized protein OS=Sus scrofa GN=NDUFB3 PE=1 SV=1	4		1.58381	1.09947	1.21302	1.3083	1.56022	1.16294	0.525863	0.609753	1.502		0.827361	1.22275	2.74948	1.53566		0.41221	0.538603	1.01421	2.43286		0.394647	0.39285	2.65254	1.41203		0.652781	1.12553	1.95278	1.50212		0.487446	3.70805	2.68549	-0.547666		0.395017	2.47658	1.5252	0.254979		0.532447	0.474966	1.0903	0.0057417		-0.998534
TLN1	>tr|F1SFZ8|F1SFZ8_PIG Uncharacterized protein OS=Sus scrofa GN=TLN1 PE=1 SV=2	19		1.16614	1.1133	1.5423	1.12157	0.996409	1.34559	1.16631	1.57091	1.13111		1.42491	0.39159	2.6097	0.238356		1.67787	0.430305	1.67225	0.672793		1.75999	1.63637	1.67556	1.09729		1.46499	1.1204	1.45969	0.441172		1.41038	-0.330201	1.17091	1.30998		1.83495	0.675308	1.95329	0.91879		1.48598	1.54367	0.640818	0.994779		2.25011
LOC100739136	>tr|F1STZ1|F1STZ1_PIG Uncharacterized protein OS=Sus scrofa GN=LOC100739136 PE=1 SV=1	2		0.985962	1.74986	0.663297	1.55724	0.809204	1.61748	1.0555	0.983701	1.41994		-0.133284	0.888629	1.28809	1.90042		1.94599	2.10542	0.00849021	2.93953		1.18032	1.092	-0.547134	0.928		1.87564	3.33552	-0.679255	1.69704		0.453946	2.58535	-0.280439	0.312847		0.619058	3.03869	0.944267	1.86791		-0.235354	4.88786	0.337555	-0.768067		-0.712158
GIMAP4	>tr|K9IVM5|K9IVM5_PIG GTPase IMAP family member 4 OS=Sus scrofa GN=GIMAP4 PE=2 SV=1	3		0.104866	0.316016	-0.6778	0.948954	2.31413	2.75018	2.67593	0.878711	0.688643		0.807329	-0.897394	-0.182407	0.691936		0.0757286	1.54847	-0.154454	-0.205687		-0.822576	-0.859215	-0.927241	-0.102166		1.02665	-0.138228	2.14443	0.762962		1.90206	2.91724	1.5763	1.19279		3.5702	1.14527	4.09709	2.18815		4.09312	2.75939	1.7996	2.0516		0.162695
TAP2	>tr|A5D9J7|A5D9J7_PIG Transporter 2, ATP-binding cassette, sub-family B (MDR/TAP) OS=Sus scrofa GN=TAP2 PE=4 SV=1	4		1.57362	1.6719	1.50477	0.708215	1.2111	1.53513	0.191148	1.04457	1.1879		2.34948	0.27745	2.94249	0.725076		1.77944	3.21464	0.444048	1.24947		1.89201	1.08486	1.56407	1.47815		1.06346	0.899214	0.439251	0.430931		1.02081	0.39177	1.11698	1.15138		2.18427	1.53841	1.27583	1.14202		0.569924	0.164331	0.278494	-0.248157		-0.297452
EPB42	>tr|F1SI48|F1SI48_PIG Uncharacterized protein OS=Sus scrofa GN=EPB42 PE=1 SV=2	7		0.162226	0.490878	0.962014	1.05377	1.03742	1.65504	3.02946	1.299	-0.0968245		-0.295047	0.565674	0.238347	0.139929		-0.667413	1.50598	0.705401	0.419543		0.380624	0.749167	2.04241	0.675849		0.537244	0.840521	1.74737	1.08995		1.66092	-0.409896	1.26414	3.31419		-0.0187524	2.00032	1.85351	2.78511		2.63935	0.534157	4.70898	4.23536		1.14122
COTL1	>sp|Q14019|COTL1_HUMAN Coactosin-like protein OS=Homo sapiens GN=COTL1 PE=1 SV=3	4		0.952526	0.441353	-0.281425	0.505282	2.3524	2.22852	2.16242	1.09089	1.12443		0.0751939	0.654902	1.65635	1.42366		0.383278	1.67439	-0.0407931	-0.251462		-1.18911	-0.00927513	-0.171692	0.244381		0.00114303	0.5191	0.993777	0.507108		1.65016	2.22718	1.93155	2.34185		2.90901	0.58099	2.12382	3.30027		2.06324	1.89061	1.89257	2.80324		0.869971
AKR1CL1	>tr|Q2TJA5|Q2TJA5_PIG Aldo-keto reductase OS=Sus scrofa GN=AKR1CL1 PE=1 SV=1	4		1.23791	0.861596	1.58214	2.31316	0.0732139	0.970755	1.32207	1.40088	-0.109996		0.480591	3.03614	1.64145	-0.206541		-0.281199	2.63977	1.16804	-0.0802223		0.47596	3.90433	1.48881	0.459438		0.656123	5.40492	1.14042	2.05118		-0.238328	0.0961561	-0.0944389	0.0932171		0.197921	1.82061	1.65817	0.206323		0.536649	2.25531	2.11512	0.381196		0.11268
S100B	>tr|I3L5R6|I3L5R6_PIG Protein S100 OS=Sus scrofa GN=S100B PE=1 SV=1	2		0.728386	1.64599	0.901667	1.01393	1.61902	1.2939	1.14215	0.730333	0.189759		1.91692	0.933757	1.11085	-1.04799		1.54066	2.30018	1.89755	0.845565		1.00342	1.43153	0.603363	0.56835		1.61423	1.6245	0.696282	0.120703		1.49082	1.65844	1.69261	0.78749		2.33753	1.15169	1.17481	0.511557		1.84422	0.709821	1.55022	0.46434		1.64713
G6PD	>tr|I3L677|I3L677_PIG Glucose-6-phosphate 1-dehydrogenase OS=Sus scrofa GN=G6PD PE=1 SV=1	4		0.350474	0.684636	0.10943	0.806954	2.21633	2.00045	2.17405	0.267472	0.343565		0.294954	0.551712	0.887993	-0.332763		-0.467845	0.559035	1.96848	0.678875		-0.520611	0.768357	0.203349	-0.0133753		0.35327	1.37689	0.457659	1.03999		1.91321	1.32105	1.69461	2.72483		3.12485	0.728617	1.91736	2.23099		2.48793	1.88375	2.04253	2.28199		-0.0931289
NIPSNAP3A	>tr|F1SP56|F1SP56_PIG Uncharacterized protein OS=Sus scrofa GN=NIPSNAP3A PE=1 SV=2	7		0.991074	1.95991	1.41978	1.60929	1.05296	0.768543	0.516385	0.716668	0.56977		1.54631	-0.954259	1.57015	1.80209		0.861117	2.0048	3.49268	1.48106		2.68321	0.279985	0.90617	1.80976		1.59365	0.918843	2.14362	1.78103		1.68567	1.17459	1.54472	0.842785		0.649761	1.04916	0.76757	0.607684		0.5699	-0.1994	1.11706	0.577984		2.01286
LOC100513346	>tr|F1RK53|F1RK53_PIG Coronin OS=Sus scrofa GN=LOC100513346 PE=1 SV=2	8		0.805208	1.03301	0.647923	1.37404	1.77284	1.5218	1.15204	0.648124	0.654411		1.22499	0.340919	1.27261	0.382315		1.07247	0.670662	2.21478	0.174132		0.320504	0.62074	1.44098	0.209464		1.68301	0.50309	2.48732	0.82275		1.67999	1.02283	2.54139	1.34219		2.18497	0.227038	2.37407	1.30111		1.63091	0.621953	1.37587	0.979417		-0.00844008
ZNF268	>sp|Q14587|ZN268_HUMAN Zinc finger protein 268 OS=Homo sapiens GN=ZNF268 PE=1 SV=2	2		-1.12395	-0.547263	0.53391	1.65395	1.5494	1.89726	4.29867	2.15594	-1.70501		-0.354855	-1.19126	-1.48217	-1.46751		-2.29436	1.1192	-0.623819	-0.390076		0.517423	-0.889982	1.60744	0.900757		2.50482	1.26909	2.32411	0.517766		1.36395	-1.22764	2.1333	4.98711		0.304852	1.74835	1.39457	4.14125		2.01308	2.96543	6.98545	5.23074		1.23812
CMPK2	>tr|I3LBM1|I3LBM1_PIG Uncharacterized protein OS=Sus scrofa GN=CMPK2 PE=1 SV=1	5		1.49376	1.95522	1.25777	1.99901	0.396492	1.24136	-0.0877316	1.10691	-0.543161		1.77786	1.22967	2.21059	0.756922		0.149974	4.14958	1.80444	1.71689		2.20826	0.65234	0.765901	1.40457		1.26473	2.17957	3.76008	0.791655		-0.222962	-0.718512	1.93167	0.910969		-0.538161	3.31049	0.972315	1.22079		-0.350294	0.72395	-0.0532819	-0.671301		-0.445182
HBB	>tr|Q14477|Q14477_HUMAN Hbbm fused globin protein (Fragment) OS=Homo sapiens GN=HBB PE=3 SV=1	2		-0.0779214	-1.09091	0.861337	1.43579	1.51666	1.00469	4.60051	2.05083	0.137856				-0.0779214					-1.09091					0.861337					1.43579					1.51666					1.00469					4.60051
ESYT1	>tr|F1SPG9|F1SPG9_PIG Uncharacterized protein OS=Sus scrofa GN=ESYT1 PE=1 SV=1	15		0.30001	0.936524	1.33837	1.12031	1.7494	1.32542	1.47318	0.297196	0.445592		0.467286	-0.251295	1.11076	-0.126707		0.866575	1.09661	1.41451	0.368405		1.74265	1.10722	1.38047	1.12314		1.5091	1.16212	1.02046	0.789559		1.49941	2.19593	1.65797	1.45067		1.69303	1.44616	1.6421	0.520397		1.94975	1.27032	1.29182	1.38082		0.625329
RPS23	>tr|A8K517|A8K517_HUMAN Ribosomal protein S23, isoform CRA_a OS=Homo sapiens GN=RPS23 PE=2 SV=1	2		2.31322	1.59729	1.02002	0.822268	0.773585	1.34818	0.355783	1.5368	2.42232		2.73531	2.60044	2.27793	1.63919		1.80962	1.615	1.35405	1.61048		1.30503	1.1167	0.642419	1.01594		-0.0134059	1.8276	0.0231412	1.45173		0.923243	1.69983	-0.14165	0.753088		0.783064	1.96047	1.13547	1.51371		0.543337	0.199034	0.63304	0.0477229		-0.578265
RAB3D	>sp|O95716|RAB3D_HUMAN Ras-related protein Rab-3D OS=Homo sapiens GN=RAB3D PE=1 SV=1	2		0.019644	0.0303664	0.193773	0.918806	2.28705	2.31205	2.46125	-0.358555	0.100989		1.26139	-0.355565	0.0642794	-0.891525		0.72136	-0.512245	-0.0349499	-0.0526998		0.963516	-0.448504	0.309132	-0.0490521		1.88531	-0.248848	1.16502	0.873742		2.8678	0.333399	2.3475	2.40313		4.06418	-0.563782	2.28331	3.46451		3.33545	1.63059	2.55995	2.31899		0.0556542
HIST1H2AH	>tr|A3KPC7|A3KPC7_HUMAN Histone H2A OS=Homo sapiens GN=HIST1H2AH PE=2 SV=1	5		0.419383	1.50497	3.02094	0.370831	0.988921	1.43339	0.476637	2.24157	0.0395453		2.60604	1.17062	-0.268704	-1.83043		1.9836	1.49621	0.881877	1.65818		2.64086	2.01828	4.53889	2.88573		-0.134803	0.31881	-0.119458	1.41877		1.85424	-0.573967	1.27925	0.488612		2.76179	2.11952	-0.436773	1.289		0.235794	2.31651	-0.402417	-0.243333		2.74524
PLIN2	>sp|Q4PLW0|PLIN2_PIG Perilipin-2 OS=Sus scrofa GN=PLIN2 PE=2 SV=1	2		0.0865435	-0.842204	0.632207	1.68636	1.57189	3.42023	1.64446	-0.166638	-1.16496		1.84287	2.01532	-1.76007	-1.75195		0.536505	-1.46395	-2.30612	-0.135252		0.729333	1.23735	-1.14083	1.70298		0.491788	1.30178	0.760623	4.19124		1.33185	-1.7799	-1.29303	3.18258		6.17792	3.08037	1.23286	3.18975		0.690165	3.89911	-1.14459	3.13315		1.37234
HBD	>tr|A0N071|A0N071_HUMAN Delta globin OS=Homo sapiens GN=HBD PE=3 SV=1	2		-0.34389	0.0423904	0.259466	1.38107	1.47674	1.91564	3.44684	2.69656	-0.0330589		0.0519412	-0.214586	-0.0779214	-1.13499		-0.495343	2.17665	-1.09091	-0.420837		0.464611	-0.348031	0.861337	0.0599489		1.76356	1.60257	1.43579	0.722362		2.12517	0.176871	1.51666	3.44165		0.771782	1.90737	1.00469	3.97871		3.36102	1.99389	4.60051	3.83195		2.3064
EIF2S3	>tr|I3LUM9|I3LUM9_PIG Eukaryotic translation initiation factor 2 subunit 3 OS=Sus scrofa GN=EIF2S3 PE=1 SV=1	2		1.52621	1.55998	1.7428	0.639652	0.663765	1.36813	0.673773	0.343104	1.29161		0.450279	3.38424	2.04944	0.220868		2.03253	1.12273	2.37614	0.70852		1.42778	4.29446	0.310013	0.938937		0.311272	0.838687	1.21059	0.198063		0.37656	1.18533	0.609727	0.662342		0.197662	2.56433	1.98068	0.729857		0.0324204	1.7943	0.831548	0.0368185		-1.06904
VTN	>tr|I3LP50|I3LP50_PIG Vitronectin OS=Sus scrofa GN=VTN PE=1 SV=1	2		-0.750682	0.886995	2.56077	1.12071	2.10084	1.93082	0.312385	0.763332	-0.652003		0.586755	-1.07746		-1.76134		2.1807	0.945273		-0.464983		3.67715	3.00167		1.00347		2.48323	-0.624153		1.50305		-0.0642475	0.0992978		1.48035		4.72286	-0.436456		1.50606		-0.480746	-0.444561		1.86246		0.662713
RPL6	>sp|Q02878|RL6_HUMAN 60S ribosomal protein L6 OS=Homo sapiens GN=RPL6 PE=1 SV=3	4		2.1992	2.00778	0.719036	0.969609	1.22867	0.754594	0.27975	1.32864	2.37201		3.02844	1.98745	1.9199	1.86103		3.17955	2.36854	1.45379	1.02922		1.42033	1.0284	-0.468874	0.896283		0.616972	1.19734	0.70005	1.36407		1.66806	1.99645	0.899114	1.27243		0.746673	1.03812	0.511377	0.72221		0.104468	0.73018	-0.641949	0.9263		1.07539
PCK2	>tr|C5I4T6|C5I4T6_PIG Phosphoenolpyruvate carboxykinase 2 OS=Sus scrofa GN=PCK2 PE=1 SV=1	4		1.32035	1.56407	1.27603	0.936744	1.34701	0.912324	0.76731	0.963502	0.338684		1.42123	0.515977	1.6162	1.72799		1.03138	2.03045	2.02497	1.16948		1.97524	1.11568	0.900054	1.11315		0.826864	0.341237	1.63318	0.945698		1.39864	0.596918	2.03182	1.0058		1.7535	0.962711	0.143768	0.789314		0.336909	1.40224	0.767674	0.562414		1.16137
CA2	>sp|P00918|CAH2_HUMAN Carbonic anhydrase 2 OS=Homo sapiens GN=CA2 PE=1 SV=2	2		0.365568	1.16553	0.47308	2.12193	0.957093	1.47691	1.52092	2.71693	0.603103		1.22915	-0.498011				0.798335	1.53273				1.42704	-0.480877				2.18905	2.0548				1.75686	0.360991				1.5532	1.40062				2.41395	0.627891				1.95235
VLDLR	>sp|P98155|VLDLR_HUMAN Very low-density lipoprotein receptor OS=Homo sapiens GN=VLDLR PE=1 SV=1	10		1.29788	1.58286	1.58993	1.34598	0.7557	0.779924	0.697036	0.726033	0.738409		1.56853	1.31154	1.94603	0.365421		1.26147	1.14657	2.38053	1.54287		1.04324	1.03421	2.07952	2.20277		1.05843	1.46386	1.47019	1.39146		1.27032	0.269212	1.3228	0.763687		0.667096	1.04656	0.699585	0.706457		0.443092	1.05804	0.867936	0.419073		1.01667
GNS	>tr|K9IVU5|K9IVU5_PIG N-acetylglucosamine-6-sulfatase OS=Sus scrofa GN=GNS PE=2 SV=1	2		0.956981	-0.202542	0.977789	1.02147	1.39897	1.39897	2.49624	1.1098	1.89305		0.956981					-0.202542					0.977789					1.02147					1.63344					1.39897					2.49624					1.1098
>tr|I3LTB8|I3LTB8_PIG Uncharacterized protein OS=Sus scrofa	>tr|I3LTB8|I3LTB8_PIG Uncharacterized protein OS=Sus scrofa PE=1 SV=1	3		0.764664	1.15483	0.489551	2.93011	1.37506	0.321676	1.00259	0.0352153	-1.23198		1.91603	-0.480123	1.44365	0.179092		0.925591	1.93618	0.853851	0.903682		-0.207126	0.189126	0.889026	1.08718		3.91586	2.67388	2.64657	2.48412		1.90946	0.509933	1.83423	2.28551		0.870565	-1.79088	2.20343	0.00358814		1.54719	-0.61517	1.64277	1.43557		0.161778
LOC100156325	>tr|F1SCC7|F1SCC7_PIG Uncharacterized protein OS=Sus scrofa GN=LOC100156325 PE=1 SV=1	8		-1.17176	4.00037	-1.47983	2.02788	1.58394	-0.533426	3.6067	-3.87882	-0.370233		-0.713768	-5.68156	2.22524	-0.516973		1.55541	2.11982	9.74013	2.58612		-1.35586	-4.93609	-0.199031	0.571637		5.7715	-0.0652559	2.60708	-0.201799		2.33695	0.749368	0.036462	4.41518		1.13473	-4.39003	2.48045	-1.35886		3.73994	0.301872	2.84135	7.54362		-3.39746
KCTD12	>tr|A0A140VJM4|A0A140VJM4_HUMAN Potassium channel tetramerisation domain containing 12 OS=Homo sapiens GN=KCTD12 PE=2 SV=1	3		1.46861	1.15233	0.215971	1.82742	1.27953	1.33104	0.743274	1.0738	0.556402		1.55446	1.39864	2.03295	0.888373		1.03736	0.829297	1.87714	0.865505		-0.037782	0.207485	0.231973	0.462209		1.77579	1.51222	3.31948	0.702186		1.86187	1.64044	1.53503	0.421401		1.52123	1.20992	1.18823	1.40477		1.44099	0.561236	0.577619	0.393249		1.41664
HSD17B4	>tr|A0A0S2Z4J1|A0A0S2Z4J1_HUMAN Hydroxysteroid (17-beta) dehydrogenase 4, isoform CRA_b (Fragment) OS=Homo sapiens GN=HSD17B4 PE=2 SV=1	3		-0.0220871	0.937465	0.855244	1.15626	1.5265	1.82673	1.72942	0.306501	-0.638014		0.646544	-0.707523	0.521327	-0.548696		0.150579	1.02394	2.50829	0.0670557		0.570243	0.803143	2.09974	-0.0521516		1.26323	0.961309	1.3102	1.09027		1.07277	-0.342397	4.75166	0.418883		1.27787	2.89459	2.44822	0.686238		0.499951	2.68144	3.01074	0.725537		0.62159
NAGLU	>tr|F1S1D7|F1S1D7_PIG Uncharacterized protein OS=Sus scrofa GN=NAGLU PE=1 SV=1	2		1.72132	1.25543	0.555602	1.28904	0.807143	1.42363	0.955406	0.738561	0.692254				1.72132					1.25543					0.555602					1.28904					0.807143					1.42363					0.955406
WASHC2C	>sp|Q9Y4E1|WAC2C_HUMAN WASH complex subunit 2C OS=Homo sapiens GN=WASHC2C PE=1 SV=3	3		1.06303	1.34094	0.88667	1.55972	1.52107	0.830783	0.800009	0.597504	0.733284		-0.053794	1.25513	0.830309	2.22046		0.581724	1.53768	2.02773	1.2166		-0.505207	1.58264	1.08928	1.37997		0.751964	2.60873	1.4743	1.40388		0.740108	3.27758	1.2418	1.30448		0.260413	0.810568	1.97102	0.28113		0.811025	0.219264	1.17633	0.993412		0.682599
PTBP3	>tr|Q06A95|Q06A95_PIG ROD1 OS=Sus scrofa GN=PTBP3 PE=1 SV=1	2		0.850676	1.48102	1.2101	0.708423	1.63511	1.27933	0.834893	1.57126	1.16858		2.59947	0.592326	1.05574	-0.844827		3.03444	0.979056	1.44916	0.461404		2.70353	0.0937434	1.13111	0.912027		2.26535	-0.191251	0.381317	0.378279		1.70322	0.230671	1.23664	2.07702		2.99612	0.711331	0.545846	0.864014		1.00763	0.394142	0.811457	1.12634		3.41684
LMNB1	>tr|F1RKM0|F1RKM0_PIG Uncharacterized protein OS=Sus scrofa GN=LMNB1 PE=1 SV=2	4		0.909884	1.67896	1.31695	0.684796	1.36639	1.38991	0.645923	1.33605	1.00181		1.8574	0.646442	-0.155928	1.29162		1.68935	2.42931	1.34382	1.25337		1.69512	0.798892	1.77896	0.99481		0.582939	0.223465	0.636433	1.29635		1.15159	2.45587	1.42548	0.444102		1.14011	2.07089	1.01181	1.33683		0.538419	0.590957	0.784095	0.670222		1.48593
ITGAL	>sp|P20701|ITAL_HUMAN Integrin alpha-L OS=Homo sapiens GN=ITGAL PE=1 SV=3	3		-0.198455	1.20964	0.458859	2.02107	1.89878	1.00398	1.59382	0.862579	-0.829683			-2.11012	0.996269	0.518485			0.417605	2.25202	0.959305			0.830158	-0.13113	0.67755			1.15103	2.17246	2.73971			1.67786	1.68167	2.3368			-0.125967	2.1849	0.953004			-0.673381	1.79448	3.66038
LMNB1	>sp|P20700|LMNB1_HUMAN Lamin-B1 OS=Homo sapiens GN=LMNB1 PE=1 SV=2	20		0.475353	1.23277	1.1187	0.955596	1.7795	1.54143	0.871904	1.28804	0.781543		1.36367	-0.100266	-0.272588	0.910592		1.1423	2.3022	0.204506	1.28208		1.21566	0.0767807	1.85273	1.32964		0.445926	0.783365	1.03639	1.5567		1.35873	3.20336	1.65962	0.450405		1.80461	1.92367	1.51959	0.917869		1.48113	-0.0402005	1.08591	0.960772		2.80934
FLOT1	>tr|Q5ST80|Q5ST80_HUMAN FLOT1 OS=Homo sapiens GN=FLOT1 PE=2 SV=1	10		1.30453	1.33273	1.64996	0.749465	1.14246	1.10832	0.677168	2.08352	1.35666		1.95774	0.904303	2.03909	0.316976		1.91229	0.982648	2.25125	0.18473		1.60631	0.986095	2.68407	1.32335		0.391347	0.541059	1.32935	0.736108		1.64326	0.252765	1.83229	1.37576		1.10901	1.3091	1.06447	0.950681		0.72769	0.0935016	1.0022	0.88528		3.10557
HHATL	>tr|F1SRF0|F1SRF0_PIG Uncharacterized protein OS=Sus scrofa GN=HHATL PE=1 SV=1	7		1.61874	0.801525	1.03893	0.476514	2.21074	1.28623	0.531922	0.414918	3.09885		1.94813	0.0139877	1.4294	3.08343		1.42955	-0.204475	0.870781	1.11024		1.95223	0.37216	1.20173	0.629618		0.4541	0.378352	0.40235	0.671252		3.1747	2.61837	1.87517	2.378		1.97144	0.688128	1.90172	0.583631		0.917516	-0.569408	1.2006	0.578976		-1.06677
SRSF10	>sp|O75494|SRS10_HUMAN Serine/arginine-rich splicing factor 10 OS=Homo sapiens GN=SRSF10 PE=1 SV=1	2		2.00555	1.97506	2.01538	0.191918	0.564091	1.39432	-0.207342	2.20839	1.33081		2.80409	3.45249	1.36663	0.398966		2.47093	2.37414	1.6751	1.38005		2.17713	3.0935	1.26041	1.53049		-0.726669	1.50214	-0.393506	0.385706		0.709938	-0.348301	0.654749	0.590786		1.35913	2.83792	0.0944385	1.2858		-0.213473	0.766158	-0.543998	-0.838055		3.00348
SDHA	>tr|A0A024QZ30|A0A024QZ30_HUMAN Succinate dehydrogenase [ubiquinone] flavoprotein subunit, mitochondrial OS=Homo sapiens GN=SDHA PE=3 SV=1	15		0.939782	1.30841	1.74211	0.291622	1.82239	1.36282	0.462658	1.72635	1.1724		1.05269	0.568942	1.63604	0.501459		1.60217	0.514096	2.75275	0.364632		2.2167	0.0575475	2.60833	2.08587		0.717917	-0.489856	0.954119	-0.0156909		1.60163	1.38121	2.08627	2.09685		1.72524	1.27522	0.861434	1.5894		0.898053	0.23367	0.617936	0.100972		3.39016
DKC1	>sp|O60832|DKC1_HUMAN H/ACA ribonucleoprotein complex subunit 4 OS=Homo sapiens GN=DKC1 PE=1 SV=3	2		1.20999	0.852217	1.38354	0.650507	1.23865	1.80183	0.784163	0.994678	1.40738		1.50958	0.913596		1.20679		1.10686	0.604909		0.844878		0.981008	1.67842		1.49121		0.0756623	0.376416		1.49944		1.33319	0.959641		1.24164		1.51465	1.44582		2.445		0.725696	0.951599		0.675193		1.22581
RCN3	>tr|I3LMU6|I3LMU6_PIG Uncharacterized protein OS=Sus scrofa GN=RCN3 PE=1 SV=1	3		0.760078	0.11001	0.409268	1.64064	1.29246	0.268594	3.42817	0.359136	-0.0204639		0.759788	0.605558	1.50176	0.173201		-0.923062	0.515452	1.12973	-0.28208		-2.70767	1.12994	3.20337	0.0114334		2.32052	1.53598	1.97561	0.73046		-0.365031	2.12989	1.97815	1.29582		-0.234027	-0.382278	1.79957	-0.108891		3.44341	3.46229	3.51136	3.29563		-2.18886
MT-ND1	>sp|O79874|NU1M_PIG NADH-ubiquinone oxidoreductase chain 1 OS=Sus scrofa GN=MT-ND1 PE=1 SV=1	3		2.23819	-0.219906	-0.576643	0.654419	2.96192	1.24468	1.58143	-0.42511	5.07019		1.01941	-1.89579	1.75068	8.07847		0.109855	0.474389	-0.151595	-1.31227		-0.011304	-1.46791	0.0672989	-0.89466		1.04199	-0.233981	2.3942	-0.58453		1.55305	7.79387	2.2178	1.7776		0.0584154	1.51596	4.62131	-1.21696		3.42757	-1.56844	3.52448	0.942113		-0.753601
PGLYRP2	>sp|Q866Y3|PGRP2_PIG N-acetylmuramoyl-L-alanine amidase OS=Sus scrofa GN=PGLYRP2 PE=2 SV=1	6		0.407154	0.752435	1.21873	1.87609	1.65632	0.430263	1.51431	0.631383	0.147069		1.45144	-0.602985	0.653961	0.126202		1.38313	0.358707	0.682468	0.585434		2.09424	0.786226	0.875442	1.11903		1.8422	0.899319	2.08156	2.68127		1.49648	0.605901	2.02979	2.78032		1.20928	-0.634601	1.28051	-0.134136		1.9079	0.839666	1.54485	1.76482		1.70682
FN1	>tr|F1SS24|F1SS24_PIG Uncharacterized protein OS=Sus scrofa GN=FN1 PE=1 SV=1	29		-0.0259105	0.0166709	0.744396	1.72609	2.58269	0.627476	2.17195	-0.528934	0.314462		0.713602	-1.26851	1.15592	-0.704653		1.2252	-1.73423	0.992647	-0.41694		1.06264	2.2509	-0.116423	-0.219533		3.01013	1.27985	1.55709	1.05727		1.94754	2.35988	2.39249	3.45134		2.12704	-2.45438	4.28231	-1.44507		2.94127	1.3019	2.19484	2.2498		-0.805474
LCTHIO	>tr|Q9TUF6|Q9TUF6_PIG Long-chain 3-ketoacyl-CoA thiolase OS=Sus scrofa GN=LCTHIO PE=2 SV=1	19		1.97771	1.87771	2.29366	0.607657	0.237694	1.17845	-0.330052	1.29579	0.949168		2.05467	1.4493	2.46559	1.94126		1.54006	2.44437	2.49236	1.03406		3.4303	1.22361	2.18846	2.33225		-0.0381304	0.327693	1.35932	0.781742		0.40337	-0.640401	1.13728	0.24362		0.210277	2.94419	-0.0249185	1.58424		-0.753081	0.208115	0.34774	-1.12298		2.45339
IQCB1	>tr|F1SQ17|F1SQ17_PIG Uncharacterized protein OS=Sus scrofa GN=IQCB1 PE=4 SV=2	2		0.706084	2.98317	2.91108	0.433631	-0.626745	1.74272	-0.310964	1.05719	-0.353982		0.297514	2.14614	-0.214384	0.595064		1.15877	3.03658	3.21964	4.51768		0.92366	4.19414	2.25934	4.26718		0.764375	0.266519	0.0275442	0.676085		-0.0602887	-2.42499	-0.0115966	-0.678709		0.608318	4.9101	0.922324	0.530159		-0.471055	0.00639242	-0.548799	-0.230395		0.696225
>tr|I3LKZ1|I3LKZ1_PIG Uncharacterized protein OS=Sus scrofa	>tr|I3LKZ1|I3LKZ1_PIG Uncharacterized protein OS=Sus scrofa PE=1 SV=1	3		0.995721	2.19728	-0.67428	1.69943	1.6002	1.3972	0.616719	-0.252219	0.560164				0.995721					2.19728					-0.67428					1.69943					1.6002					1.3972					0.616719
FAM213A	>tr|F1SEQ7|F1SEQ7_PIG Uncharacterized protein OS=Sus scrofa GN=FAM213A PE=1 SV=1	4		0.521374	0.594812	0.580585	1.64027	1.08633	1.46865	1.93844	0.772328	-0.212401		-0.285641	0.553688	0.464026	1.35343		-0.488578	1.16255	1.44772	0.257555		-0.312582	0.940093	0.944993	0.749836		0.0312597	1.55104	1.67829	3.3005		0.934588	1.59563	1.23939	1.20962		0.300664	1.60195	3.81244	0.159536		1.21763	-0.296711	2.70369	4.12914		-0.703991
ATP5I	>sp|Q9MYT8|ATP5I_PIG ATP synthase subunit e, mitochondrial OS=Sus scrofa GN=ATP5I PE=3 SV=4	5		0.95486	1.72411	1.73291	0.394863	0.984802	1.29463	0.734062	1.32759	0.911116		0.533902	1.4637	1.63884	0.183002		0.873352	0.537279	2.45082	3.035		1.72988	2.46915	1.17334	1.55927		-0.439622	0.922151	-0.300255	1.39718		1.36818	0.630376	1.54237	0.988655		0.777809	2.43994	0.0485925	1.9122		0.41837	1.08897	0.995779	0.433131		0.913064
CARD19	>tr|I3LH64|I3LH64_PIG Uncharacterized protein OS=Sus scrofa GN=CARD19 PE=1 SV=1	2		0.850397	1.22892	1.88653	0.955269	1.05786	1.14748	0.688872	0.673098	0.428271		0.930731	0.521441	0.968823	0.980594		1.03733	0.99794	1.56914	1.31128		1.48096	1.81544	3.17881	1.07091		0.98465	1.27921	1.15175	0.405473		1.27961	1.64661	0.779282	1.37703		0.4285	2.25857	0.200668	1.70219		0.531737	1.36251	-0.669607	1.53085		1.20807
UNC84B	>tr|A0A024R1P7|A0A024R1P7_HUMAN Unc-84 homolog B (C. elegans), isoform CRA_b OS=Homo sapiens GN=UNC84B PE=4 SV=1	3		1.05695	1.33138	0.79866	0.816173	0.991335	1.4836	1.31366	1.32109	0.875441		3.04887	0.100371	0.277868	0.800684		3.09319	0.530275	0.9993	0.702766		1.58915	0.634799	0.289143	0.681547		2.60273	-0.0214033	0.271928	0.411433		3.36664	0.608901	-0.334373	1.04412		2.6467	0.282188	1.91256	1.09296		1.52345	0.941481	1.57002	1.21968		4.06156
STOM_tv1	>tr|K9J6J2|K9J6J2_PIG Erythrocyte band 7 integral membrane protein isoform a OS=Sus scrofa GN=STOM_tv1 PE=2 SV=1	2		2.46755	1.00767	0.722294	0.39585	1.68483	1.50901	-0.0131917	0.440191	0.406695		0.137135		1.57192	5.6936		0.0831085		0.824242	2.11565		0.157329		-0.879373	2.88893		-0.41064		-0.343146	1.94134		0.188206		0.444527	4.4271		0.182858		-1.25662	5.60079		-0.904956		-0.969517	1.8349		-0.408294
SLC25A10	>sp|Q9UBX3|DIC_HUMAN Mitochondrial dicarboxylate carrier OS=Homo sapiens GN=SLC25A10 PE=1 SV=2	2		1.34391	1.72953	1.42972	0.975464	0.354422	1.29397	0.645675	0.591902	-0.123522			1.7987	0.889115				2.79932	0.65974				1.55108	1.30836				2.32823	-0.377299				1.35518	-0.646339				1.5762	1.01174				1.11427	0.177077
EFTUD2	>sp|Q15029|U5S1_HUMAN 116 kDa U5 small nuclear ribonucleoprotein component OS=Homo sapiens GN=EFTUD2 PE=1 SV=1	12		0.992588	1.27741	1.34714	1.2448	0.947968	1.25079	0.68773	1.58633	1.49899		1.72229	1.47633	0.660258	0.111469		2.21367	1.06622	0.47642	1.35334		1.85904	1.42168	0.652177	1.45565		0.773994	1.34704	1.22215	1.63601		1.49739	1.05962	0.396714	0.728006		1.60753	1.22819	0.50012	1.66732		1.23638	0.841085	0.201535	0.471924		1.78898
ME3	>sp|Q16798|MAON_HUMAN NADP-dependent malic enzyme, mitochondrial OS=Homo sapiens GN=ME3 PE=2 SV=2	7		0.470686	1.3639	1.11553	1.03038	0.730284	1.97456	1.05922	0.494192	0.389161		1.74039	-1.42323	1.71256	-0.146972		1.25137	2.39813	1.44729	0.358813		1.46523	0.389104	1.50576	1.10202		0.989048	1.09676	1.86359	0.172121		1.65433	-1.18601	1.825	0.96766		1.31448	3.75402	1.27267	1.55705		0.976567	1.82151	0.833736	0.605062		0.670275
COL4A2	>tr|F1RLL9|F1RLL9_PIG Uncharacterized protein OS=Sus scrofa GN=COL4A2 PE=1 SV=2	3		0.732974	0.947646	1.62873	1.20557	0.871631	1.30837	1.03593	0.916567	0.431564		0.970064	2.02876	0.320846	-0.387776		0.480361	1.27111	1.04192	0.997188		1.35022	2.87616	1.51973	0.768819		1.37006	0.721156	1.36126	1.36982		0.909966	0.386768	0.587322	1.43863		1.0738	1.90814	0.580272	1.67125		0.623231	1.72901	0.354484	1.437		0.572292
SLC25A6	>tr|Q6I9V5|Q6I9V5_HUMAN SLC25A6 protein OS=Homo sapiens GN=SLC25A6 PE=2 SV=1	16		1.69903	1.16261	1.1384	0.302054	1.62875	1.26537	0.492698	1.05248	2.40176		1.33877	1.33439	1.1055	3.01745		0.287819	1.78981	1.94854	0.624264		1.89909	0.518686	1.07202	1.06379		-0.109432	0.419434	0.389475	0.508739		1.60209	2.43852	1.9967	1.09718		0.982601	2.37607	1.12035	0.582471		1.10414	-0.301313	1.01816	0.1498		1.65269
UNC45A	>sp|Q9H3U1|UN45A_HUMAN Protein unc-45 homolog A OS=Homo sapiens GN=UNC45A PE=1 SV=1	2		1.31444	1.30151	0.467436	1.37449	1.29032	1.27029	0.65858	1.21716	-0.0823344				1.31444					1.30151					0.467436					1.37449					1.29032					1.27029					0.65858
TWF1	>tr|F1SGZ8|F1SGZ8_PIG Uncharacterized protein OS=Sus scrofa GN=TWF1 PE=1 SV=1	2		0.518035	0.906576	0.877547	1.98831	0.930661	1.12317	1.32744	0.506298	0.823997		-0.0844008	0.46753		1.17097		2.09851	-0.14648		0.767694		1.43471	0.3279		0.870029		2.5187	1.22197		2.22426		1.78977	0.29921		0.686704		1.80607	0.174835		1.38861		1.82355	0.368152		1.79062		0.152336
NDUFA3	>tr|F1RNI5|F1RNI5_PIG Uncharacterized protein OS=Sus scrofa GN=NDUFA3 PE=1 SV=1	3		1.84266	1.4225	1.39146	0.398244	1.52962	0.871595	0.191001	1.02914	2.38735		1.7594	0.708798	3.33774	1.56469		2.09809	1.4321	0.761308	1.39851		1.2783	0.106718	3.01322	1.1676		0.533723	-0.836373	2.05751	-0.161882		2.12524	2.2392	3.06626	0.497753		0.315255	2.22925	0.953401	-0.0115207		0.580841	-0.243542	0.157346	0.269359		1.46324
DAI	>tr|B8XX91|B8XX91_PIG DNA-dependent activator of IFN-regulatory factor OS=Sus scrofa GN=DAI PE=2 SV=1	2		1.28034	0.705926	1.10818	1.8893	0.641447	0.958635	1.05412	-0.887544	0.879565		3.56943			-1.00876		1.31562			0.0962291		2.12394			0.092417		3.58792			0.190688		1.22541			1.19585		0.0870476			1.83022		0.0303186			2.07792		-2.00099
MYO1F	>tr|F1SA47|F1SA47_PIG Uncharacterized protein OS=Sus scrofa GN=MYO1F PE=3 SV=2	2		0.348218	1.55478	1.46499	1.00222	1.03503	1.47708	0.752644	0.510104	0.568969		3.06414	-1.08254	0.764918	-1.35364		3.78978	-0.715985	1.96055	1.18478		2.26233	-1.03938	2.67284	1.96419		1.22234	0.34433	0.450797	1.99142		2.71849	-1.25864	1.35102	1.68729		2.36044	-1.30902	2.11083	2.74607		0.502818	0.883847	0.0451302	1.57878		1.08981
RPS24	>sp|P62847|RS24_HUMAN 40S ribosomal protein S24 OS=Homo sapiens GN=RPS24 PE=1 SV=1	4		1.2085	1.36091	1.55925	0.562272	1.14738	1.06286	0.728675	1.0894	1.53503		1.5238	1.12227	1.53387	0.65406		0.614728	1.9101	1.64031	1.27852		1.13998	2.23426	1.63524	1.22751		0.176079	0.899261	0.708152	0.465597		0.926853	1.68704	1.42593	0.838679		0.637856	2.29733	0.899609	0.416659		0.280274	2.12159	0.49204	0.0207998		0.491301
CAPG	>tr|F1SVB0|F1SVB0_PIG Uncharacterized protein OS=Sus scrofa GN=CAPG PE=1 SV=1	3		0.6578	0.971423	1.29503	1.42633	1.22362	1.23242	0.81914	0.273671	0.491508		-0.123484	1.58163	-0.0973901	1.27044		0.794608	0.751297	-0.317088	2.65688		0.237788	1.94934	0.294811	2.69817		0.283932	2.20765	-0.168881	3.3826		1.55918	1.77752	0.707367	1.44251		0.967095	0.670968	0.830416	2.46119		0.93926	-0.170838	0.107873	2.40026		0.558874
TUBB1	>tr|A5GFX6|A5GFX6_PIG Tubulin beta chain OS=Sus scrofa GN=TUBB1 PE=1 SV=1	4		0.73697	0.815403	0.793109	1.45541	1.01682	1.40989	1.38929	0.824918	0.439891		0.721356	0.555845	1.02991	0.640773		0.553746	1.18754	0.923945	0.596378		1.37229	0.212517	0.359496	1.22813		1.67633	1.53007	1.33681	1.2784		1.41045	0.249173	0.706118	1.98105		1.13094	1.67227	1.94821	0.888145		1.25259	0.499795	2.02964	1.77514		0.407548
USP8	>tr|F1RYL9|F1RYL9_PIG Uncharacterized protein OS=Sus scrofa GN=USP8 PE=1 SV=2	2		1.20198	2.24449	1.51858	-0.162916	0.281275	1.10743	1.40768	0.635132	0.1726			1.20198					2.24449					1.51858					-0.162916					0.281275					1.10743					1.40768
VP26B	>tr|B6EAV3|B6EAV3_PIG Vacuolar protein sorting 26-like protein B OS=Sus scrofa GN=VP26B PE=2 SV=1	2		0.245612	1.0097	0.626234	0.942068	1.56838	1.87979	1.32216	0.655575	-0.123612		1.129			-0.637774		1.42801			0.591385		0.471373			0.781096		0.798756			1.08538		0.84849			1.59052		1.54624			2.21335		0.474582			2.16974		0.623385
>sp|Q29550|EST1_PIG Liver carboxylesterase OS=Sus scrofa	>sp|Q29550|EST1_PIG Liver carboxylesterase OS=Sus scrofa PE=1 SV=1	9		-0.76054	0.527518	3.92851	1.98138	0.398369	-0.359982	1.87083	-1.11831	-1.13922		0.655533	-1.64249	-1.09828	-0.956923		1.07533	0.285156	0.459853	0.289731		0.568126	0.764479	4.603	9.77845		2.1218	4.95897	-0.0767292	0.92149		1.16293	0.12845	0.897407	0.653505		-0.0858868	-0.540032	-0.417841	-0.396168		5.3024	1.29584	-0.0420322	0.927117		0.0412227
NAT1	>tr|F1SE16|F1SE16_PIG Uncharacterized protein OS=Sus scrofa GN=NAT1 PE=1 SV=1	3		2.3672	0.837113	0.922323	1.7157	0.898072	0.899661	-0.0726586	0.00590416	0.917964		4.03333	2.62709	0.441182			1.13161	0.747922	0.631804			1.13162	1.24578	0.389565			3.13004	1.87474	0.142321			0.535537	0.466736	-0.423961			2.65144	-0.0676566	0.1152			1.34038	-1.37393	-0.184433			0.752603
COQ6	>sp|Q9Y2Z9|COQ6_HUMAN Ubiquinone biosynthesis monooxygenase COQ6, mitochondrial OS=Homo sapiens GN=COQ6 PE=1 SV=2	4		0.0494494	1.2676	1.68476	1.07817	1.07275	0.947525	1.44083	0.137844	-0.105435		1.5501	-1.57063	0.966658	-0.748329		0.97236	1.82019	1.79521	0.482647		1.4583	1.20603	2.1315	1.94321		1.48503	0.424998	1.50176	0.90089		1.80618	0.206271	1.93458	0.782588		1.36758	0.255139	1.51841	0.648974		1.81995	1.58587	2.4765	-0.118993		0.91864
GPR176	>sp|Q14439-3|GP176_HUMAN Isoform 3 of G-protein coupled receptor 176 OS=Homo sapiens GN=GPR176	2		0.188202	2.01686	2.27493	0.902614	1.48714	1.24955	-0.590346	1.56552	0.930294		0.332755		2.79598	-2.56413		1.96696		2.5905	1.49313		1.74198		3.0906	1.99222		0.14179		1.48121	1.08485		0.933817		2.92401	0.598065		0.939344		1.21888	1.59042		-1.52466		-0.32588	0.0794959		0.528059
CTNNB1	>tr|Q8WNW4|Q8WNW4_PIG Beta-catenin OS=Sus scrofa GN=CTNNB1 PE=1 SV=1	2		0.737154	0.50649	0.894226	0.929947	1.95108	1.4487	1.05969	1.48612	1.31716		-0.450211		1.03307	1.6286		1.24828		-0.202109	0.473298		-0.154805		2.3319	0.505581		-0.925339		1.10374	2.61145		1.4895		3.32839	0.385567		2.13928		2.62169	-0.414889		1.87477		2.51659	-1.21228		-0.130303
RBP4	>sp|P27485|RET4_PIG Retinol-binding protein 4 OS=Sus scrofa GN=RBP4 PE=1 SV=2	2		1.03761	1.28269	1.13336	2.03721	0.775915	0.800423	0.438316	3.36792	0.914974		1.74984		0.66408	0.698926		2.73167		-0.040507	1.15691		2.49321		0.409766	0.497105		3.05894		1.46764	1.58505		0.517202		0.865602	0.571639		0.890504		0.54908	0.961685		0.768691		0.532405	0.0138534		0.297738
ERLEC1	>tr|F1SQJ5|F1SQJ5_PIG Uncharacterized protein OS=Sus scrofa GN=ERLEC1 PE=1 SV=2	2		1.77496	1.3705	0.415082	0.547851	0.510643	1.3798	1.50448	1.27303	0.32807		2.49274	1.86518	0.966956			2.2665	1.76385	0.0811457			1.65182	-0.187163	-0.21941			1.20834	0.369201	0.0660086			1.99033	0.289797	-0.503352			1.74548	-0.556221	2.95013			2.26526	1.32743	0.920743			2.26443
>tr|I3LMK3|I3LMK3_PIG Uncharacterized protein OS=Sus scrofa	>tr|I3LMK3|I3LMK3_PIG Uncharacterized protein OS=Sus scrofa PE=4 SV=1	2		0.800705	1.58113	1.20898	1.45684	0.828559	1.17112	0.450526	0.110923	-0.137367		1.49784	0.528061	1.21353	-0.0366126		2.57981	1.45241	0.930888	1.36141		1.40096	1.78665	0.783917	0.864379		2.10768	2.22724	0.632974	0.859477		1.71743	1.14283	1.28775	-0.280942		1.1646	0.687438	1.92221	0.910241		2.4983	-0.297392	-0.504799	0.10599		0.713574
EMILIN3	>tr|F1SDV5|F1SDV5_PIG Uncharacterized protein OS=Sus scrofa GN=EMILIN3 PE=4 SV=1	3		0.944262	1.5268	0.808962	1.11817	1.22223	0.836392	1.02352	0.961843	1.7418		1.44478	-0.50688	0.854601	1.98455		1.85971	1.10836	1.20763	1.93151		-0.142456	0.844544	1.20414	1.32962		1.04882	1.30958	0.914088	1.20018		1.82522	0.888905	0.904079	1.78309		1.31286	0.44718	0.975109	0.610412		0.496515	1.25879	1.15993	1.17885		0.952088
IFIT2	>tr|K9J6I9|K9J6I9_PIG Interferon-induced protein with tetratricopeptide repeats 2 OS=Sus scrofa GN=IFIT2 PE=2 SV=1	3		-0.293753	0.99473	1.00565	1.76676	0.791318	1.88486	1.3305	1.60657	2.9172		-0.0428575		-0.270502	-0.567899		1.47828		-0.868893	2.3748		1.26194		-1.78745	3.54245		2.52482		0.87289	1.90258		1.32366		0.0315867	1.45467		0.887697		2.29897	2.4679		2.52692		0.7031	0.761489		-0.717904
SLC25A20	>tr|F1SKK1|F1SKK1_PIG Uncharacterized protein OS=Sus scrofa GN=SLC25A20 PE=3 SV=1	4		1.33075	0.82979	1.17827	0.383759	1.25062	1.65759	0.841943	0.218665	1.19715		2.18139	2.27013	0.195943	0.675544		1.61631	1.61124	-0.504599	0.596216		2.77277	2.13895	-0.865836	0.667173		0.469149	0.506879	0.668556	-0.109548		1.61354	1.6151	0.818785	0.688333		1.88027	2.41657	1.72947	0.604062		1.36725	0.461992	1.84471	-0.306177		1.58672
ARHGEF17	>tr|F1SUT6|F1SUT6_PIG Uncharacterized protein OS=Sus scrofa GN=ARHGEF17 PE=4 SV=2	2		1.20587	1.12725	0.977187	0.987136	1.52772	0.754459	0.892748	0.281388	0.231937			1.17645		1.23529			1.11677		1.13774			0.74656		1.20781			1.06717		0.907103			1.06944		1.98599			0.214278		1.29464			0.408541		1.37696
MYH1	>sp|Q9TV61|MYH1_PIG Myosin-1 OS=Sus scrofa GN=MYH1 PE=2 SV=1	57		1.85855	1.24421	1.40461	0.507825	1.32575	1.0492	0.0752206	1.07594	1.95213		-0.396789	1.44711	1.6617	4.72218		0.409843	1.79126	1.05458	1.72117		1.78463	0.408316	1.46791	1.95756		0.131446	0.666566	0.959946	0.273341		0.729329	2.63427	2.12708	0.365254		0.176389	2.60032	0.824376	0.595728		0.392785	-0.342284	0.730476	-0.480094		1.16656
DDOST	>sp|Q29381|OST48_PIG Dolichyl-diphosphooligosaccharide--protein glycosyltransferase 48 kDa subunit OS=Sus scrofa GN=DDOST PE=1 SV=2	5		0.88875	0.835057	1.14224	0.801208	1.44128	1.32035	1.0359	0.509435	0.965748		1.05612	1.34137	0.472076	0.685436		1.13435	0.775448	0.699747	0.730687		1.12127	1.22952	0.970325	1.24782		0.419694	0.945093	0.506371	1.33367		1.68961	2.15004	1.10492	0.730206		1.77995	1.60672	1.05425	0.840461		1.11323	0.541517	1.61603	0.87283		0.160778
RPL14	>sp|P50914|RL14_HUMAN 60S ribosomal protein L14 OS=Homo sapiens GN=RPL14 PE=1 SV=4	2		1.0842	1.08618	0.952822	1.61737	0.879967	1.12685	0.706799	1.12587	0.794802		1.01316	1.18263	1.61162	0.529378		1.22906	1.24726	0.992038	0.876352		0.553374	1.08352	0.605155	1.56923		0.41371	1.7003	1.84071	2.51476		0.74748	0.473559	1.24479	1.00704		0.794479	1.12366	1.14994	1.4393		0.286242	1.12626	0.766579	0.648121		1.42579
ODR4	>sp|Q5SWX8|ODR4_HUMAN Protein odr-4 homolog OS=Homo sapiens GN=ODR4 PE=1 SV=1	2		0.794568	1.87604	1.42823	0.92334	0.861211	1.2327	0.336522	1.06077	0.718277		0.850447	1.63546	0.0879031	0.604465		1.20607	1.61385	2.32088	2.36338		0.996902	2.28459	0.668369	1.76308		0.582369	1.51855	0.244301	1.34814		0.904076	0.905245	0.153314	1.3363		1.04998	1.97189	0.334664	1.57424		0.208319	0.299378	0.0976795	0.740709		1.18876
CD81	>tr|A7WLI1|A7WLI1_PIG Tetraspanin OS=Sus scrofa GN=CD81 PE=2 SV=1	2		0.624433	1.14665	0.97179	1.48443	0.802226	1.23037	1.19064	0.260303	1.21025		0.816281	-0.0020532	0.843442	0.840061		0.835933	1.09079	0.909919	1.74997		0.734065	0.338758	1.28752	1.52682		1.29309	1.16676	2.55086	0.927012		1.08525	0.329047	1.61814	0.429796		0.831927	1.66938	2.15197	0.268206		1.74659	0.387009	1.39784	1.23112		0.705806
DNER	>sp|Q8NFT8|DNER_HUMAN Delta and Notch-like epidermal growth factor-related receptor OS=Homo sapiens GN=DNER PE=1 SV=1	2		0.707115	1.45024	0.724793	1.71966	1.07056	0.515155	1.26178	0.796592	-0.315415		-1.33244	0.503157	2.41385	1.24389		-0.558603	3.02899	2.1579	1.17268		-0.0957075	0.193016	1.89304	0.908823		0.557627	2.58716	2.02459	1.70926		-0.119104	3.27564	0.960358	0.70821		-0.661966	0.230548	1.54473	0.947311		0.875167	0.765032	2.75364	0.653266		-0.289033
>tr|F1SCS0|F1SCS0_PIG Uncharacterized protein OS=Sus scrofa	>tr|F1SCS0|F1SCS0_PIG Uncharacterized protein OS=Sus scrofa PE=4 SV=2	2		2.32372	0.616143	0.668696	1.43302	0.973736	0.986862	0.446656	2.01323	1.88074			-0.00645298	3.32766	3.64995			0.200814	1.65192	-0.00430663			1.05572	1.08171	-0.13135			1.31676	1.79441	1.18787			1.0644	1.58174	0.275063			-1.18336	1.93377	2.21017			-0.930435	1.89054	0.379865
LOC100737057	>tr|F1RS82|F1RS82_PIG Uncharacterized protein OS=Sus scrofa GN=LOC100737057 PE=4 SV=2	2		0.668113	1.00156	1.13687	1.97244	1.21631	0.540631	0.910616	0.33977	-0.102064		1.62255	-0.345413	0.5632	0.832114		1.20149	0.768561	1.83365	0.202551		1.06597	0.845876	1.71619	0.919456		1.52753	2.14098	2.60513	1.61613		0.899912	0.600934	1.81124	2.14673		0.30635	0.366551	1.39069	0.0989313		0.543282	-0.0608178	1.52603	1.63397		1.89576
PGD	>sp|P52209|6PGD_HUMAN 6-phosphogluconate dehydrogenase, decarboxylating OS=Homo sapiens GN=PGD PE=1 SV=3	6		0.885248	-0.079668	0.134556	0.430683	2.07934	2.21617	1.7541	0.901021	1.5297		0.61119	0.828143	0.525935	1.57572		1.42934	-0.31177	-0.751322	-0.684918		-0.125752	0.302812	0.637603	-0.276439		0.40646	0.743302	-0.158649	0.731621		2.15015	1.70599	1.43848	1.28801		3.88488	-0.0353428	2.17178	2.84338		3.56859	0.0603781	1.67191	1.71551		0.300988
ABCA9	>tr|F1RV25|F1RV25_PIG Uncharacterized protein OS=Sus scrofa GN=ABCA9 PE=1 SV=1	4		1.24011	0.807018	1.01892	1.9222	1.07883	0.91514	0.42679	1.24167	0.238394		0.704371	1.93829	1.53838	0.779378		1.08266	0.839939	0.982645	0.322824		-0.184944	2.27984	0.246124	1.73468		1.19188	2.84289	1.25389	2.40015		1.14903	1.48526	1.09374	0.743222		0.9931	0.492593	1.23823	0.936638		1.221	-0.421885	0.25058	0.657467		0.966709
PNP	>sp|P00491|PNPH_HUMAN Purine nucleoside phosphorylase OS=Homo sapiens GN=PNP PE=1 SV=2	3		-0.335492	0.489616	2.27489	0.370767	2.33621	0.986157	1.27311	0.859331	0.93289				0.773871	-1.44485				0.519898	0.459335				2.55131	1.99846				-1.70036	2.44189				1.13886	3.53357				-1.2049	3.17721				-0.733907	3.28013
SLC25A24	>sp|Q6NUK1|SCMC1_HUMAN Calcium-binding mitochondrial carrier protein SCaMC-1 OS=Homo sapiens GN=SLC25A24 PE=1 SV=2	3		0.763117	0.831513	0.958597	1.2167	1.06954	1.21814	1.33519	1.51466	0.869447		0.201362	0.825157	1.53723	0.488717		-0.576469	-0.226562	1.70713	2.42195		1.13597	0.999449	-0.369742	2.06871		1.33078	0.966339	-0.510817	3.08049		1.49717	-0.144982	1.59461	1.94806		0.880485	0.323773	1.53867	2.12964		1.25283	0.0974055	1.53366	2.45688		1.51542
NDUFA3	>sp|O95167|NDUA3_HUMAN NADH dehydrogenase [ubiquinone] 1 alpha subcomplex subunit 3 OS=Homo sapiens GN=NDUFA3 PE=1 SV=1	3		1.59457	0.626274	0.752882	1.13845	1.26384	0.795676	1.21572	-0.0757895	1.52933		0.0833626	1.20337	2.16523	2.9263		-0.552028	0.929368	0.56429	1.56346		-0.149576	0.44773	0.521816	2.19156		0.230068	0.951331	2.7841	0.58828		0.261489	3.8021	1.68995	0.430993		-0.867667	0.526572	2.49523	1.02857		1.99201	-0.211669	1.84519	1.23735		-1.17759
MRM3	>tr|F1RHK0|F1RHK0_PIG Uncharacterized protein OS=Sus scrofa GN=MRM3 PE=4 SV=1	2		0.999889	1.10802	0.333664	1.34724	1.27012	1.323	1.00511	0.318493	0.0577284		1.3356		1.6664	-0.00233742		1.56059		1.79139	-0.0279183		1.15343		0.267868	-0.420309		0.367587		3.37089	0.303241		0.820971		3.39487	-0.0878826		0.503361		3.63242	-0.166762		0.293707		2.8812	-0.159572		0.180585
RIDA	>tr|F1S0M2|F1S0M2_PIG Uncharacterized protein OS=Sus scrofa GN=RIDA PE=1 SV=1	5		0.521731	0.82382	0.779241	2.20609	0.355281	1.10608	1.58594	0.991979	0.571798		0.659636	0.26975	0.109427	1.04811		0.724425	-0.202049	1.19792	1.57499		0.818769	0.16509	1.0541	1.07901		1.93643	1.01018	2.92286	2.95489		1.78753	-0.316955	0.41302	-0.0106534		1.33571	0.905486	0.386111	1.79701		1.61794	0.450921	2.66919	1.6057		0.965789
SRP68	>tr|F1RW08|F1RW08_PIG Signal recognition particle subunit SRP68 OS=Sus scrofa GN=SRP68 PE=1 SV=2	4		0.76674	1.52579	1.38082	0.762213	0.902565	0.916897	1.10857	0.661607	1.09356		1.8796	0.709251	1.27127	-0.793161		2.28813	0.794559	1.94491	1.07555		2.16218	1.12326	1.27989	0.957929		0.326108	1.67341	0.879376	0.169962		1.24267	0.464963	0.873298	0.442601		1.8294	0.0856464	0.47732	1.27522		1.15848	1.60588	1.39399	0.275926		1.42876
PIP	>sp|P12273|PIP_HUMAN Prolactin-inducible protein OS=Homo sapiens GN=PIP PE=1 SV=1	2		0.252978	0.428866	1.71341	2.91248	0.729025	0.511933	0.767172	0.082947	0.189732		0.772984	0.374128		-0.38818		1.21098	-0.659313		0.734931		3.92359	0.417044		0.799584		8.6519	-0.220931		0.306462		1.53643	-0.39373		1.13699		1.44381	-0.0301774		0.122161		0.761878	0.23772		1.30192		0.982421
CORO1C	>sp|Q9ULV4|COR1C_HUMAN Coronin-1C OS=Homo sapiens GN=CORO1C PE=1 SV=1	4		0.365936	1.04484	1.13755	1.07831	1.0189	1.41474	1.25467	0.800023	0.496183		1.06549	0.0516153	0.486696	-0.140054		1.45381	0.954996	1.58585	0.184713		1.21711	1.26686	0.606276	1.45997		1.3606	0.611137	1.24642	1.0951		1.66088	0.288417	0.95822	1.09549		1.73349	1.53785	1.26901	1.11859		0.774025	1.17465	1.78627	1.28374		1.16245
>tr|C6EQ34|C6EQ34_PIG Endothelial protein C receptor OS=Sus scrofa	>tr|C6EQ34|C6EQ34_PIG Endothelial protein C receptor OS=Sus scrofa PE=2 SV=1	2		0.265911	1.18802	2.67715	1.96694	0.37224	0.185746	0.655481	0.965638	-0.423126		-0.675743	1.91683		-0.443357		0.00153915	2.74297		0.819559		-0.651042	6.06418		2.6183		1.37593	2.67939		1.8455		-0.432721	0.254324		0.976161		-0.113764	0.706368		-0.0353659		0.118047	0.359193		1.4892		-0.0746262
MTHFD1	>tr|F1SA74|F1SA74_PIG Uncharacterized protein OS=Sus scrofa GN=MTHFD1 PE=1 SV=2	4		0.939624	0.968051	1.27126	1.71505	0.938992	0.594296	0.879271	0.457326	-0.121868		1.29838	1.37831	0.952747	0.129056		0.11903	0.9236	1.19627	1.6333		0.170431	1.88944	0.709629	2.31555		0.706253	2.49011	1.04093	2.6229		0.315045	1.68608	0.538329	0.885381		0.646185	0.682757	0.225566	0.822678		1.02097	0.919758	0.462991	1.11336		0.243479
OPA1	>tr|E5KLJ7|E5KLJ7_HUMAN Mitochondrial dynamin-like 120 kDa protein OS=Homo sapiens GN=OPA1 PE=3 SV=1	2		1.2238	1.96838	1.39713	1.16129	0.269156	0.666542	0.61502	-0.224222	0.299333		-0.168506			2.61611		2.01199			1.92476		0.510511			2.28374		0.302785			2.0198		1.12629			-0.202765		0.741077			0.592007		0.700632			0.529407		-1.86883
P4HA2	>tr|I3L769|I3L769_PIG Uncharacterized protein OS=Sus scrofa GN=P4HA2 PE=4 SV=1	2		1.16258	1.39709	1.14649	0.74909	0.578964	0.966485	1.30048	1.42359	0.72587		1.59858	1.99948	0.742189	0.310079		2.45889	1.59257	1.06981	0.467104		1.04198	2.20034	0.423002	0.920627		-0.224191	1.41934	1.9665	-0.165284		-0.0887385	-0.75128	0.463096	1.57609		1.02795	1.05404	0.445773	1.33817		2.3259	1.95951	0.664811	0.251695		1.17857
HGFAC	>sp|Q04756|HGFA_HUMAN Hepatocyte growth factor activator OS=Homo sapiens GN=HGFAC PE=1 SV=1	2		0.704041	0.679523	0.816451	1.86485	1.54714	1.05404	0.610813	-0.229526	0.446967		0.225175	0.361044	1.686	0.543942		0.236512	0.671507	1.12429	0.685781		1.31289	0.218684	0.578666	1.15557		1.3733	1.88832	2.32117	1.87659		0.403014	1.29021	2.21032	1.77211		0.91594	0.466278	2.54849	0.285441		0.80348	-0.871009	2.02584	0.484941		-0.155298
SLA-DQB	>tr|Q8SPA1|Q8SPA1_PIG MHC class II antigen OS=Sus scrofa GN=SLA-DQB PE=2 SV=1	2		-1.10451	1.29145	1.31308	2.02518	0.920282	0.920282	1.91105	-2.49156	2.37699		-1.10451					1.29145					1.31308					2.02518					2.36531					0.920282					1.91105					-2.49156
DSG1	>sp|Q02413|DSG1_HUMAN Desmoglein-1 OS=Homo sapiens GN=DSG1 PE=1 SV=2	2		1.4331	2.48523	0.621941	0.618081	0.552137	0.912078	0.645641	2.05704	3.25446					1.4331					2.48523					0.621941					0.618081					0.552137					0.912078					0.645641
>tr|I3LLJ8|I3LLJ8_PIG Uncharacterized protein OS=Sus scrofa	>tr|I3LLJ8|I3LLJ8_PIG Uncharacterized protein OS=Sus scrofa PE=4 SV=1	3		0.484869	1.19632	1.43058	2.18136	0.501498	0.935492	0.512925	1.23449	0.89677			0.329352	1.7543	-0.629042			0.229398	0.794962	2.56461			1.78292	0.115074	2.39376			3.32266	1.0805	2.14092			0.510621	0.313912	0.67996			0.495277	0.62787	1.68333			1.33151	-0.363808	0.571073
TCN1	>sp|P17630|TCO1_PIG Transcobalamin-1 OS=Sus scrofa GN=TCN1 PE=1 SV=2	2		0.734679	0.508831	0.514032	1.74148	0.841159	0.962415	1.94018	0.502271	0.535041		0.992691	-0.492005	1.81461	0.62342		0.704384	-1.96673	2.22983	1.06784		0.845133	-2.28192	2.82692	0.665992		2.81055	-0.833855	2.35197	2.63727		2.26463	-0.614355	2.54555	1.23851		0.194932	-1.05992	3.31185	1.40279		4.18953	-0.502242	2.78906	1.28437		-1.22852
NEDD4L	>sp|Q96PU5|NED4L_HUMAN E3 ubiquitin-protein ligase NEDD4-like OS=Homo sapiens GN=NEDD4L PE=1 SV=2	3		0.582808	0.956091	1.06909	1.73007	1.27611	1.09904	0.528554	0.483509	0.702919		1.60442	1.00857		-0.864574		3.09636	-0.0639588		-0.164132		2.58457	0.447966		0.174741		4.47456	0.0671185		0.64852		2.89146	-0.513257		0.554324		3.78728	-0.558422		0.068251		3.28755	-1.7454		0.0435112		2.64036
>tr|I3L590|I3L590_PIG Phosphoinositide phospholipase C OS=Sus scrofa	>tr|I3L590|I3L590_PIG Phosphoinositide phospholipase C OS=Sus scrofa PE=4 SV=1	2		0.978153	0.395826	0.0974837	1.09887	1.63606	2.07129	0.963399	0.914084	0.600321		1.1689	1.98302	-0.681233	1.44193		-0.441928	1.77988	-0.468145	0.713495		-0.529569	1.77893	-0.103244	-0.756186		0.572754	2.55167	0.689849	0.581228		0.526868	2.72328	1.70806	0.704977		1.40791	1.1101	2.74146	3.02569		-0.928808	1.54668	1.49839	1.73733		-0.631666
[truncated: 4,922 more rows]
[truncated: 7 more columns]

## Sheet: Table S8
Table S8. Quantitation of functional category abundance in the ischemic heart tissue from the pig I/R model during the first reperfusion day. The standardized log2-ratio at the category level (Zc) is shown. Data from non-reperfused animals (2h NOR) and preconditioned animals (24h PC) are included. Only categories quantified with more than five proteins were considered.
[truncated: 2,453 more rows]
[truncated: 6 more columns]

[truncated: 6 more sheets: Table S9, Table S10, Table S11, Table S12, Table S13, Table S14]
